# Supplementary material for: A natural antisense lncRNA controls breast cancer progression by promoting tumor suppressor gene mRNA stability
Source: PLoS Genet. 2018 Nov 29;14(11):e1007802. doi: 10.1371/journal.pgen.1007802 (PMC6289468; doi:10.1371/journal.pgen.1007802)
Supplement: S1 Table — (XLSX) [file pgen.1007802.s005.xlsx]

## Sheet: Table S1.
Table S1. Gene expression in M1, M2, M3 and M4 cells.
	Row.names	gene_type	gene_name	M1-R1.FPKM	M2-R1.FPKM	M3-R1.FPKM	M4-R1.FPKM	M1-R2.FPKM	M2-R2.FPKM	M3-R2.FPKM	M4-R2.FPKM		M2-M1-R1-Fold Change	M3-M1-R1-Fold Change	M4-M1-R1-Fold Change		M2-M1-R2-Fold Change	M3-M1-R2-Fold Change	M4-M1-R2-Fold Change		M2-M1-R1-Log Fold Change	M3-M1-R1-Log Fold Change	M4-M1-R1-Log Fold Change		M2-M1-R2-Log Fold Change	M3-M1-R2-Log Fold Change	M4-M1-R2-Log Fold Change
4437	ENSG00000117242	antisense	PINK1-AS	1.61	1.71	1.04	1.3	1.9	1.58	1.26	1.47		1.06207	0.646182	0.807573		0.831668	0.663335	0.773803		0.0868833	-0.629986	-0.308336		-0.265921	-0.59219	-0.369961
5429	ENSG00000126005	antisense	MMP24-AS1	88.17	47.81	30.42	36.61	31.4	34.12	19.46	25.45		0.542253	0.345023	0.415227		1.08662	0.619757	0.810516		-0.882962	-1.53524	-1.26803		0.119849	-0.690225	-0.303088
6057	ENSG00000131484	antisense	RP11-798G7.5	0.44	0.44	0.3	1.17	1.26	0.15	0.9	0.8		1	0.68254	2.65533		0.119746	0.714512	0.63521		0	-0.551015	1.40889		-3.06195	-0.484969	-0.654694
6255	ENSG00000132832	antisense	RP11-445H22.3	0.2	0	0.01	0	0	0	0	0		0.00497512	0.0547264	0.00497512		1	1	1		-7.65105	-4.19162	-7.65105		0	0	0
8323	ENSG00000146666	antisense	LINC00525	1.02	0.96	0.81	0.6	1.08	0.72	0.12	0.92		0.941234	0.794319	0.588639		0.666975	0.111933	0.851989		-0.0873745	-0.332209	-0.764546		-0.584295	-3.15929	-0.231093
9437	ENSG00000157306	antisense	RP11-66N24.4	1.06	1.37	0.98	1.88	0.95	0.96	0.73	1.36		1.29218	0.924599	1.77286		1.01052	0.768665	1.43113		0.369804	-0.1131	0.826075		0.0150911	-0.379574	0.51715
10645	ENSG00000164621	antisense	SMAD5-AS1	0.16	0.19	0.06	0.05	0.12	0.13	0.02	0.07		1.18634	0.378882	0.31677		1.08264	0.173554	0.586777		0.246512	-1.40018	-1.65849		0.11456	-2.52655	-0.769116
11158	ENSG00000166917	antisense	MIR202	0	0	0	0.02	0	0	0	0		1	1	21		1	1	1		0	0	4.39232		0	0	0
11380	ENSG00000167912	antisense	RP11-25K19.1	0.24	0.37	0.06	0.03	0.29	0.03	0.05	0.06		1.53942	0.253112	0.128631		0.106529	0.175258	0.209622		0.622386	-1.98215	-2.95869		-3.23068	-2.51245	-2.25414
11995	ENSG00000170919	antisense	TPT1-AS1	3.85	2.89	2.38	8.76	2.34	1.97	2.64	6.06		0.750714	0.618281	2.27499		0.841948	1.12815	2.58906		-0.413665	-0.693666	1.18586		-0.248197	0.173959	1.37243
12535	ENSG00000173811	antisense	CCDC13-AS1	0.22	0.16	0.08	0.13	0.14	0.14	0.07	0.04		0.728507	0.366516	0.59276		1	0.503546	0.29078		-0.456986	-1.44805	-0.75448		0	-0.989804	-1.782
12597	ENSG00000174171	antisense	RP11-23P13.6	0.18	0.57	0.36	5.25	0.21	0.17	0.71	2.72		3.1547	1.99448	29.011		0.810427	3.36967	12.8957		1.6575	0.996009	4.85853		-0.303247	1.75261	3.68882
12675	ENSG00000174680	antisense	GRIK1-AS1	0	0	0	0	0	0	0.04	0		1	1	1		1	41	1		0	0	0		0	5.35755	0
12885	ENSG00000175967	antisense	RP11-544L8__B.4	0	0	0	0	0	0	0	0.01		1	1	1		1	1	11		0	0	0		0	0	3.45943
13071	ENSG00000177112	antisense	MRVI1-AS1	0.06	0.22	0.17	0	0.12	0	0	0.02		3.62295	2.80328	0.0163934		0.00826446	0.00826446	0.173554		1.85717	1.48712	-5.93074		-6.91886	-6.91886	-2.52655
13103	ENSG00000177337	antisense	DLGAP1-AS1	1.06	3.26	9.14	15.3	7.25	3.73	4.69	11.2		3.07352	8.61546	14.4213		0.51455	0.646945	1.54475		1.61989	3.10693	3.85013		-0.958618	-0.628284	0.627376
13114	ENSG00000177406	antisense	RP11-218M22.1	0.6	0.69	0.55	0.29	0.77	0.66	0.57	0.26		1.14975	0.916805	0.484193		0.857328	0.740597	0.338521		0.201321	-0.125313	-1.04635		-0.222081	-0.43324	-1.56268
13116	ENSG00000177410	antisense	ZFAS1	356.99	377.65	292.56	144.74	203.5	202.99	146.46	152.04		1.05787	0.819519	0.405447		0.997494	0.719707	0.747127		0.0811659	-0.28715	-1.30241		-0.00362012	-0.474519	-0.420575
13152	ENSG00000177640	antisense	CASC2	0.32	0.39	0.58	0.37	0.57	0.21	0.22	0.56		1.21807	1.80997	1.15576		0.369527	0.38704	0.982487		0.284595	0.855965	0.208846		-1.43625	-1.36944	-0.02549
13166	ENSG00000177699	antisense	RP11-16K12.1	0	0	0.02	0.03	0.03	0	0	0.02		1	21	31		0.0322581	0.0322581	0.677419		0	4.39232	4.9542		-4.9542	-4.9542	-0.561879
13188	ENSG00000177822	antisense	AC108142.1	0.37	0.28	1.63	1.68	1.38	1.2	2.89	1.52		0.757412	4.39623	4.531		0.86966	2.09341	1.10138		-0.400849	2.13627	2.17983		-0.201477	1.06586	0.139307
13216	ENSG00000177993	antisense	ZNRF3-AS1	0	0	0	0.03	0	0	0	0.03		1	1	31		1	1	31		0	0	4.9542		0	0	4.9542
13342	ENSG00000178803	antisense	ADORA2A-AS1	0.04	0.03	0.02	0.05	0.01	0.01	0	0		0.756098	0.512195	1.2439		1	0.0909091	0.0909091		-0.403356	-0.965235	0.314873		0	-3.45943	-3.45943
13407	ENSG00000179141	antisense	MTUS2-AS1	0	0	0	0.04	0	0	0.01	0		1	1	41		1	11	1		0	0	5.35755		0	3.45943	0
13486	ENSG00000179743	antisense	RP11-169K16.9	1.59	1.5	0.57	0.75	1.23	1.36	0.53	0.73		0.943432	0.358894	0.47203		1.10561	0.431357	0.593826		-0.0840099	-1.47837	-1.08305		0.144836	-1.21305	-0.751887
13494	ENSG00000179818	antisense	PCBP1-AS1	6.69	7.66	4.39	5.35	4.32	4.53	5.27	2.89		1.14497	0.656255	0.799731		1.0486	1.21986	0.669058		0.195311	-0.607672	-0.322413		0.0684643	0.286711	-0.579797
13502	ENSG00000179859	antisense	AC025335.1	2.4	2.01	1.46	1.36	2.91	3.19	1.59	1.17		0.837568	0.608496	0.566847		1.09619	0.546548	0.402267		-0.255722	-0.716679	-0.818968		0.132494	-0.871581	-1.31377
13547	ENSG00000180139	antisense	ACTA2-AS1	0.02	0.07	0.02	0.11	0	0.12	0	0.08		3.38095	1	5.28571		121	1	81		1.75743	0	2.4021		6.91886	0	6.33985
13646	ENSG00000180846	antisense	CSNK1G2-AS1	0	0.01	0	0.04	0	0	0	0.05		11	1	41		1	1	51		3.45943	0	5.35755		0	0	5.67243
13689	ENSG00000181097	antisense	RP11-429J17.2	0.19	0.18	0.07	0.36	0.19	0.11	0.17	0.16		0.947644	0.371728	1.89005		0.581152	0.895288	0.842932		-0.0775829	-1.42768	0.918426		-0.783013	-0.159576	-0.246512
13808	ENSG00000182109	antisense	RP11-69E11.4	0.66	0.66	0.51	0.82	1.3	0.68	0.15	0.32		1	0.773071	1.24206		0.523444	0.116065	0.246733		0	-0.371327	0.312732		-0.933894	-3.107	-2.01898
13865	ENSG00000182376	antisense	RP5-1142A6.8	0	0	0	0.01	0.01	0	0.02	0		1	1	11		0.0909091	1.90909	0.0909091		0	0	3.45943		-3.45943	0.932886	-3.45943
13958	ENSG00000182873	antisense	RP11-181G12.2	0.58	0.76	0.51	0.6	0.52	0.73	0.26	0.57		1.30981	0.879518	1.03442		1.40307	0.50096	1.09597		0.389358	-0.185215	0.0488268		0.488588	-0.997234	0.132207
14043	ENSG00000183308	antisense	AC005037.3	1.25	0.97	0.35	1.63	0.56	0.81	1.14	2.11		0.776179	0.280576	1.30376		1.44563	2.03387	3.76292		-0.365539	-1.83354	0.382675		0.531701	1.02423	1.91185
14083	ENSG00000183535	antisense	COL18A1-AS1	0	0	0	0	0	0	0	0		1	1	1		1	1	1		0	0	0		0	0	0
14160	ENSG00000183822	antisense	CTA-833B7.2	0.08	0	0	0	0	0	0	0		0.0123457	0.0123457	0.0123457		1	1	1		-6.33985	-6.33985	-6.33985		0	0	0
14201	ENSG00000184068	antisense	RP5-821D11.7	0.42	0.42	0.3	0.4	0.43	0.56	0.29	0.47		1	0.714964	0.952494		1.30162	0.675174	1.09281		0	-0.484057	-0.070218		0.380313	-0.566669	0.128039
14275	ENSG00000184441	antisense	AP001062.7	0.77	0.78	0.24	0.53	0.68	0.69	0.26	0.42		1.01297	0.312581	0.688716		1.01468	0.38326	0.618209		0.0185917	-1.6777	-0.538019		0.0210309	-1.3836	-0.693835
14406	ENSG00000185065	antisense	AC000068.5	0.46	0.31	0.1	0.24	0.27	0.29	0.25	0.13		0.67462	0.219089	0.522777		1.0738	0.926199	0.483395		-0.567852	-2.19041	-0.935734		0.102726	-0.110605	-1.04873
14439	ENSG00000185203	antisense	WASIR1	0	0	0	0.01	0	0	0	0		1	1	11		1	1	1		0	0	3.45943		0	0	0
14572	ENSG00000185837	antisense	CECR5-AS1	0.33	0.44	0.08	0.15	0.24	0.36	0.11	0.18		1.33233	0.244713	0.456193		1.49793	0.460581	0.751037		0.413947	-2.03084	-1.13228		0.582966	-1.11847	-0.413043
14619	ENSG00000186019	antisense	AC084219.4	0.72	0.9	0.6	0.43	0.7	0.53	0.38	0.19		1.24965	0.833564	0.597781		0.757489	0.543509	0.272468		0.321528	-0.262634	-0.742311		-0.400703	-0.879623	-1.87584
14624	ENSG00000186056	antisense	MATN1-AS1	0.87	1.53	1	1.44	0.81	1.14	1.01	0.81		1.75775	1.14925	1.65442		1.40691	1.24661	1		0.81373	0.200697	0.726326		0.492525	0.318009	0
14735	ENSG00000186615	antisense	KTN1-AS1	1.71	2.86	3.86	1.51	1.95	2.88	3.67	1.44		1.67212	2.25658	0.883109		1.47668	1.8816	0.738596		0.74168	1.17413	-0.179336		0.562356	0.911959	-0.437143
14834	ENSG00000187229	antisense	RP11-161I2.1	0	0	0	0.04	0	0	0	0		1	1	41		1	1	1		0	0	5.35755		0	0	0
15011	ENSG00000188206	antisense	HNRNPU-AS1	1.75	1.13	0.53	1.48	1	1.23	1.44	0.71		0.645917	0.303255	0.845802		1.22977	1.43956	0.71029		-0.63058	-1.7214	-0.241607		0.298389	0.525628	-0.493521
15045	ENSG00000188365	antisense	AC092171.2	0.09	0.13	0	0.17	0.05	0	0	0.02		1.43956	0.010989	1.87912		0.0196078	0.0196078	0.411765		0.525628	-6.50779	0.910058		-5.67243	-5.67243	-1.28011
15116	ENSG00000188693	antisense	CTB-161K23.1	0.07	0.02	0	0.03	0.02	0.05	0.04	0.02		0.295775	0.0140845	0.43662		2.42857	1.95238	1		-1.75743	-6.14975	-1.19555		1.28011	0.965235	0
15419	ENSG00000196566	antisense	RP11-57C13.3	0	0.02	0	0	0	0	0	0		21	1	1		1	1	1		4.39232	0	0		0	0	0
15488	ENSG00000196810	antisense	CTBP1-AS2	3.34	3.2	1.69	4.06	3.4	3.98	2.34	3.42		0.958096	0.506136	1.2155		1.17054	0.688327	1.00588		-0.0617573	-0.982403	0.281555		0.227172	-0.538834	0.0084591
15524	ENSG00000196951	antisense	RP11-425I13.3	0.03	0.01	0.01	0.03	0	0.04	0.01	0.01		0.354839	0.354839	1		41	11	11		-1.49476	-1.49476	0		5.35755	3.45943	3.45943
15526	ENSG00000196960	antisense	RP11-192P3.5	0	0	0	0.02	0	0	0	0.02		1	1	21		1	1	21		0	0	4.39232		0	0	4.39232
15604	ENSG00000197251	antisense	LINC00336	0	0.01	0	0.01	0	0	0	0.01		11	1	11		1	1	11		3.45943	0	3.45943		0	0	3.45943
15691	ENSG00000197585	antisense	AC107218.3	0	0	0	0	0	0.06	0	0		1	1	1		61	1	1		0	0	0		5.93074	0	0
15716	ENSG00000197670	antisense	RP4-724E16.2	0.02	0.12	0.02	0.05	0.04	0.08	0.01	0.02		5.7619	1	2.42857		1.97561	0.268293	0.512195		2.52655	0	1.28011		0.982298	-1.89812	-0.965235
15791	ENSG00000197934	antisense	AP001597.1	0	0.01	0.01	0.03	0	0.01	0	0.03		11	11	31		11	1	31		3.45943	3.45943	4.9542		3.45943	0	4.9542
15809	ENSG00000197989	antisense	SNHG12	33.08	36.58	20.08	42.66	37.82	34.29	27.22	31.09		1.1058	0.607025	1.28959		0.906666	0.719732	0.822057		0.145092	-0.720172	0.366915		-0.141358	-0.474467	-0.28269
15898	ENSG00000198358	antisense	RP11-544M22.1	0.02	0.06	0.01	0	0	0	0	0.01		2.90476	0.52381	0.047619		1	1	11		1.53842	-0.932886	-4.39232		0	0	3.45943
15929	ENSG00000198491	antisense	RP11-208N14.4	0	0.01	0	0	0	0	0	0		11	1	1		1	1	1		3.45943	0	0		0	0	0
16206	ENSG00000203280	antisense	CTA-221G9.11	1.02	1.28	0.24	0.27	0.96	1.08	0.64	0.18		1.25465	0.236043	0.265426		1.12487	0.667014	0.188345		0.327288	-2.08288	-1.91362		0.169758	-0.584212	-2.40855
16207	ENSG00000203288	antisense	RP11-98D18.9	0.75	1.61	0.75	1.66	0.72	0.91	0.61	1.32		2.14514	1	2.21172		1.26352	0.847434	1.83218		1.10107	0	1.14517		0.337452	-0.238827	0.873559
16211	ENSG00000203307	antisense	RP11-375H19.2	0	0	0	0.02	0	0	0.09	0.03		1	1	21		1	91	31		0	0	4.39232		0	6.50779	4.9542
16212	ENSG00000203321	antisense	RP11-197P3.4	0	0	0.02	0.07	0.02	0	0	0.08		1	21	71		0.047619	0.047619	3.85714		0	4.39232	6.14975		-4.39232	-4.39232	1.94753
16214	ENSG00000203327	antisense	AC012358.7	0	0.05	0	0	0	0	0.03	0		51	1	1		1	31	1		5.67243	0	0		0	4.9542	0
16218	ENSG00000203362	antisense	RP3-337H4.8	0.17	0.09	0.17	0.3	0.09	0.28	0.17	0.43		0.532164	1	1.76023		3.08791	1.87912	4.73626		-0.910058	0	0.815767		1.62663	0.910058	2.24375
16220	ENSG00000203394	antisense	RP5-930J4.4	0.04	0	0.04	0	0	0	0	0		0.0243902	1	0.0243902		1	1	1		-5.35755	0	-5.35755		0	0	0
16226	ENSG00000203441	antisense	LINC00449	0.18	0.04	0.03	0.07	0.09	0.17	0.03	0.18		0.226519	0.171271	0.392265		1.87912	0.340659	1.98901		-2.14229	-2.54565	-1.3501		0.910058	-1.5536	0.992051
16227	ENSG00000203446	antisense	AC004988.1	0	0	0	0.18	0	0	0	0.03		1	1	181		1	1	31		0	0	7.49985		0	0	4.9542
16228	ENSG00000203469	antisense	RP5-1113E3.3	0.18	0.44	0.1	0.2	0.35	0.06	0	0.06		2.43646	0.558011	1.1105		0.173789	0.002849	0.173789		1.28479	-0.841634	0.151206		-2.52459	-8.45533	-2.52459
16229	ENSG00000203472	antisense	RP11-77K12.4	0	0.03	0.06	0.07	0	0	0.09	0		31	61	71		1	91	1		4.9542	5.93074	6.14975		0	6.50779	0
16231	ENSG00000203497	antisense	PDCD4-AS1	3.74	2.55	0.64	0.24	1.23	1.45	0.3	0.23		0.681903	0.171345	0.0644213		1.17872	0.244517	0.187652		-0.552361	-2.54503	-3.95632		0.237217	-2.032	-2.41387
16233	ENSG00000203506	antisense	RBMS3-AS2	0	0	0	0.01	0	0	0	0		1	1	11		1	1	1		0	0	3.45943		0	0	0
16241	ENSG00000203588	antisense	IGBP1-AS1	0	0	0	0.11	0	0	0	0.04		1	1	111		1	1	41		0	0	6.79442		0	0	5.35755
16264	ENSG00000203706	antisense	SERTAD4-AS1	1.17	3.06	6.46	2.32	1.73	2.74	7.92	1.45		2.61401	5.51751	1.98207		1.58348	4.57597	0.838244		1.38626	2.46402	0.987005		0.663097	2.19408	-0.254558
16275	ENSG00000203739	antisense	RP11-296O14.3	0.23	0.16	0.16	0.22	0.14	0.08	0.11	0.2		0.69697	0.69697	0.95671		0.574468	0.787234	1.42553		-0.520832	-0.520832	-0.0638465		-0.799701	-0.345135	0.5115
16292	ENSG00000203808	antisense	BVES-AS1	0	0.02	0.12	0.12	0	0.01	0.16	0.04		21	121	121		11	161	41		4.39232	6.91886	6.91886		3.45943	7.33092	5.35755
16321	ENSG00000203886	antisense	CYP17A1-AS1	0	0	0.04	0	0	0	0	0		1	41	1		1	1	1		0	5.35755	0		0	0	0
16340	ENSG00000204025	antisense	TRPC5OS	0	0	0	0	0	0	0	0.01		1	1	1		1	1	11		0	0	0		0	0	3.45943
16342	ENSG00000204044	antisense	RP11-465L10.10	0	0.01	0.01	0.01	0	0	0	0		11	11	11		1	1	1		3.45943	3.45943	3.45943		0	0	0
16346	ENSG00000204055	antisense	RP11-247A12.2	0.05	0.11	0.06	0.04	0.05	0.02	0.04	0		2.17647	1.19608	0.803922		0.411765	0.803922	0.0196078		1.12199	0.258312	-0.314873		-1.28011	-0.314873	-5.67243
16353	ENSG00000204091	antisense	TDRG1	0	0	0	0.03	0	0	0	0		1	1	31		1	1	1		0	0	4.9542		0	0	0
16437	ENSG00000204380	antisense	AC005042.4	0.05	0.5	0.08	0.16	0.13	0.11	0.04	0.13		9.82353	1.58824	3.15686		0.847328	0.312977	1		3.29624	0.667425	1.65849		-0.239007	-1.67587	0
16495	ENSG00000204581	antisense	AC096670.3	0.05	0	0	0.04	0	0	0	0		0.0196078	0.0196078	0.803922		1	1	1		-5.67243	-5.67243	-0.314873		0	0	0
16496	ENSG00000204584	antisense	RP11-304F15.3	0.03	0.06	0.01	0.12	0.01	0.04	0	0.03		1.96774	0.354839	3.90323		3.72727	0.0909091	2.81818		0.976541	-1.49476	1.96467		1.89812	-3.45943	1.49476
16511	ENSG00000204623	antisense	ZNRD1-AS1	0.71	0.77	0.95	0.74	0.64	0.58	0.72	0.87		1.08439	1.33755	1.04219		0.906396	1.1248	1.35881		0.116881	0.419596	0.059624		-0.141786	0.169675	0.442348
16534	ENSG00000204706	antisense	MAMDC2-AS1	0.37	0.22	0.08	0.11	0.1	0.11	0.49	0.09		0.595687	0.218329	0.299191		1.09901	4.86139	0.90099		-0.747373	-2.19543	-1.74086		0.136204	2.28137	-0.150417
16540	ENSG00000204758	antisense	CTC-308K20.1	0.46	0.25	0.19	0.79	0.13	0.36	0.2	0.44		0.544469	0.414317	1.71584		2.75573	1.53435	3.36641		-0.877079	-1.27119	0.778911		1.46243	0.617629	1.75121
16551	ENSG00000204791	antisense	CTD-3065J16.6	0.15	0.09	0.03	0	0	0.02	0	0		0.602649	0.205298	0.00662252		21	1	1		-0.73061	-2.28421	-7.2384		4.39232	0	0
16564	ENSG00000204832	antisense	ST8SIA6-AS1	0	0.02	0	0	0	0	0	0		21	1	1		1	1	1		4.39232	0	0		0	0	0
16574	ENSG00000204860	antisense	FAM201A	3.94	3.49	2.54	2.72	3.13	3.35	4.21	2.22		0.885816	0.64476	0.690434		1.07027	1.34494	0.709358		-0.174921	-0.633165	-0.534425		0.0979682	0.427539	-0.495414
16588	ENSG00000204934	antisense	ATP6V0E2-AS1	0.36	0.25	0.15	0.58	0.24	0.33	0.17	0.46		0.695291	0.418283	1.60942		1.37344	0.709544	1.91286		-0.524311	-1.25745	0.686539		0.457798	-0.495037	0.935734
16593	ENSG00000204949	antisense	FAM83A-AS1	1.37	0.56	0.25	0.39	0.39	0.36	0.33	0.18		0.40919	0.183078	0.285193		0.923274	0.846547	0.462916		-1.28916	-2.44947	-1.80999		-0.11517	-0.240337	-1.11118
16658	ENSG00000205231	antisense	TTLL10-AS1	0	0	0	0	0	0	0	0.02		1	1	1		1	1	21		0	0	0		0	0	4.39232
16690	ENSG00000205414	antisense	RP11-401P9.6	0	0	0	0	0	0	0	0		1	1	1		1	1	1		0	0	0		0	0	0
16693	ENSG00000205424	antisense	AL592528.1	0	0	0.01	0	0	0	0	0.01		1	11	1		1	1	11		0	3.45943	0		0	0	3.45943
16701	ENSG00000205488	antisense	CALML3-AS1	0.08	0.21	0.47	0.05	0.35	0.06	0.01	0.04		2.60494	5.81481	0.62963		0.173789	0.031339	0.116809		1.38125	2.53973	-0.667425		-2.52459	-4.9959	-3.09778
16710	ENSG00000205537	antisense	RP11-89H19.1	0	0.01	0.01	0.03	0	0	0.01	0.04		11	11	31		1	11	41		3.45943	3.45943	4.9542		0	3.45943	5.35755
16713	ENSG00000205559	antisense	CHKB-AS1	0.5	0.37	0.64	0.65	1.18	0.73	0.45	0.42		0.740519	1.27944	1.2994		0.618967	0.38188	0.356478		-0.433391	0.355514	0.377847		-0.692066	-1.38881	-1.48812
16761	ENSG00000205790	antisense	AC005594.3	0.06	0.01	0.01	0.11	0	0.05	0.07	0.04		0.180328	0.180328	1.81967		51	71	41		-2.47131	-2.47131	0.863679		5.67243	6.14975	5.35755
16777	ENSG00000205861	antisense	C1QTNF9B-AS1	3.61	2.12	2.04	3.16	2.83	2.95	1.59	1.87		0.587372	0.565217	0.875381		1.04239	0.561992	0.660897		-0.767654	-0.823122	-0.192017		0.0598922	-0.831378	-0.597502
16784	ENSG00000205885	antisense	C1RL-AS1	4.83	4.94	2.25	5.49	2.2	2	1.5	3.15		1.02277	0.465949	1.13662		0.909132	0.681963	1.43162		0.0324812	-1.10176	0.184747		-0.137438	-0.552235	0.517651
16785	ENSG00000205890	antisense	RP11-473M20.5	0.41	0.31	0.1	0.46	0.03	0.03	0.18	0.18		0.756691	0.245742	1.12165		1	5.83871	5.83871		-0.402224	-2.02478	0.165628		0	2.54565	2.54565
16788	ENSG00000205913	antisense	SRRM2-AS1	0.22	0.19	0.25	0.48	0.11	0.14	0.47	0.25		0.864253	1.13575	2.17647		1.27027	4.24324	2.26126		-0.210474	0.183641	1.12199		0.345135	2.08517	1.17713
16835	ENSG00000206417	antisense	H1FX-AS1	0.99	0.48	1.05	0.77	0.45	0.93	0.86	0.48		0.485368	1.06054	0.778002		2.0643	1.90909	1.06652		-1.04285	0.0848057	-0.362154		1.04565	0.932886	0.0929095
16852	ENSG00000206573	antisense	SETD5-AS1	10.94	12.73	12.4	32.49	17.7	19.05	23.32	25.45		1.1636	1.13344	2.96966		1.07627	1.3175	1.43783		0.218601	0.180712	1.5703		0.106036	0.397799	0.523891
17296	ENSG00000213742	antisense	RP4-694B14.5	1.46	1.39	1.57	1.48	1.66	1.54	1.43	1.63		0.952088	1.07529	1.01369		0.927754	0.861529	0.981939		-0.0708338	0.104727	0.0196155		-0.108185	-0.215028	-0.0262953
17350	ENSG00000213904	antisense	LIPE-AS1	10.64	21.55	13.21	10.85	15.64	25.98	6.89	4.04		2.02528	1.24152	1.01973		1.66108	0.440573	0.258359		1.01812	0.312106	0.0281943		0.732124	-1.18255	-1.95255
17382	ENSG00000213981	antisense	AC007277.3	0	0.07	0	0	0	0	0.07	0		71	1	1		1	71	1		6.14975	0	0		0	6.14975	0
17387	ENSG00000213994	antisense	RP11-414H17.5	0	0.05	0.05	0.08	0	0	0	0		51	51	81		1	1	1		5.67243	5.67243	6.33985		0	0	0
17443	ENSG00000214184	antisense	AC012487.2	0.23	0.44	0.52	0.48	0.34	0.45	0.25	0.36		1.90909	2.25541	2.08225		1.32258	0.73607	1.05865		0.932886	1.17339	1.05814		0.403356	-0.442084	0.0822271
17493	ENSG00000214353	antisense	VAC14-AS1	0.04	0.06	0.03	0.05	0.08	0.12	0.06	0.05		1.4878	0.756098	1.2439		1.49383	0.753086	0.62963		0.573185	-0.403356	0.314873		0.579013	-0.409113	-0.667425
17506	ENSG00000214401	antisense	KANSL1-AS1	2.18	3.06	2.11	1.56	1.66	2.05	1.15	1.34		1.40348	0.967905	0.715727		1.2348	0.692956	0.807345		0.489013	-0.0470632	-0.482519		0.304275	-0.529164	-0.308743
17513	ENSG00000214432	antisense	AC068831.10	0	0.1	0.23	0.01	0.03	0.14	0.13	0.13		101	231	11		4.54839	4.22581	4.22581		6.65821	7.85175	3.45943		2.18536	2.07923	2.07923
17542	ENSG00000214559	antisense	RP11-323J4.1	0.12	0.06	0.05	0.36	0.38	1	0.11	0.27		0.504132	0.421488	2.98347		2.6273	0.291339	0.711286		-0.988126	-1.24644	1.57699		1.39358	-1.77923	-0.491498
17579	ENSG00000214725	antisense	CDIPT-AS1	0.07	0.02	0.04	0.17	0.07	0	0.19	0		0.295775	0.577465	2.40845		0.0140845	2.69014	0.0140845		-1.75743	-0.792195	1.26811		-6.14975	1.42768	-6.14975
17580	ENSG00000214733	antisense	RP11-429J17.8	0.07	0.02	0	0.02	0.08	0.06	0.05	0.17		0.295775	0.0140845	0.295775		0.753086	0.62963	2.11111		-1.75743	-6.14975	-1.75743		-0.409113	-0.667425	1.078
17587	ENSG00000214770	antisense	RP11-544I20.2	0.14	0.11	0.16	0.19	0.26	0.24	0.23	0.14		0.787234	1.14184	1.35461		0.923372	0.885057	0.54023		-0.345135	0.191366	0.437877		-0.115017	-0.176157	-0.888355
17588	ENSG00000214772	antisense	RP11-174G6.1	0	0.08	0	0.06	0	0.03	0	0		81	1	61		31	1	1		6.33985	0	5.93074		4.9542	0	0
17644	ENSG00000214970	antisense	CTC-297N7.7	0	0	0	0	0	0.01	0	0		1	1	1		11	1	1		0	0	0		3.45943	0	0
17670	ENSG00000215039	antisense	CD27-AS1	1.11	1.43	8.25	6.57	2.1	2.38	6.09	4.41		1.28803	7.42664	5.91449		1.13327	2.8991	2.09948		0.365165	2.89271	2.56425		0.180491	1.5356	1.07003
17677	ENSG00000215068	antisense	AC025171.1	1.07	0.98	0.49	0.95	0.78	0.53	0.21	0.69		0.915966	0.45845	0.887955		0.679898	0.270166	0.884763		-0.126633	-1.12516	-0.171441		-0.556611	-1.88808	-0.176637
17707	ENSG00000215196	antisense	AC091878.1	0	0	0	0	0	0	0	0		1	1	1		1	1	1		0	0	0		0	0	0
17716	ENSG00000215246	antisense	RP11-43F13.3	0	0	0	0	0	0	0.01	0		1	1	1		1	11	1		0	0	0		0	3.45943	0
17752	ENSG00000215424	antisense	MCM3AP-AS1	2.53	1.68	2.56	4.27	2.26	2.11	3	4.44		0.664164	1.01185	1.68748		0.933658	1.32729	1.96418		-0.590388	0.0169997	0.754866		-0.0990344	0.408482	0.973924
17755	ENSG00000215458	antisense	AP001053.11	0.51	0.8	0.43	0.24	0.65	1.18	0.23	0.18		1.56751	0.843444	0.471624		1.81413	0.354839	0.278034		0.648479	-0.245635	-1.08429		0.85928	-1.49476	-1.84667
17782	ENSG00000215692	antisense	AC114730.8	0.55	0	0.12	0	0.65	0.32	0.85	0.15		0.00181488	0.219601	0.00181488		0.493088	1.30722	0.231951		-9.10591	-2.18705	-9.10591		-1.02008	0.386502	-2.10811
17805	ENSG00000215841	antisense	RP11-800A3.2	0	0	0.14	0.35	0	0	0.14	0.7		1	141	351		1	141	701		0	7.13955	8.45533		0	7.13955	9.45327
17917	ENSG00000218018	antisense	RP4-800J21.3	0.04	0.09	0	0.07	0.05	0	0.04	0.01		2.21951	0.0243902	1.73171		0.0196078	0.803922	0.215686		1.15024	-5.35755	0.792195		-5.67243	-0.314873	-2.21299
17991	ENSG00000219410	antisense	RP4-761J14.8	0.16	0.09	0.19	0.32	0.02	0.05	0	0.05		0.565217	1.18634	1.99379		2.42857	0.047619	2.42857		-0.823122	0.246512	0.995513		1.28011	-4.39232	1.28011
18147	ENSG00000222035	antisense	AC079354.3	0	0	0	0.01	0	0	0	0		1	1	11		1	1	1		0	0	3.45943		0	0	0
18152	ENSG00000222043	antisense	AC079305.10	0.3	0.12	0.19	0.16	0.14	0.2	0.49	0.18		0.401993	0.634551	0.534884		1.42553	3.48227	1.28369		-1.31476	-0.656191	-0.902703		0.5115	1.80003	0.360295
18153	ENSG00000222044	antisense	RP5-1039K5.16	0	0.01	0	0	0	0	0	0.02		11	1	1		1	1	21		3.45943	0	0		0	0	4.39232
18177	ENSG00000223343	antisense	RP13-131K19.2	0.06	0.03	0.06	0.06	0.02	0.41	0.35	0.15		0.508197	1	1		19.5714	16.7143	7.19048		-0.976541	0	0		4.29068	4.06301	2.84609
18179	ENSG00000223356	antisense	RP11-66D17.5	0.1	0.1	0	0.04	0.16	0	0	0.22		1	0.00990099	0.405941		0.00621118	0.00621118	1.37267		0	-6.65821	-1.30066		-7.33092	-7.33092	0.456986
18181	ENSG00000223374	antisense	AC005104.3	0.33	0.28	0.49	0.26	0.12	0.06	0.23	0.27		0.848943	1.48338	0.78852		0.504132	1.90909	2.23967		-0.236261	0.568892	-0.342781		-0.988126	0.932886	1.16329
18187	ENSG00000223390	antisense	RP11-91A18.4	0	0.1	0	0.05	0.07	0.07	0	0.04		101	1	51		1	0.0140845	0.577465		6.65821	0	5.67243		0	-6.14975	-0.792195
18188	ENSG00000223392	antisense	CLDN10-AS1	0.54	1.87	1.05	1.42	4.44	3.83	3.85	2.14		3.45841	1.9427	2.62662		0.862644	0.867147	0.482099		1.79011	0.958062	1.39321		-0.213164	-0.205651	-1.0526
18189	ENSG00000223393	antisense	RP5-858B6.3	0	0.1	0.04	0.09	0.03	0	0.08	0		101	41	91		0.0322581	2.6129	0.0322581		6.65821	5.35755	6.50779		-4.9542	1.38565	-4.9542
18196	ENSG00000223440	antisense	RP11-555J4.4	0.02	0.01	0	0	0	0.04	0.02	0		0.52381	0.047619	0.047619		41	21	1		-0.932886	-4.39232	-4.39232		5.35755	4.39232	0
18197	ENSG00000223442	antisense	AC004041.2	0	0.13	0	0.26	0.1	0	0	0		131	1	261		0.00990099	0.00990099	0.00990099		7.03342	0	8.02791		-6.65821	-6.65821	-6.65821
18202	ENSG00000223461	antisense	AC004471.9	0.19	0.15	0.03	0.1	0.25	0.11	0.12	0		0.790576	0.162304	0.528796		0.442231	0.482072	0.00398406		-0.339024	-2.62323	-0.919217		-1.17713	-1.05268	-7.97154
18209	ENSG00000223478	antisense	RP11-545E17.3	7.74	6.67	16.49	8.43	9.6	11.6	5.76	6.19		0.861775	2.13034	1.08914		1.20831	0.600042	0.644829		-0.214617	1.09109	0.123184		0.272993	-0.736865	-0.633012
18211	ENSG00000223482	antisense	NUTM2A-AS1	26.34	22.5	20.07	21.17	18.37	20.74	17.91	26.43		0.85422	0.761968	0.803728		1.12901	0.974961	1.43873		-0.227321	-0.392198	-0.315221		0.175055	-0.0365843	0.524801
18217	ENSG00000223502	antisense	RP11-96B5.3	0	0	0	0	0	0.24	0	0		1	1	1		241	1	1		0	0	0		7.91289	0	0
18224	ENSG00000223522	antisense	AC093690.1	0.01	0.01	0.01	0	0.01	0.06	0	0.01		1	1	0.0909091		5.54545	0.0909091	1		0	0	-3.45943		2.47131	-3.45943	0
18227	ENSG00000223534	antisense	HLA-DQB1-AS1	0	0	0.03	0	0	0	0	0		1	31	1		1	1	1		0	4.9542	0		0	0	0
18228	ENSG00000223542	antisense	RP1-283K11.3	0	0	0.03	0.19	0.02	0	0.13	0		1	31	191		0.047619	6.2381	0.047619		0	4.9542	7.57743		-4.39232	2.64111	-4.39232
18242	ENSG00000223576	antisense	RP11-61K9.2	0	0.19	0	0	0	0	0	0.06		191	1	1		1	1	61		7.57743	0	0		0	0	5.93074
18253	ENSG00000223635	antisense	RP4-613A2.1	0	0	0	0	0	0.07	0	0		1	1	1		71	1	1		0	0	0		6.14975	0	0
18254	ENSG00000223642	antisense	AC008277.1	0	0	0	0.04	0	0	0	0		1	1	41		1	1	1		0	0	5.35755		0	0	0
18256	ENSG00000223652	antisense	AC106786.1	0.74	0.49	0.04	0.05	0	0.19	0.24	0		0.662618	0.0553306	0.0688259		191	241	1		-0.593751	-4.17578	-3.8609		7.57743	7.91289	0
18257	ENSG00000223653	antisense	RP11-131L23.1	0.09	0	0	0	0	0	0	0.1		0.010989	0.010989	0.010989		1	1	101		-6.50779	-6.50779	-6.50779		0	0	6.65821
18263	ENSG00000223669	antisense	RP11-93B14.4	0	0.07	0.02	0	0	0	0.06	0		71	21	1		1	61	1		6.14975	4.39232	0		0	5.93074	0
18270	ENSG00000223697	antisense	AF230666.2	0	0	0	0	0.05	0	0	0.09		1	1	1		0.0196078	0.0196078	1.78431		0	0	0		-5.67243	-5.67243	0.835369
18271	ENSG00000223701	antisense	RAET1E-AS1	0.58	0.56	0.15	0.09	0.47	0.63	0.08	0.22		0.965577	0.259897	0.156627		1.3397	0.171975	0.469214		-0.0505374	-1.94399	-2.6746		0.421913	-2.53973	-1.09168
18275	ENSG00000223711	antisense	AC091633.3	0	0.02	0.02	0.04	0.12	0	0.07	0.02		21	21	41		0.00826446	0.586777	0.173554		4.39232	4.39232	5.35755		-6.91886	-0.769116	-2.52655
18281	ENSG00000223725	antisense	AC007879.5	0	0.1	0.04	0	0	0.22	0	0.04		101	41	1		221	1	41		6.65821	5.35755	0		7.7879	0	5.35755
18282	ENSG00000223734	antisense	RP11-644K8.1	0.03	0.03	0.06	0	0.18	0.15	0.03	0.11		1	1.96774	0.0322581		0.834254	0.171271	0.61326		0	0.976541	-4.9542		-0.261441	-2.54565	-0.70543
18293	ENSG00000223770	antisense	MIR1255B1	0	0	0.01	0	0	0	0	0		1	11	1		1	1	1		0	3.45943	0		0	0	0
18295	ENSG00000223774	antisense	RP11-307B6.3	0	0	0.04	0.21	0	0	0.06	0.16		1	41	211		1	61	161		0	5.35755	7.7211		0	5.93074	7.33092
18296	ENSG00000223776	antisense	LGALS8-AS1	0.1	0.19	0.11	0.14	0.27	0.28	0.3	0.18		1.89109	1.09901	1.39604		1.0369	1.1107	0.667897		0.919217	0.136204	0.48134		0.0522773	0.151471	-0.582303
18299	ENSG00000223791	antisense	UBE2E1-AS1	0.1	0.04	0.02	0	0.03	0.14	0	0		0.405941	0.207921	0.00990099		4.54839	0.0322581	0.0322581		-1.30066	-2.26589	-6.65821		2.18536	-4.9542	-4.9542
18300	ENSG00000223797	antisense	ENTPD3-AS1	2.54	2.34	4.13	3.36	2.23	3.19	3.24	2.51		0.921291	1.62574	1.32271		1.4303	1.45271	1.1255		-0.118271	0.701095	0.403494		0.516318	0.538749	0.170572
18301	ENSG00000223799	antisense	IL10RB-AS1	0.88	1.02	0.95	1.03	1.38	1.2	1.36	1.03		1.15891	1.07946	1.17026		0.86966	0.985518	0.74656		0.212769	0.110303	0.22683		-0.201477	-0.0210463	-0.421669
18307	ENSG00000223813	antisense	AC007255.8	0.75	0.22	2.31	1.82	0.76	0.66	1.04	1.67		0.294274	3.07723	2.42477		0.868594	1.36794	2.1958		-1.76477	1.62163	1.27785		-0.203246	0.452002	1.13474
18310	ENSG00000223821	antisense	RP11-505P4.6	0.07	0	0.06	0.05	0.11	0.15	0	0		0.0140845	0.859155	0.71831		1.36036	0.00900901	0.00900901		-6.14975	-0.21901	-0.477322		0.443989	-6.79442	-6.79442
18331	ENSG00000223901	antisense	AP001469.5	0	0.14	0.07	0.08	0.03	0.04	0	0.28		141	71	81		1.32258	0.0322581	9.06452		7.13955	6.14975	6.33985		0.403356	-4.9542	3.18023
18337	ENSG00000223935	antisense	AC008074.3	0.05	0.04	0.09	0.12	0.02	0	0.22	0.03		0.803922	1.78431	2.37255		0.047619	10.5238	1.47619		-0.314873	0.835369	1.24644		-4.39232	3.39559	0.561879
18341	ENSG00000223947	antisense	AC016738.4	0.09	0.05	0.2	0.19	0.1	0.04	0.29	0.09		0.56044	2.20879	2.0989		0.405941	2.88119	0.90099		-0.835369	1.14326	1.06963		-1.30066	1.52666	-0.150417
18342	ENSG00000223949	antisense	RP11-24J23.2	0	0.02	0	0	0	0	0	0		21	1	1		1	1	1		4.39232	0	0		0	0	0
18345	ENSG00000223960	antisense	AC009948.5	3.95	2.94	3.78	5.64	7.7	5.07	5.12	3.9		0.744369	0.956973	1.42774		0.658486	0.664979	0.506558		-0.425911	-0.06345	0.513733		-0.602776	-0.58862	-0.981202
18347	ENSG00000223969	antisense	AC002456.2	0.28	0.18	0.78	0.07	0.49	0.32	1.16	0.26		0.644128	2.77936	0.252669		0.653768	2.36456	0.531568		-0.63458	1.47475	-1.98468		-0.61315	1.24157	-0.911673
18356	ENSG00000223989	antisense	RP11-84A14.5	0.34	0	0	0.06	0	0	0	0		0.00293255	0.00293255	0.178886		1	1	1		-8.41363	-8.41363	-2.48289		0	0	0
18366	ENSG00000224020	antisense	MIR181A2HG	0.1	1.65	0.26	0.22	0.66	0.93	0.42	0.26		16.3465	2.58416	2.18812		1.40847	0.636914	0.394856		4.03091	1.36969	1.12969		0.494131	-0.65083	-1.3406
18373	ENSG00000224043	antisense	AC016725.4	3.03	1.92	1.98	0.98	1.38	1.26	1.18	0.91		0.633784	0.65358	0.323656		0.913106	0.855177	0.659667		-0.657936	-0.613565	-1.62747		-0.131145	-0.225704	-0.60019
18374	ENSG00000224046	antisense	AC005076.5	1.01	1.33	1.25	0.51	1.38	0.97	0.78	0.74		1.31652	1.23739	0.50544		0.703114	0.565532	0.536568		0.396728	0.307299	-0.984388		-0.50817	-0.822319	-0.898168
18378	ENSG00000224057	antisense	EGFR-AS1	0.06	0.06	0.09	0.05	0.02	0.02	0.03	0.03		1	1.4918	0.836066		1	1.47619	1.47619		0	0.577057	-0.258312		0	0.561879	0.561879
18381	ENSG00000224063	antisense	AC007319.1	1.44	1.06	0.76	2.24	0.11	1.92	0.02	0.66		0.736294	0.528105	1.55517		17.3063	0.189189	5.95495		-0.441646	-0.921102	0.637072		4.11323	-2.4021	2.57409
18384	ENSG00000224066	antisense	RP4-622L5.7	0.15	0.02	0	0.08	0.02	0	0.02	0.02		0.139073	0.00662252	0.536424		0.047619	1	1		-2.84609	-7.2384	-0.898555		-4.39232	0	0
18388	ENSG00000224076	antisense	AC009487.4	0.03	0	0	0	0	0	0	0		0.0322581	0.0322581	0.0322581		1	1	1		-4.9542	-4.9542	-4.9542		0	0	0
18390	ENSG00000224079	antisense	AC091729.7	0.05	0.02	0.17	0	0.14	0.17	0.07	0		0.411765	3.35294	0.0196078		1.21277	0.503546	0.0070922		-1.28011	1.74543	-5.67243		0.278301	-0.989804	-7.13955
18395	ENSG00000224086	antisense	LL22NC03-86G7.1	0.14	0.16	0.13	0.26	0.25	0.14	0.23	0.29		1.14184	0.929078	1.85106		0.561753	0.920319	1.15936		0.191366	-0.106128	0.888355		-0.831992	-0.119795	0.213332
18396	ENSG00000224090	antisense	AC097468.4	0	0	0	0.04	0	0	0.01	0		1	1	41		1	11	1		0	0	5.35755		0	3.45943	0
18397	ENSG00000224093	antisense	RP5-1033H22.2	0.19	0.13	0.07	0	0.1	0.03	0.1	0.08		0.685864	0.371728	0.0052356		0.306931	1	0.80198		-0.544006	-1.42768	-7.57743		-1.70402	0	-0.318361
18404	ENSG00000224116	antisense	INHBA-AS1	0	0	0.01	0.03	0	0	0	0.03		1	11	31		1	1	31		0	3.45943	4.9542		0	0	4.9542
18411	ENSG00000224138	antisense	AC000123.4	0.26	0.22	0.24	0.75	0.24	0.3	0.07	0.29		0.846743	0.923372	2.87739		1.24896	0.294606	1.20747		-0.240003	-0.115017	1.52476		0.32073	-1.76314	0.271986
18412	ENSG00000224152	antisense	AC009506.1	1.22	1.37	0.61	0.66	0.8	1.41	0.67	0.44		1.12285	0.50041	0.54136		1.76155	0.837703	0.550562		0.167165	-0.998819	-0.885341		0.816844	-0.255489	-0.861024
18414	ENSG00000224157	antisense	HCG14	0.11	0.11	0	0	0	0.25	0	0		1	0.00900901	0.00900901		251	1	1		0	-6.79442	-6.79442		7.97154	0	0
18415	ENSG00000224165	antisense	DNAJC27-AS1	2.46	1.44	2.09	0.37	1.82	2.55	0.99	0.78		0.585534	0.849655	0.150752		1.40088	0.544206	0.428885		-0.772174	-0.235052	-2.72975		0.486332	-0.877774	-1.22134
18424	ENSG00000224195	antisense	RP11-574K11.5	0.55	0.58	0.23	0.19	0.44	0.35	0.33	0.33		1.05445	0.419238	0.346642		0.795918	0.750567	0.750567		0.0764858	-1.25416	-1.52848		-0.329308	-0.413947	-0.413947
18427	ENSG00000224215	antisense	RP11-371A19.2	0.05	0	0.11	0	0	0	0.02	0.02		0.0196078	2.17647	0.0196078		1	21	21		-5.67243	1.12199	-5.67243		0	4.39232	4.39232
18428	ENSG00000224216	antisense	RP13-228J13.1	0	0.04	0.06	0.02	0.06	0.06	0	0.01		41	61	21		1	0.0163934	0.180328		5.35755	5.93074	4.39232		0	-5.93074	-2.47131
18435	ENSG00000224238	antisense	WARS2-IT1	0.01	0.02	0.05	0	0.02	0.02	0	0.01		1.90909	4.63636	0.0909091		1	0.047619	0.52381		0.932886	2.21299	-3.45943		0	-4.39232	-0.932886
18437	ENSG00000224251	antisense	RP11-499O7.7	0.74	0.3	0.28	0.97	0.85	0.75	1.08	0.34		0.406208	0.379217	1.31039		0.882491	1.27027	0.400705		-1.29971	-1.3989	0.389998		-0.180346	0.345135	-1.31939
18442	ENSG00000224269	antisense	AP000697.6	0	0	0	0	0	0	0	0.09		1	1	1		1	1	91		0	0	0		0	0	6.50779
18443	ENSG00000224272	antisense	AC114730.3	0.04	0	0.01	0	0	0.03	0	0		0.0243902	0.268293	0.0243902		31	1	1		-5.35755	-1.89812	-5.35755		4.9542	0	0
18447	ENSG00000224292	antisense	AF196972.9	0.11	0.1	0.05	0.02	0.34	0.21	0.25	0.03		0.90991	0.459459	0.189189		0.618768	0.73607	0.0909091		-0.136204	-1.12199	-2.4021		-0.692529	-0.442084	-3.45943
18449	ENSG00000224301	antisense	RP11-144G16.1	0	0	0	0	0	0	0	0.04		1	1	1		1	1	41		0	0	0		0	0	5.35755
18452	ENSG00000224308	antisense	RP1-13P20.6	0.01	0	0.05	0.03	0	0.02	0	0		0.0909091	4.63636	2.81818		21	1	1		-3.45943	2.21299	1.49476		4.39232	0	0
18463	ENSG00000224358	antisense	RP11-466F5.8	0.03	0.1	0.04	0.07	0.07	0.04	0.08	0.07		3.25806	1.32258	2.29032		0.577465	1.14085	1		1.70402	0.403356	1.19555		-0.792195	0.190103	0
18473	ENSG00000224387	antisense	RP3-395M20.2	0.05	0.14	0.04	0.35	0.04	0	0	0		2.76471	0.803922	6.88235		0.0243902	0.0243902	0.0243902		1.46713	-0.314873	2.7829		-5.35755	-5.35755	-5.35755
18474	ENSG00000224388	antisense	BACE2-IT1	0	0	0	0.24	0	0	0	0.07		1	1	241		1	1	71		0	0	7.91289		0	0	6.14975
18479	ENSG00000224407	antisense	RP5-956O18.3	0.17	0	0.35	0.12	0.35	0.09	0.29	0.07		0.00584795	2.05263	0.707602		0.259259	0.82906	0.202279		-7.41785	1.03747	-0.498989		-1.94753	-0.270452	-2.30558
18480	ENSG00000224409	antisense	RP11-114B7.6	0.12	0	0	0.32	0	0.13	0	0		0.00826446	0.00826446	2.65289		131	1	1		-6.91886	-6.91886	1.40757		7.03342	0	0
18483	ENSG00000224418	antisense	STK24-AS1	0.17	0.11	0.07	0.09	0.19	0.22	0.13	0.1		0.649123	0.415205	0.532164		1.15707	0.685864	0.528796		-0.623437	-1.26811	-0.910058		0.210474	-0.544006	-0.919217
18486	ENSG00000224424	antisense	PRKAR2A-AS1	0.71	0.64	0.23	0.4	0.58	0.25	0.3	0.23		0.901547	0.324895	0.563994		0.432014	0.518072	0.39759		-0.149525	-1.62196	-0.826247		-1.21085	-0.948775	-1.33065
18495	ENSG00000224441	antisense	AC068831.3	0	0	0.15	0.75	0	0	0	0		1	151	751		1	1	1		0	7.2384	9.55267		0	0	0
18502	ENSG00000224468	antisense	RP11-181K3.4	0	0.11	0.03	0.06	0	0	0.03	0		111	31	61		1	31	1		6.79442	4.9542	5.93074		0	4.9542	0
18511	ENSG00000224509	antisense	AC010884.1	0.09	0.04	0	0	0.07	0	0	0		0.450549	0.010989	0.010989		0.0140845	0.0140845	0.0140845		-1.15024	-6.50779	-6.50779		-6.14975	-6.14975	-6.14975
18515	ENSG00000224525	antisense	RP11-561I11.3	0.5	0.39	0.53	0.45	0.22	0.12	0	0.18		0.780439	1.05988	0.9002		0.547511	0.00452489	0.819005		-0.357642	0.0839013	-0.151683		-0.869039	-7.7879	-0.288057
18517	ENSG00000224533	antisense	TMLHE-AS1	0.08	0.12	0.02	0.05	0.06	0.1	0.05	0.04		1.49383	0.259259	0.62963		1.65574	0.836066	0.672131		0.579013	-1.94753	-0.667425		0.727474	-0.258312	-0.573185
18518	ENSG00000224536	antisense	RP11-134G8.7	0	0	0.1	0	0.06	0	0	0		1	101	1		0.0163934	0.0163934	0.0163934		0	6.65821	0		-5.93074	-5.93074	-5.93074
18530	ENSG00000224596	antisense	ZMIZ1-AS1	0.21	0.35	0.25	0.19	0.2	0.35	0.38	0.27		1.66351	1.18957	0.905213		1.74627	1.89552	1.34826		0.734228	0.250444	-0.14367		0.804276	0.922595	0.431097
18531	ENSG00000224597	antisense	PTCHD3P1	5.08	4.79	6.54	8.93	5.96	5.65	6.95	9.77		0.942925	1.28735	1.75772		0.947995	1.16608	1.63915		-0.0847857	0.364399	0.813709		-0.0770482	0.221666	0.712952
18536	ENSG00000224614	antisense	TNK2-AS1	0.32	0.11	0.18	0.22	0.16	0.08	0.12	0.26		0.345794	0.563863	0.688474		0.503106	0.751553	1.62112		-1.53201	-0.826584	-0.538527		-0.991067	-0.412054	0.696989
18538	ENSG00000224616	antisense	RP11-305E17.6	0.62	0.72	0.29	0.44	1.13	0.36	0.05	0.18		1.16103	0.468599	0.710145		0.319187	0.0450928	0.160035		0.215406	-1.09357	-0.493815		-1.64753	-4.47096	-2.64354
18540	ENSG00000224621	antisense	RP11-276H7.3	0.07	0.14	0.1	0.45	0.17	0.4	0.1	0.95		1.98592	1.42254	6.35211		2.34503	0.590643	5.5614		0.989804	0.508464	2.66724		1.22961	-0.759641	2.47545
18541	ENSG00000224623	antisense	RP11-247I13.8	0	0	0	0.03	0.01	0	0	0		1	1	31		0.0909091	0.0909091	0.0909091		0	0	4.9542		-3.45943	-3.45943	-3.45943
18552	ENSG00000224660	antisense	SH3BP5-AS1	2.06	1.19	0.17	1.65	0.63	0.62	0.47	1.16		0.577875	0.0829694	0.801067		0.984152	0.746434	1.83994		-0.791171	-3.59128	-0.320004		-0.0230467	-0.421913	0.879656
18553	ENSG00000224666	antisense	RP1-50J22.4	0	0	0	0	0	0	0.09	0		1	1	1		1	91	1		0	0	0		0	6.50779	0
18556	ENSG00000224671	antisense	RP11-335O13.8	0	0	0	0.02	0	0	0	0.02		1	1	21		1	1	21		0	0	4.39232		0	0	4.39232
18565	ENSG00000224699	antisense	LAMTOR5-AS1	0.32	0.52	1.03	1.13	0.71	1.08	0.95	0.22		1.62305	3.21184	3.52336		1.52039	1.33755	0.31083		0.69871	1.6834	1.81695		0.604445	0.419596	-1.6858
18567	ENSG00000224713	antisense	AC025165.8	0	0.04	0.04	0	0.01	0	0.04	0		41	41	1		0.0909091	3.72727	0.0909091		5.35755	5.35755	0		-3.45943	1.89812	-3.45943
18570	ENSG00000224721	antisense	AC007182.6	0.07	0.02	0	0	0	0	0	0		0.295775	0.0140845	0.0140845		1	1	1		-1.75743	-6.14975	-6.14975		0	0	0
18574	ENSG00000224729	antisense	PCOLCE-AS1	0.01	0	0	0	0	0	0	0		0.0909091	0.0909091	0.0909091		1	1	1		-3.45943	-3.45943	-3.45943		0	0	0
18575	ENSG00000224738	antisense	AC099850.1	0.21	0.1	0.46	0.99	0.71	0.55	0.45	0.79		0.478673	2.18483	4.69668		0.774965	0.634318	1.11252		-1.06289	1.12752	2.23164		-0.367797	-0.656722	0.153828
18577	ENSG00000224743	antisense	TEX26-AS1	0	0	0	0.03	0	0	0	0		1	1	31		1	1	1		0	0	4.9542		0	0	0
18578	ENSG00000224746	antisense	AC015987.1	0	0.02	0	0	0	0	0	0.04		21	1	1		1	1	41		4.39232	0	0		0	0	5.35755
18583	ENSG00000224764	antisense	RP11-54O15.3	0	0.07	0	0	0.05	0.02	0	0		71	1	1		0.411765	0.0196078	0.0196078		6.14975	0	0		-1.28011	-5.67243	-5.67243
18590	ENSG00000224789	antisense	AC012363.4	0	0.07	0	0	0	0	0	0		71	1	1		1	1	1		6.14975	0	0		0	0	0
18594	ENSG00000224799	antisense	RP11-445O16.3	0.08	0.03	0	0.04	0	0	0.03	0		0.382716	0.0123457	0.506173		1	31	1		-1.38565	-6.33985	-0.982298		0	4.9542	0
18595	ENSG00000224804	antisense	AC004878.2	0	0.02	0	0	0	0	0	0		21	1	1		1	1	1		4.39232	0	0		0	0	0
18596	ENSG00000224805	antisense	LINC00853	0.6	0.18	0.48	0.26	0.19	0.21	0.25	0.14		0.301165	0.800333	0.434276		1.10471	1.31414	0.73822		-1.73138	-0.321328	-1.20332		0.14367	0.394115	-0.437877
18599	ENSG00000224814	antisense	AC114812.8	0	0	0	0	0.08	0.03	0.05	0		1	1	1		0.382716	0.62963	0.0123457		0	0	0		-1.38565	-0.667425	-6.33985
18611	ENSG00000224842	antisense	RP11-123K19.1	1.12	2.01	0.18	0.67	2.15	1.31	0.89	0.76		1.79393	0.161463	0.598573		0.609484	0.414226	0.353789		0.843127	-2.63072	-0.740402		-0.71434	-1.27151	-1.49904
18614	ENSG00000224846	antisense	RP1-90J20.8	0	0	0	0	0	0	0	0.08		1	1	1		1	1	81		0	0	0		0	0	6.33985
18622	ENSG00000224871	antisense	XX-FW81066F1.2	0	0	0	0	0	0	0.25	0		1	1	1		1	251	1		0	0	0		0	7.97154	0
18623	ENSG00000224875	antisense	AC083949.1	0.03	0	0	0.03	0.13	0	0	0.04		0.0322581	0.0322581	1		0.00763359	0.00763359	0.312977		-4.9542	-4.9542	0		-7.03342	-7.03342	-1.67587
18627	ENSG00000224888	antisense	RP5-1142A6.2	0.11	0.03	0.03	0.2	0.11	0.09	0.07	0.12		0.279279	0.279279	1.81081		0.81982	0.63964	1.09009		-1.84022	-1.84022	0.856636		-0.286621	-0.644669	0.124447
18630	ENSG00000224897	antisense	RP11-3B12.1	0.05	0.04	0.31	0.62	0.14	0.04	0.07	0.12		0.803922	6.09804	12.1765		0.29078	0.503546	0.858156		-0.314873	2.60835	3.60602		-1.782	-0.989804	-0.220688
18632	ENSG00000224903	antisense	AC005534.8	0.18	0.23	0	0.15	0.11	0	0.08	0.05		1.27624	0.00552486	0.834254		0.00900901	0.72973	0.459459		0.351903	-7.49985	-0.261441		-6.79442	-0.454566	-1.12199
18633	ENSG00000224905	antisense	AP001347.6	0.85	0.26	0.98	0.62	0.22	0.36	0.57	0.2		0.306698	1.15276	0.72973		1.63348	2.58371	0.909502		-1.70511	0.205094	-0.454566		0.707952	1.36944	-0.136851
18636	ENSG00000224911	antisense	AC015936.3	0.62	0.28	0.15	0	0	0	0.28	0		0.452496	0.243156	0.00161031		1	281	1		-1.14402	-2.04004	-9.27845		0	8.13443	0
18651	ENSG00000224965	antisense	KCNC4-AS1	0.07	0.15	0.02	0	0.05	0	0	0		2.12676	0.295775	0.0140845		0.0196078	0.0196078	0.0196078		1.08866	-1.75743	-6.14975		-5.67243	-5.67243	-5.67243
18653	ENSG00000224969	antisense	RP11-54O7.11	0	0	0	0	0.07	0	0	0		1	1	1		0.0140845	0.0140845	0.0140845		0	0	0		-6.14975	-6.14975	-6.14975
18657	ENSG00000224984	antisense	RP11-524H19.2	0.31	0.36	0.8	0.35	0.39	1.17	0.67	0.31		1.16077	2.57556	1.12862		2.99488	1.71611	0.795396		0.215084	1.36489	0.174556		1.5825	0.779144	-0.330254
18669	ENSG00000225032	antisense	RP11-228B15.4	0.32	0.45	0.23	0.96	0.13	0.89	0.45	0.35		1.40498	0.719626	2.99377		6.80153	3.44275	2.67939		0.490554	-0.47468	1.58196		2.76586	1.78356	1.4219
18670	ENSG00000225037	antisense	EIF1AX-AS1	0	0.19	0	0.2	0	0.66	0	0		191	1	201		661	1	1		7.57743	0	7.65105		9.36851	0	0
18680	ENSG00000225075	antisense	RP11-426L16.3	0.09	0.19	0	0.04	0.11	0	0	0		2.0989	0.010989	0.450549		0.00900901	0.00900901	0.00900901		1.06963	-6.50779	-1.15024		-6.79442	-6.79442	-6.79442
18681	ENSG00000225077	antisense	LINC00337	0.02	0.01	0.13	0.21	0.03	0.06	0.06	0.19		0.52381	6.2381	10.0476		1.96774	1.96774	6.16129		-0.932886	2.64111	3.32878		0.976541	0.976541	2.62323
18684	ENSG00000225083	antisense	GRTP1-AS1	0.09	0.05	0.07	0	0.03	0.06	0.04	0.02		0.56044	0.78022	0.010989		1.96774	1.32258	0.677419		-0.835369	-0.358048	-6.50779		0.976541	0.403356	-0.561879
18691	ENSG00000225113	antisense	RP5-1160K1.3	0	0	0	0	0	0	0	0.03		1	1	1		1	1	31		0	0	0		0	0	4.9542
18711	ENSG00000225177	antisense	RP11-390P2.4	2.17	3.74	4.98	6.43	2.47	3.05	4	3.65		1.72317	2.29433	2.96223		1.23472	1.61918	1.47754		0.785064	1.19808	1.56668		0.304187	0.695266	0.563197
18713	ENSG00000225180	antisense	AATK-AS1	0	0	0.02	0	0	0	0	0		1	21	1		1	1	1		0	4.39232	0		0	0	0
18716	ENSG00000225187	antisense	AC073283.7	0	0	0	0	0	0	0	0.04		1	1	1		1	1	41		0	0	0		0	0	5.35755
18721	ENSG00000225205	antisense	AC093818.1	0.3	0.65	1.01	0.85	1.26	0.86	0.81	0.38		2.16279	3.3588	2.82724		0.682791	0.64314	0.302141		1.11289	1.74795	1.4994		-0.550483	-0.636794	-1.72671
18726	ENSG00000225214	antisense	AC079790.2	0	0	0	0	0	0	0.18	0		1	1	1		1	181	1		0	0	0		0	7.49985	0
18728	ENSG00000225216	antisense	AC007362.3	0	0	0	0	0.09	0	0	0		1	1	1		0.010989	0.010989	0.010989		0	0	0		-6.50779	-6.50779	-6.50779
18732	ENSG00000225230	antisense	AC008937.3	0.17	0	0	0.1	0.08	0.02	0.1	0.13		0.00584795	0.00584795	0.590643		0.259259	1.24691	1.61728		-7.41785	-7.41785	-0.759641		-1.94753	0.318361	0.693573
18733	ENSG00000225234	antisense	TRAPPC12-AS1	0.51	0.33	0.17	0.38	0.18	0.26	0.53	0.33		0.64775	0.334638	0.745597		1.44199	2.9337	1.82873		-0.626492	-1.57933	-0.423532		0.52806	1.55272	0.870842
18734	ENSG00000225235	antisense	DDX26B-AS1	0.17	0.06	0.05	0	0	0	0	0.13		0.356725	0.298246	0.00584795		1	1	131		-1.48712	-1.74543	-7.41785		0	0	7.03342
18736	ENSG00000225243	antisense	RP1-127D3.4	0.03	0.09	0	0.06	0	0.03	0	0		2.93548	0.0322581	1.96774		31	1	1		1.5536	-4.9542	0.976541		4.9542	0	0
18740	ENSG00000225261	antisense	RP5-937E21.8	0	0	0.01	0.1	0	0	0	0.04		1	11	101		1	1	41		0	3.45943	6.65821		0	0	5.35755
18742	ENSG00000225265	antisense	RP11-378J18.3	0.4	1.24	0.99	0.84	1.3	1.03	1.28	0.48		3.09476	2.47132	2.09726		0.792467	0.984627	0.369716		1.62983	1.30528	1.0685		-0.335577	-0.0223505	-1.43551
18748	ENSG00000225279	antisense	RP11-536C5.2	0	0	0	0.06	0	0	0	0		1	1	61		1	1	1		0	0	5.93074		0	0	0
18750	ENSG00000225284	antisense	AC018693.6	0	0.07	0	0	0	0	0	0		71	1	1		1	1	1		6.14975	0	0		0	0	0
18756	ENSG00000225302	antisense	RP11-539I5.1	2.49	1.97	2.13	1.9	3.76	4.81	3.37	4.4		0.791248	0.85548	0.763147		1.27918	0.896304	1.17017		-0.337797	-0.225194	-0.389966		0.35522	-0.15794	0.226715
18759	ENSG00000225313	antisense	RP11-415J8.3	0.86	1.34	0.86	1.41	0.32	0.21	0.59	1.1		1.55749	1	1.63879		0.657321	1.84112	3.42991		0.639224	0	0.712633		-0.60533	0.880585	1.77817
18763	ENSG00000225335	antisense	XXbac-B476C20.9	0.6	0.49	0.24	0.39	0.22	0.62	0.47	0.24		0.816972	0.400998	0.650582		2.80995	2.13122	1.0905		-0.291642	-1.31833	-0.620196		1.49055	1.09168	0.124987
18768	ENSG00000225350	antisense	FREM2-AS1	0	0	0	0.03	0	0	0	0		1	1	31		1	1	1		0	0	4.9542		0	0	0
18774	ENSG00000225361	antisense	PPP1R26-AS1	0.26	0.55	0.17	0.4	0.27	0.47	0.27	0.4		2.11111	0.655172	1.5364		1.73801	1	1.4797		1.078	-0.610053	0.619552		0.797434	0	0.565309
18780	ENSG00000225377	antisense	RP5-1103G7.4	4.14	1.68	3.95	1.53	2.49	2.16	2.75	1.29		0.405941	0.954117	0.369717		0.867523	1.10438	0.518266		-1.30066	-0.0677614	-1.4355		-0.205026	0.143231	-0.948236
18786	ENSG00000225393	antisense	RP11-218L14.4	0.5	0.23	0.19	0	0.19	0.08	0.13	0.07		0.461078	0.381238	0.00199601		0.424084	0.685864	0.371728		-1.11692	-1.39124	-8.96867		-1.23758	-0.544006	-1.42768
18791	ENSG00000225408	antisense	RP11-207C16.4	0	0	0.16	0.05	0	0	0	0		1	161	51		1	1	1		0	7.33092	5.67243		0	0	0
18797	ENSG00000225420	antisense	AC104134.2	0	0.09	0.04	0.13	0.01	0.04	0	0.03		91	41	131		3.72727	0.0909091	2.81818		6.50779	5.35755	7.03342		1.89812	-3.45943	1.49476
18805	ENSG00000225439	antisense	BOLA3-AS1	0.87	0.63	2.12	1.79	1.31	1.45	2.93	1.63		0.724455	2.43513	2.05626		1.10679	2.2357	1.24409		-0.465033	1.284	1.04002		0.14638	1.16073	0.315089
18806	ENSG00000225442	antisense	MPRIP-AS1	0	0	0	0.03	0	0.03	0.01	0.02		1	1	31		31	11	21		0	0	4.9542		4.9542	3.45943	4.39232
18809	ENSG00000225450	antisense	RP3-508I15.14	0	0.12	0.04	0.03	0.06	0.38	0.11	0		121	41	31		6.2459	1.81967	0.0163934		6.91886	5.35755	4.9542		2.64291	0.863679	-5.93074
18812	ENSG00000225465	antisense	RFPL1S	0	0	0	0	0	0.11	0	0		1	1	1		111	1	1		0	0	0		6.79442	0	0
18815	ENSG00000225472	antisense	RP11-120J1.1	0	0.02	0	0	0	0	0	0		21	1	1		1	1	1		4.39232	0	0		0	0	0
18828	ENSG00000225521	antisense	AC005237.4	0.07	0.49	0.06	0	0.08	0.23	0.13	0		6.91549	0.859155	0.0140845		2.85185	1.61728	0.0123457		2.78983	-0.21901	-6.14975		1.5119	0.693573	-6.33985
18831	ENSG00000225527	antisense	RP11-383B4.4	0	0	0.05	0.04	0	0	0	0.06		1	51	41		1	1	61		0	5.67243	5.35755		0	0	5.93074
18843	ENSG00000225555	antisense	AP000320.6	0	0	0.38	0.18	0.04	0.15	0.42	0.05		1	381	181		3.68293	10.2683	1.2439		0	8.57365	7.49985		1.88085	3.36012	0.314873
18848	ENSG00000225578	antisense	NCBP2-AS1	0.13	0.13	0.06	0.13	0.03	0	0.03	0		1	0.465649	1		0.0322581	1	0.0322581		0	-1.10269	0		-4.9542	0	-4.9542
18853	ENSG00000225602	antisense	MTOR-AS1	0	0.02	0	0	0	0	0	0		21	1	1		1	1	1		4.39232	0	0		0	0	0
18856	ENSG00000225606	antisense	AC005281.2	0	0	0	0.02	0	0	0.05	0.02		1	1	21		1	51	21		0	0	4.39232		0	5.67243	4.39232
18857	ENSG00000225611	antisense	RP11-70C1.1	0.05	0.03	0	0.05	0.04	0	0.02	0.38		0.607843	0.0196078	1		0.0243902	0.512195	9.29268		-0.718229	-5.67243	0		-5.35755	-0.965235	3.2161
18861	ENSG00000225632	antisense	RP5-997D24.3	0	0	0	0	0	0	0.03	0		1	1	1		1	31	1		0	0	0		0	4.9542	0
18868	ENSG00000225655	antisense	RP11-143M1.2	0	0	0	0	0	0	0	0.03		1	1	1		1	1	31		0	0	0		0	0	4.9542
18875	ENSG00000225676	antisense	RP3-438O4.4	0	0	0	0.42	0	0	0.1	0		1	1	421		1	101	1		0	0	8.71768		0	6.65821	0
18885	ENSG00000225721	antisense	RP11-269F19.2	0.56	1.09	0.4	0.9	0.78	0.8	0.48	0.53		1.94474	0.714795	1.60606		1.02561	0.615877	0.679898		0.959578	-0.484399	0.683526		0.0364797	-0.699286	-0.556611
18889	ENSG00000225733	antisense	FGD5-AS1	19.72	15.78	16.1	19.52	20.78	20.27	18.88	20.17		0.800213	0.816439	0.989859		0.975458	0.90857	0.970646		-0.321544	-0.292582	-0.0147057		-0.0358478	-0.13833	-0.0429825
18893	ENSG00000225745	antisense	PLAC4	0	0.01	0.01	0	0	0	0	0.12		11	11	1		1	1	121		3.45943	3.45943	0		0	0	6.91886
18894	ENSG00000225751	antisense	AC087501.1	0	0	0	0.02	0	0	0	0		1	1	21		1	1	1		0	0	4.39232		0	0	0
18895	ENSG00000225756	antisense	DBH-AS1	0.03	0.02	0	0	0	0	0.04	0.01		0.677419	0.0322581	0.0322581		1	41	11		-0.561879	-4.9542	-4.9542		0	5.35755	3.45943
18897	ENSG00000225762	antisense	RP11-511I2.2	0.08	0.33	0.54	0.29	0.1	0.24	0.2	0		4.08642	6.67901	3.59259		2.38614	1.9901	0.00990099		2.03084	2.73963	1.84503		1.25468	0.99284	-6.65821
18898	ENSG00000225764	antisense	LEPREL1-AS1	0.57	0.38	2.1	0.05	0.42	0.29	0.88	0.02		0.66725	3.67951	0.089317		0.691211	2.09264	0.0498812		-0.5837	1.87951	-3.48492		-0.532801	1.06532	-4.32536
18904	ENSG00000225778	antisense	PROSER2-AS1	0.19	0.13	0.04	0.18	0.02	0.01	0.05	0.05		0.685864	0.21466	0.947644		0.52381	2.42857	2.42857		-0.544006	-2.21988	-0.0775829		-0.932886	1.28011	1.28011
18909	ENSG00000225792	antisense	AC004540.4	0	0.11	0	0	0	0.17	0.03	0		111	1	1		171	31	1		6.79442	0	0		7.41785	4.9542	0
18912	ENSG00000225798	antisense	AC025918.2	0	0	0	0.05	0	0	0	0		1	1	51		1	1	1		0	0	5.67243		0	0	0
18917	ENSG00000225822	antisense	UBXN7-AS1	0.01	0.02	0.01	0.01	0.04	0.07	0.23	0		1.90909	1	1		1.73171	5.63415	0.0243902		0.932886	0	0		0.792195	2.4942	-5.35755
18922	ENSG00000225833	antisense	GS1-594A7.3	0.35	0	0	0	0	0	0	0.04		0.002849	0.002849	0.002849		1	1	41		-8.45533	-8.45533	-8.45533		0	0	5.35755
18924	ENSG00000225850	antisense	RP11-452K12.4	0.82	0.71	0.13	0.35	0.39	0.68	0.51	0.33		0.866017	0.159562	0.427527		1.74169	1.30691	0.846547		-0.207533	-2.64782	-1.22591		0.800486	0.386155	-0.240337
18926	ENSG00000225855	antisense	RUSC1-AS1	1.9	1.01	2.31	8.62	1.13	1.43	3.15	5.03		0.531825	1.21568	4.53498		1.26525	2.78603	4.44828		-0.910976	0.281759	2.1811		0.339425	1.47821	2.15325
18930	ENSG00000225867	antisense	RP5-1177I5.3	0	0	0	0.03	0	0	0	0		1	1	31		1	1	1		0	0	4.9542		0	0	0
18936	ENSG00000225886	antisense	RP11-288L9.4	0	0.04	0	0.41	0	0	0	0		41	1	411		1	1	1		5.35755	0	8.68299		0	0	0
18937	ENSG00000225889	antisense	AC074289.1	0.04	0.21	0.29	0	0.01	0.03	0.17	0		5.14634	7.09756	0.0243902		2.81818	15.5455	0.0909091		2.36355	2.82732	-5.35755		1.49476	3.95842	-3.45943
18941	ENSG00000225905	antisense	RP4-758J18.7	0	0	0.13	0	0.06	0.04	0.03	0		1	131	1		0.672131	0.508197	0.0163934		0	7.03342	0		-0.573185	-0.976541	-5.93074
18944	ENSG00000225914	antisense	XXbac-BPG154L12.4	0.03	0	0.02	0	0	0	0	0		0.0322581	0.677419	0.0322581		1	1	1		-4.9542	-0.561879	-4.9542		0	0	0
18949	ENSG00000225931	antisense	RP3-395M20.7	0	0	0.01	0.01	0	0	0	0		1	11	11		1	1	1		0	3.45943	3.45943		0	0	0
18951	ENSG00000225937	antisense	PCA3	0	0	0	0.01	0	0	0	0.01		1	1	11		1	1	11		0	0	3.45943		0	0	3.45943
18953	ENSG00000225945	antisense	RP3-441A12.1	0	0	0	0	0	0.06	0	0		1	1	1		61	1	1		0	0	0		5.93074	0	0
18955	ENSG00000225951	antisense	RP11-339B21.9	0	0.11	0	0.3	0.09	0	0	0		111	1	301		0.010989	0.010989	0.010989		6.79442	0	8.23362		-6.50779	-6.50779	-6.50779
18956	ENSG00000225953	antisense	SATB2-AS1	0.3	0	0.08	0.35	0.1	0.26	0.04	0		0.00332226	0.269103	1.16611		2.58416	0.405941	0.00990099		-8.23362	-1.89377	0.221708		1.36969	-1.30066	-6.65821
18957	ENSG00000225956	antisense	RP5-1077I2.3	0	0	0	0	0	0.05	0	0.11		1	1	1		51	1	111		0	0	0		5.67243	0	6.79442
18958	ENSG00000225963	antisense	AC009950.2	0.25	0.22	0.16	0.21	0.13	0.14	0	0.05		0.880478	0.641434	0.840637		1.07634	0.00763359	0.389313		-0.183641	-0.640627	-0.250444		0.106128	-7.03342	-1.361
18959	ENSG00000225964	antisense	AC017076.5	0	0	0	0	0	0	0	0.09		1	1	1		1	1	91		0	0	0		0	0	6.50779
18961	ENSG00000225969	antisense	LINC00035	1.19	0.55	2.68	4.25	0.66	0.23	1.45	1.54		0.462636	2.25105	3.56927		0.34947	2.19516	2.33132		-1.11205	1.1706	1.83563		-1.51676	1.13433	1.22114
18963	ENSG00000225973	antisense	RP11-139H15.1	5.95	5.06	7.92	5.88	5.9	7.36	9.44	4.77		0.850445	1.33104	0.988237		1.24742	1.5999	0.808507		-0.23371	0.41255	-0.0170706		0.318942	0.67798	-0.306668
18966	ENSG00000225981	antisense	AC102953.4	0	0	0.04	0	0	0	0.04	0		1	41	1		1	41	1		0	5.35755	0		0	5.35755	0
18975	ENSG00000226009	antisense	KCNIP2-AS1	0.04	0.04	0.14	0.09	0.24	0.02	0.05	0.08		1	3.43902	2.21951		0.0871369	0.211618	0.3361		0	1.782	1.15024		-3.52057	-2.24046	-1.57304
18977	ENSG00000226017	antisense	PRICKLE2-AS3	0	0	0	0	0	0.01	0	0		1	1	1		11	1	1		0	0	0		3.45943	0	0
18979	ENSG00000226026	antisense	RP11-57H12.3	0.33	0.18	0.24	0	0.12	0.01	0.28	0.02		0.546828	0.728097	0.00302115		0.0909091	2.32231	0.173554		-0.870842	-0.457798	-8.37069		-3.45943	1.21556	-2.52655
19003	ENSG00000226088	antisense	RP11-180O5.2	0	0	0	0.02	0	0	0	0.14		1	1	21		1	1	141		0	0	4.39232		0	0	7.13955
19019	ENSG00000226143	antisense	RP1-138B7.5	0	0.02	0.03	0.05	0.03	0	0	0.06		21	31	51		0.0322581	0.0322581	1.96774		4.39232	4.9542	5.67243		-4.9542	-4.9542	0.976541
19026	ENSG00000226155	antisense	AC124944.3	0.2	0.08	0.03	0.02	0.18	0	0.03	0.09		0.402985	0.154229	0.104478		0.00552486	0.171271	0.502762		-1.3112	-2.69686	-3.25873		-7.49985	-2.54565	-0.992051
19029	ENSG00000226167	antisense	AP4B1-AS1	0.22	0.26	0.02	0.37	0.03	0.02	0.03	0.11		1.181	0.0950226	1.67873		0.677419	1	3.58065		0.240003	-3.39559	0.747373		-0.561879	0	1.84022
19032	ENSG00000226179	antisense	LINC00685	0.45	0.15	0.05	0.2	0.29	0.18	0.49	0.11		0.334812	0.113082	0.445676		0.621993	1.68729	0.381443		-1.57858	-3.14456	-1.16593		-0.685029	0.754704	-1.39046
19034	ENSG00000226181	antisense	RP1-92C8.3	0	0	0	0	0	0	0	0.35		1	1	1		1	1	351		0	0	0		0	0	8.45533
19036	ENSG00000226193	antisense	RP3-398G3.5	0	0	0	0	0	0	0.12	0		1	1	1		1	121	1		0	0	0		0	6.91886	0
19040	ENSG00000226200	antisense	RP11-50E11.3	0.47	0.54	0.15	0.16	0.19	0.11	0.18	0.33		1.14862	0.320594	0.341826		0.581152	0.947644	1.73298		0.199902	-1.64118	-1.54867		-0.783013	-0.0775829	0.793259
19046	ENSG00000226235	antisense	LEMD1-AS1	0	0	0	0.01	0	0	0	0		1	1	11		1	1	1		0	0	3.45943		0	0	0
19050	ENSG00000226245	antisense	ZNF32-AS1	0	0	0	0	0	0	0.06	0.07		1	1	1		1	61	71		0	0	0		0	5.93074	6.14975
19056	ENSG00000226263	antisense	ISM1-AS1	0	0	0	0	0	0	0.03	0		1	1	1		1	31	1		0	0	0		0	4.9542	0
19068	ENSG00000226310	antisense	RP3-323P24.3	0.03	0.03	0.05	0.04	0	0.06	0	0.08		1	1.64516	1.32258		61	1	81		0	0.718229	0.403356		5.93074	0	6.33985
19069	ENSG00000226312	antisense	CFLAR-AS1	0	0.03	0.02	0.64	0	0.03	0.05	0.24		31	21	641		31	51	241		4.9542	4.39232	9.32418		4.9542	5.67243	7.91289
19076	ENSG00000226332	antisense	RP11-157P1.4	2.09	1.6	0.86	1.36	2.09	2.31	0.52	1.59		0.765662	0.411765	0.650885		1.10521	0.249163	0.76088		-0.38522	-1.28011	-0.619526		0.144324	-2.00484	-0.394259
19080	ENSG00000226352	antisense	RP11-523H24.3	0	0	0.06	0	0	0.15	0	0		1	61	1		151	1	1		0	5.93074	0		7.2384	0	0
19085	ENSG00000226377	antisense	AC084809.2	0.49	0.51	0.51	1.01	0.88	0.35	0.46	0.4		1.04073	1.04073	2.05906		0.398411	0.523269	0.455165		0.0576003	0.0576003	1.04199		-1.32767	-0.934375	-1.13554
19087	ENSG00000226381	antisense	RP11-119F19.2	3.6	4.87	3.71	2.35	2.72	2.79	3.37	2.37		1.35268	1.03055	0.652874		1.02573	1.23888	0.871371		0.43582	0.0434104	-0.615123		0.0366452	0.30904	-0.198641
19088	ENSG00000226386	antisense	PARD3-AS1	0.4	0.82	0.19	0.48	1.25	0.23	0.3	0.48		2.04738	0.476309	1.1995		0.184652	0.240608	0.384492		1.03378	-1.07003	0.262435		-2.43712	-2.05525	-1.37897
19099	ENSG00000226416	antisense	MRPL23-AS1	0.01	0	0.01	0	0	0	0	0		0.0909091	1	0.0909091		1	1	1		-3.45943	0	-3.45943		0	0	0
19100	ENSG00000226419	antisense	RP11-31F15.1	1.38	1.38	1.69	2.14	1.33	1.81	1.57	2.47		1	1.22448	1.55033		1.36063	1.18032	1.8565		0	0.292163	0.632571		0.444276	0.239173	0.892584
19109	ENSG00000226440	antisense	RP11-506B6.6	0	0	0.03	0.15	0	0.07	0	0		1	31	151		71	1	1		0	4.9542	7.2384		6.14975	0	0
19113	ENSG00000226455	antisense	RP3-512E2.2	0	0	0.02	0.04	0	0	0	0		1	21	41		1	1	1		0	4.39232	5.35755		0	0	0
19115	ENSG00000226465	antisense	RP13-401N8.1	5.48	3.23	2.44	0.7	5.48	5.54	3.57	0.84		0.589491	0.445357	0.127896		1.01095	0.651523	0.153439		-0.762458	-1.16697	-2.96695		0.0157072	-0.618111	-2.70426
19118	ENSG00000226471	antisense	CTA-292E10.6	0.35	1.02	1	0.47	0.18	0.76	1.39	0.34		2.90883	2.85185	1.34188		4.20442	7.68508	1.88398		1.54044	1.5119	0.424256		2.07191	2.94206	0.913782
19125	ENSG00000226496	antisense	LINC00323	0	0	0.01	0.04	0.03	0	0	0.01		1	11	41		0.0322581	0.0322581	0.354839		0	3.45943	5.35755		-4.9542	-4.9542	-1.49476
19128	ENSG00000226510	antisense	UPK1A-AS1	0	0	0.24	0	0	0.05	0.02	0		1	241	1		51	21	1		0	7.91289	0		5.67243	4.39232	0
19134	ENSG00000226526	antisense	RP1-37C10.3	0	0	0.03	0.02	0	0	0	0		1	31	21		1	1	1		0	4.9542	4.39232		0	0	0
19140	ENSG00000226548	antisense	AC016722.3	0	0.1	0	0	0	0	0	0		101	1	1		1	1	1		6.65821	0	0		0	0	0
19154	ENSG00000226604	antisense	PAPPA-AS2	0	0	0.01	0	0.01	0	0	0		1	11	1		0.0909091	0.0909091	0.0909091		0	3.45943	0		-3.45943	-3.45943	-3.45943
19156	ENSG00000226609	antisense	RP11-276E15.4	0	0.05	0	0	0.25	0.3	0	0		51	1	1		1.1992	0.00398406	0.00398406		5.67243	0	0		0.262076	-7.97154	-7.97154
19167	ENSG00000226645	antisense	AP006216.10	0	0.16	0	0	0.72	0.06	0.2	0.12		161	1	1		0.0846047	0.278779	0.167822		7.33092	0	0		-3.56312	-1.8428	-2.57499
19169	ENSG00000226647	antisense	RP11-336A10.2	0.02	0.07	0	0.02	0	0	0	0.11		3.38095	0.047619	1		1	1	111		1.75743	-4.39232	0		0	0	6.79442
19170	ENSG00000226648	antisense	RP1-1J6.2	0.01	0.09	0	0	0	0.08	0.01	0		8.27273	0.0909091	0.0909091		81	11	1		3.04836	-3.45943	-3.45943		6.33985	3.45943	0
19173	ENSG00000226659	antisense	RP11-137H2.4	0.15	0.47	0.89	0.34	0.65	0.66	1.68	0.2		3.11921	5.90066	2.25828		1.01536	2.58218	0.308756		1.64118	2.56088	1.17522		0.0219927	1.36859	-1.69546
19181	ENSG00000226679	antisense	RP13-43E11.1	0	0	0.05	0	0	0	0	0		1	51	1		1	1	1		0	5.67243	0		0	0	0
19182	ENSG00000226688	antisense	ENTPD1-AS1	3.38	2.78	3.48	4.24	5.35	4.71	7.28	6.86		0.822538	1.02958	1.25436		0.880396	1.36068	1.28219		-0.281846	0.0420518	0.326954		-0.183775	0.444328	0.35861
19185	ENSG00000226696	antisense	LENG8-AS1	0.88	1.53	0.9	0.68	1.47	0.9	0.6	1.04		1.7378	1.0227	0.772985		0.612508	0.408566	0.707682		0.79726	0.0323851	-0.371487		-0.707198	-1.29136	-0.498827
19186	ENSG00000226698	antisense	RP1-50O24.6	0.39	0.99	0.28	0.47	0.24	0.23	0.39	0.59		2.53453	0.71867	1.2046		0.958506	1.62241	2.45228		1.34172	-0.476598	0.268558		-0.0611403	0.698135	1.29412
19188	ENSG00000226706	antisense	RP11-426A6.5	0.47	0.97	0.51	0.55	0.36	0.11	0.29	0.25		2.06157	1.08493	1.16985		0.307479	0.806094	0.695291		1.04374	0.117596	0.226325		-1.70144	-0.31098	-0.524311
19189	ENSG00000226711	antisense	FAM66C	0.25	0.58	0.1	0.05	0.12	0.38	0.15	0.1		2.31474	0.40239	0.203187		3.14876	1.24793	0.834711		1.21085	-1.31333	-2.29912		1.65478	0.319542	-0.260652
19193	ENSG00000226746	antisense	SMCR5	0	0	0.03	0.02	0	0	0.01	0.04		1	31	21		1	11	41		0	4.9542	4.39232		0	3.45943	5.35755
19194	ENSG00000226752	antisense	PSMD5-AS1	10.97	11.7	4.27	12.59	7.78	6.82	5.69	8.74		1.06654	0.389299	1.14766		0.876623	0.731397	1.12338		0.0929368	-1.36105	0.198698		-0.189972	-0.451273	0.167843
19195	ENSG00000226754	antisense	RP5-1024G6.5	1.23	1.22	0.8	0.91	1.1	0.68	0.56	0.84		0.991877	0.65069	0.740049		0.618529	0.509537	0.763851		-0.0117676	-0.619957	-0.434308		-0.693088	-0.972742	-0.388637
19201	ENSG00000226772	antisense	CTA-747E2.10	0	0	0	0	0	0	0	0.04		1	1	1		1	1	41		0	0	0		0	0	5.35755
19203	ENSG00000226779	antisense	NAALADL2-AS2	0	0	0	0	0	0	0	0.03		1	1	1		1	1	31		0	0	0		0	0	4.9542
19207	ENSG00000226786	antisense	RP1-167F1.2	0.23	0.2	0.06	0	0.05	0.08	0	0		0.87013	0.264069	0.004329		1.58824	0.0196078	0.0196078		-0.200697	-1.92101	-7.85175		0.667425	-5.67243	-5.67243
19211	ENSG00000226800	antisense	CACTIN-AS1	0.11	0.04	0.01	0.11	0.06	0.03	0.02	0.01		0.369369	0.0990991	1		0.508197	0.344262	0.180328		-1.43686	-3.33498	0		-0.976541	-1.53842	-2.47131
19213	ENSG00000226803	antisense	RP11-203B9.4	0.26	0.1	0.12	0.21	0.31	0.23	0.1	0.45		0.386973	0.463602	0.808429		0.742765	0.324759	1.45016		-1.36969	-1.10904	-0.306807		-0.429022	-1.62256	0.536213
19217	ENSG00000226819	antisense	MEIS1-AS3	0.02	0	0	0.02	0	0	0	0		0.047619	0.047619	1		1	1	1		-4.39232	-4.39232	0		0	0	0
19220	ENSG00000226833	antisense	AC097724.3	0.25	0.63	0.83	0.28	0.68	0.72	0.83	0.1		2.51394	3.31076	1.11952		1.05874	1.22026	0.148311		1.32995	1.72716	0.162883		0.0823445	0.287194	-2.7533
19223	ENSG00000226849	antisense	RP4-635E18.7	0.06	0.02	0.03	0.12	0.05	0.05	0	0.06		0.344262	0.508197	1.98361		1	0.0196078	1.19608		-1.53842	-0.976541	0.988126		0	-5.67243	0.258312
19224	ENSG00000226851	antisense	AC004112.4	0	0	0.03	0	0	0	0	0		1	31	1		1	1	1		0	4.9542	0		0	0	0
19230	ENSG00000226862	antisense	RP11-569A11.1	0.18	0	0.09	0.07	0.38	0	0	0		0.00552486	0.502762	0.392265		0.00262467	0.00262467	0.00262467		-7.49985	-0.992051	-1.3501		-8.57365	-8.57365	-8.57365
19231	ENSG00000226864	antisense	RP11-500G22.2	0.35	0.56	0.28	0.3	0.24	0.15	0.09	0.14		1.59829	0.80057	0.85755		0.626556	0.377593	0.585062		0.67653	-0.320901	-0.221708		-0.674485	-1.40509	-0.773338
19233	ENSG00000226877	antisense	RP11-575L7.2	0.16	0.17	0	0	0.13	0	0	0.03		1.06211	0.00621118	0.00621118		0.00763359	0.00763359	0.236641		0.0869356	-7.33092	-7.33092		-7.03342	-7.03342	-2.07923
19235	ENSG00000226883	antisense	RP4-782L23.2	0	0	0	0.02	0	0	0	0		1	1	21		1	1	1		0	0	4.39232		0	0	0
19238	ENSG00000226889	antisense	RP11-474I16.8	0	0.1	0.2	0.02	0.17	0.02	0.02	0.05		101	201	21		0.122807	0.122807	0.298246		6.65821	7.65105	4.39232		-3.02554	-3.02554	-1.74543
19240	ENSG00000226899	antisense	RP11-298J20.3	0	0	0.04	0	0	0	0	0.02		1	41	1		1	1	21		0	5.35755	0		0	0	4.39232
19241	ENSG00000226904	antisense	RP11-561O23.8	0.86	0.94	0	0.55	0.45	0.18	0.08	0		1.09292	0.00116144	0.639954		0.40133	0.179601	0.00221729		0.128181	-9.74987	-0.643961		-1.31714	-2.47713	-8.81698
19250	ENSG00000226944	antisense	RP1-120G22.11	0	0.57	0.42	0.94	0.21	0.07	0.49	0.07		571	421	941		0.336493	2.32701	0.336493		9.15735	8.71768	9.87805		-1.57135	1.21848	-1.57135
19258	ENSG00000226957	antisense	RP4-533D7.4	0.05	0	0	0	0.02	0	0	0.09		0.0196078	0.0196078	0.0196078		0.047619	0.047619	4.33333		-5.67243	-5.67243	-5.67243		-4.39232	-4.39232	2.11548
19261	ENSG00000226963	antisense	AC078883.4	0	0	0	0.03	0.05	0	0	0.04		1	1	31		0.0196078	0.0196078	0.803922		0	0	4.9542		-5.67243	-5.67243	-0.314873
19264	ENSG00000226969	antisense	RP11-547D24.3	0	0.09	0.17	0	0.22	0	0	0		91	171	1		0.00452489	0.00452489	0.00452489		6.50779	7.41785	0		-7.7879	-7.7879	-7.7879
19277	ENSG00000227006	antisense	RP5-956O18.2	0.05	0.09	0.02	0	0	0	0	0.04		1.78431	0.411765	0.0196078		1	1	41		0.835369	-1.28011	-5.67243		0	0	5.35755
19280	ENSG00000227014	antisense	AC007285.6	0.06	0.12	0.21	0.46	0.17	0.08	0.2	0.1		1.98361	3.45902	7.55738		0.473684	1.17544	0.590643		0.988126	1.79036	2.91789		-1.078	0.233199	-0.759641
19281	ENSG00000227028	antisense	SLC8A1-AS1	0.06	0	0	0	0.01	0.08	0.03	0		0.0163934	0.0163934	0.0163934		7.36364	2.81818	0.0909091		-5.93074	-5.93074	-5.93074		2.88042	1.49476	-3.45943
19286	ENSG00000227039	antisense	ITGB2-AS1	0.27	0.81	0.56	0.45	0.38	0.23	0.35	0.42		2.99262	2.07011	1.66421		0.606299	0.92126	1.10499		1.58141	1.04971	0.734835		-0.721898	-0.11832	0.144029
19289	ENSG00000227045	antisense	RP11-98D18.1	0	0	0	0	0	0	0.12	0		1	1	1		1	121	1		0	0	0		0	6.91886	0
19291	ENSG00000227053	antisense	RP11-395B7.4	0	0	0.78	0.2	0	0.38	1.05	0.08		1	781	201		381	1051	81		0	9.60918	7.65105		8.57365	10.0375	6.33985
19298	ENSG00000227068	antisense	RP11-12A16.3	0	0.03	0	0	0.02	0	0	0		31	1	1		0.047619	0.047619	0.047619		4.9542	0	0		-4.39232	-4.39232	-4.39232
19299	ENSG00000227070	antisense	RP11-191G24.1	0.76	0.45	0	0.7	0	0.44	0.07	0.27		0.592641	0.00131406	0.921156		441	71	271		-0.754769	-9.57175	-0.118482		8.78463	6.14975	8.08215
19307	ENSG00000227094	antisense	RP11-565P22.2	0.11	0.26	0.03	0	0	0	0	0		2.35135	0.279279	0.00900901		1	1	1		1.23349	-1.84022	-6.79442		0	0	0
19311	ENSG00000227110	antisense	LMCD1-AS1	0.03	0.08	0.03	0.23	0.01	0	0.1	0.13		2.6129	1	7.45161		0.0909091	9.18182	11.9091		1.38565	0	2.89755		-3.45943	3.19878	3.57399
19315	ENSG00000227117	antisense	CTA-85E5.10	0	0	0	0	0	0	0.02	0		1	1	1		1	21	1		0	0	0		0	4.39232	0
19318	ENSG00000227128	antisense	LBX1-AS1	0	0.16	0.07	0.22	0.01	0.23	0	0.39		161	71	221		21	0.0909091	35.5455		7.33092	6.14975	7.7879		4.39232	-3.45943	5.15159
19322	ENSG00000227145	antisense	IL21-AS1	0.01	0	0.02	0	0	0.01	0	0		0.0909091	1.90909	0.0909091		11	1	1		-3.45943	0.932886	-3.45943		3.45943	0	0
19323	ENSG00000227155	antisense	RP11-165F24.3	0.13	0.03	0	0.02	0.01	0.03	0.04	0		0.236641	0.00763359	0.160305		2.81818	3.72727	0.0909091		-2.07923	-7.03342	-2.64111		1.49476	1.89812	-3.45943
19325	ENSG00000227165	antisense	WDR11-AS1	0	0.03	0	0	0	0	0	0		31	1	1		1	1	1		4.9542	0	0		0	0	0
19326	ENSG00000227170	antisense	AF178030.2	0	0.11	0	0	0	0	0	0		111	1	1		1	1	1		6.79442	0	0		0	0	0
19327	ENSG00000227172	antisense	AC011290.4	0	0	0	0	0	0	0.05	0		1	1	1		1	51	1		0	0	0		0	5.67243	0
19333	ENSG00000227189	antisense	AC092535.3	0	0	0.01	0.02	0	0	0	0.07		1	11	21		1	1	71		0	3.45943	4.39232		0	0	6.14975
19334	ENSG00000227192	antisense	RP1-45I4.3	0.2	0.07	0.41	0.05	0.32	0.12	0.19	0		0.353234	2.04478	0.253731		0.376947	0.595016	0.00311526		-1.5013	1.03194	-1.97863		-1.40757	-0.749001	-8.32643
19336	ENSG00000227197	antisense	AC009518.8	0	0	0	0	0	0	0.02	0		1	1	1		1	21	1		0	0	0		0	4.39232	0
19337	ENSG00000227198	antisense	C6orf47-AS1	1.25	0.52	0.45	0.45	1.22	1.35	1.39	0		0.416467	0.360512	0.360512		1.10647	1.13923	0.000819001		-1.26373	-1.47188	-1.47188		0.145964	0.188059	-10.2538
19338	ENSG00000227199	antisense	ST7-AS1	0.52	0.89	0.14	0.13	0.41	0.26	0.13	0.14		1.71017	0.270633	0.25144		0.635036	0.318735	0.343066		0.774142	-1.88559	-1.99172		-0.655089	-1.64957	-1.54344
19343	ENSG00000227210	antisense	AC079145.4	0.24	0.2	0.42	0.05	0.19	0.28	0.26	0		0.834025	1.74689	0.211618		1.4712	1.36649	0.0052356		-0.261838	0.804787	-2.24046		0.556997	0.450477	-7.57743
19345	ENSG00000227214	antisense	HCG15	0.26	0.41	0.27	0.22	0.12	0.05	0.34	0.22		1.57471	1.03831	0.846743		0.421488	2.81818	1.82645		0.655089	0.054243	-0.240003		-1.24644	1.49476	0.869039
19346	ENSG00000227215	antisense	RP11-445L13__B.3	0	0.04	0	0.03	0	0	0	0.05		41	1	31		1	1	51		5.35755	0	4.9542		0	0	5.67243
19348	ENSG00000227218	antisense	RP11-203J24.8	0.34	0.56	0.2	0.49	0.02	0.15	0.38	0.37		1.64516	0.589443	1.43988		7.19048	18.1429	17.6667		0.718229	-0.762576	0.525951		2.84609	4.18133	4.14296
19349	ENSG00000227220	antisense	RP11-69I8.3	0	0	0.04	0.43	0.03	0	0	0.05		1	41	431		0.0322581	0.0322581	1.64516		0	5.35755	8.75154		-4.9542	-4.9542	0.718229
19350	ENSG00000227227	antisense	AC017101.10	0.03	0.03	0	0.05	0.03	0.04	0	0.04		1	0.0322581	1.64516		1.32258	0.0322581	1.32258		0	-4.9542	0.718229		0.403356	-4.9542	0.403356
19351	ENSG00000227230	antisense	RP11-261C10.5	0	0.1	0	0	0	0	0	0		101	1	1		1	1	1		6.65821	0	0		0	0	0
19354	ENSG00000227237	antisense	AL672294.1	0	0	0	0	0	0.05	0	0		1	1	1		51	1	1		0	0	0		5.67243	0	0
19357	ENSG00000227252	antisense	AC105760.2	0.07	0.07	0.11	0.17	0.32	0.22	0.12	0.11		1	1.56338	2.40845		0.688474	0.376947	0.345794		0	0.644669	1.26811		-0.538527	-1.40757	-1.53201
19358	ENSG00000227253	antisense	RP11-166N17.1	0	0.03	0	0.1	0.21	0.16	0	0		31	1	101		0.763033	0.00473934	0.00473934		4.9542	0	6.65821		-0.390182	-7.7211	-7.7211
19359	ENSG00000227256	antisense	MIS18A-AS1	0	0.08	0	0	0.15	0	0	0.02		81	1	1		0.00662252	0.00662252	0.139073		6.33985	0	0		-7.2384	-7.2384	-2.84609
19361	ENSG00000227258	antisense	SMIM2-AS1	1.8	1.28	2.38	3.29	2.83	2.19	2.29	2.42		0.711272	1.32204	1.82732		0.773931	0.809255	0.855175		-0.491528	0.402769	0.869728		-0.369722	-0.305334	-0.225709
19366	ENSG00000227278	antisense	RP11-656D10.5	0	0	0	0	0	0.22	0	0		1	1	1		221	1	1		0	0	0		7.7879	0	0
19367	ENSG00000227279	antisense	AC015933.2	0	0.14	0.27	0.23	0	0.06	0.09	0.19		141	271	231		61	91	191		7.13955	8.08215	7.85175		5.93074	6.50779	7.57743
19369	ENSG00000227285	antisense	RP3-327A19.5	0.22	0.27	0.15	0.2	0.16	0.16	0.11	0.06		1.22624	0.683258	0.909502		1	0.689441	0.378882		0.294246	-0.549498	-0.136851		0	-0.536501	-1.40018
19388	ENSG00000227354	antisense	RBM26-AS1	0.69	0.8	0.33	0.52	0.73	0.6	0.37	0.62		1.15919	0.479016	0.75398		0.822161	0.507524	0.849521		0.213117	-1.06185	-0.407402		-0.282506	-0.978452	-0.235278
19392	ENSG00000227372	antisense	TP73-AS1	1.42	1.15	1.65	2.38	0.93	1.18	1.91	2.05		0.809993	1.16186	1.67558		1.26853	2.05263	2.20301		-0.304019	0.216434	0.744661		0.343156	1.03747	1.13947
19395	ENSG00000227375	antisense	DLG1-AS1	0.11	0.1	0.23	0.38	0.19	0.34	0.22	0.28		0.90991	2.08108	3.43243		1.78534	1.15707	1.4712		-0.136204	1.05733	1.77923		0.836199	0.210474	0.556997
19400	ENSG00000227392	antisense	HPN-AS1	0	0	0.01	0	0	0	0	0		1	11	1		1	1	1		0	3.45943	0		0	0	0
19402	ENSG00000227398	antisense	KIF9-AS1	0.31	0.24	0.2	0.2	0.28	0.17	0.08	0.22		0.77492	0.646302	0.646302		0.608541	0.288256	0.786477		-0.367881	-0.629719	-0.629719		-0.716574	-1.79458	-0.346524
19407	ENSG00000227407	antisense	AC008746.3	0	0.04	0	0.03	0	0.04	0	0		41	1	31		41	1	1		5.35755	0	4.9542		5.35755	0	0
19408	ENSG00000227409	antisense	ZMYM4-AS1	0	0.24	0	0	0	0	0	0		241	1	1		1	1	1		7.91289	0	0		0	0	0
19412	ENSG00000227431	antisense	RP1-155G6.4	0	0	0.08	0.35	0.07	0	0	0		1	81	351		0.0140845	0.0140845	0.0140845		0	6.33985	8.45533		-6.14975	-6.14975	-6.14975
19413	ENSG00000227432	antisense	AC053503.11	0	0	0	0.14	0	0	0	0		1	1	141		1	1	1		0	0	7.13955		0	0	0
19429	ENSG00000227492	antisense	RP11-316M21.6	0.04	0	0	0.16	0.03	0	0	0.02		0.0243902	0.0243902	3.92683		0.0322581	0.0322581	0.677419		-5.35755	-5.35755	1.97336		-4.9542	-4.9542	-0.561879
19430	ENSG00000227495	antisense	AC109333.10	0	0	0	0.07	0	0	0	0		1	1	71		1	1	1		0	0	6.14975		0	0	0
19431	ENSG00000227496	antisense	RP11-145A3.1	0.06	0.04	0.06	0	0.04	0.01	0.05	0.01		0.672131	1	0.0163934		0.268293	1.2439	0.268293		-0.573185	0	-5.93074		-1.89812	0.314873	-1.89812
19434	ENSG00000227512	antisense	RP11-413M3.4	0.35	0.09	0.03	0.18	0.03	0.02	0	0.1		0.259259	0.0883191	0.51567		0.677419	0.0322581	3.25806		-1.94753	-3.50113	-0.955481		-0.561879	-4.9542	1.70402
19436	ENSG00000227518	antisense	MIR1302-2	0.3	0.39	0.15	0.44	0.23	0.24	0.21	0.17		1.299	0.501661	1.46512		1.04329	0.91342	0.74026		0.377405	-0.995215	0.551015		0.0611403	-0.13065	-0.433897
19441	ENSG00000227540	antisense	RP11-152N13.5	4.04	4.23	4.73	5.78	6.47	6.18	3.64	3.79		1.04702	1.17075	1.43059		0.955185	0.562664	0.585845		0.0662863	0.227433	0.516607		-0.0661484	-0.829654	-0.77141
19453	ENSG00000227589	antisense	RP5-1092A11.5	0.15	0	0	0	0.02	0	0	0		0.00662252	0.00662252	0.00662252		0.047619	0.047619	0.047619		-7.2384	-7.2384	-7.2384		-4.39232	-4.39232	-4.39232
19455	ENSG00000227591	antisense	RP1-28O10.1	0.06	0	0	0.48	0	0	0.18	0.5		0.0163934	0.0163934	7.88525		1	181	501		-5.93074	-5.93074	2.97916		0	7.49985	8.96867
19456	ENSG00000227598	antisense	RP1-167A14.2	0	0	0.06	0	0.05	0	0	0.07		1	61	1		0.0196078	0.0196078	1.39216		0	5.93074	0		-5.67243	-5.67243	0.477322
19457	ENSG00000227603	antisense	RP11-165J3.6	1.07	1.12	0.59	0.24	0.37	0.45	0.69	0.29		1.04669	0.551821	0.225023		1.21563	1.86253	0.784367		0.0658278	-0.857728	-2.15185		0.281708	0.897267	-0.3504
19459	ENSG00000227617	antisense	CERS6-AS1	3.94	3	2.74	3.65	3.04	4.12	3.24	3.84		0.761482	0.695509	0.926415		1.35515	1.06577	1.26307		-0.393118	-0.523859	-0.11027		0.438449	0.0918932	0.336936
19460	ENSG00000227619	antisense	RP11-492E3.2	0.09	0	0	0	0	0	0	0		0.010989	0.010989	0.010989		1	1	1		-6.50779	-6.50779	-6.50779		0	0	0
19463	ENSG00000227627	antisense	RP1-101K10.6	0	0.33	0.14	0.19	0.13	0	0	0		331	141	191		0.00763359	0.00763359	0.00763359		8.37069	7.13955	7.57743		-7.03342	-7.03342	-7.03342
19472	ENSG00000227678	antisense	RP11-73O6.3	0	0.05	0	0.16	0	0	0	0		51	1	161		1	1	1		5.67243	0	7.33092		0	0	0
19479	ENSG00000227695	antisense	DNMBP-AS1	0	0.79	0.08	0.3	0.25	0.2	0	0.2		791	81	301		0.800797	0.00398406	0.800797		9.62753	6.33985	8.23362		-0.320492	-7.97154	-0.320492
19482	ENSG00000227719	antisense	AC006042.6	0.04	0	0.03	0.08	0	0.04	0	0.04		0.0243902	0.756098	1.97561		41	1	41		-5.35755	-0.403356	0.982298		5.35755	0	5.35755
19487	ENSG00000227741	antisense	RP11-536C5.7	0.1	0.13	0.05	0.11	0.04	0.06	0.03	0.08		1.29703	0.50495	1.09901		1.4878	0.756098	1.97561		0.375212	-0.985786	0.136204		0.573185	-0.403356	0.982298
19491	ENSG00000227751	antisense	RP1-20B21.4	24.67	21.26	17.37	24.57	35.08	31.67	28.81	29.09		0.861781	0.704106	0.995947		0.902796	0.821271	0.829252		-0.214607	-0.506135	-0.00585962		-0.147527	-0.28407	-0.270117
19498	ENSG00000227769	antisense	AC072062.3	0	0.03	0	0	0	0	0	0		31	1	1		1	1	1		4.9542	0	0		0	0	0
19507	ENSG00000227811	antisense	RP4-773A18.4	0.08	0.37	0.32	0.1	0.19	0.27	0.27	0.06		4.58025	3.96296	1.24691		1.41885	1.41885	0.319372		2.19543	1.98658	0.318361		0.50472	0.50472	-1.64669
19513	ENSG00000227844	antisense	RP13-143G15.3	0	0	0	0.11	0	0	0	0.02		1	1	111		1	1	21		0	0	6.79442		0	0	4.39232
19514	ENSG00000227848	antisense	SUCLA2-AS1	0.1	0.07	0.06	0.16	0	0	0.42	0.19		0.70297	0.60396	1.59406		1	421	191		-0.508464	-0.727474	0.672705		0	8.71768	7.57743
19519	ENSG00000227857	antisense	RP4-533D7.5	0	0.63	0.07	0.06	0.06	0.08	0.2	0		631	71	61		1.32787	3.29508	0.0163934		9.3015	6.14975	5.93074		0.409113	1.72031	-5.93074
19527	ENSG00000227896	antisense	RP11-77P6.2	0.46	0.29	0.15	0.31	0.47	0.28	0.49	0.27		0.631236	0.327549	0.67462		0.596603	1.04246	0.575372		-0.663748	-1.61022	-0.567852		-0.745157	0.059996	-0.797434
19528	ENSG00000227906	antisense	SNAP25-AS1	0	0.02	0	0	0	0	0	0		21	1	1		1	1	1		4.39232	0	0		0	0	0
19529	ENSG00000227908	antisense	CTD-2031P19.3	0.03	0.02	0	0.03	0.03	0.02	0.03	0.04		0.677419	0.0322581	1		0.677419	1	1.32258		-0.561879	-4.9542	0		-0.561879	0	0.403356
19531	ENSG00000227914	antisense	RP11-130C19.3	0.01	0	0	0.01	0	0	0	0.03		0.0909091	0.0909091	1		1	1	31		-3.45943	-3.45943	0		0	0	4.9542
19534	ENSG00000227933	antisense	RP11-331F9.4	0	0.09	0.09	0.07	0.15	0.04	0.06	0		91	91	71		0.271523	0.403974	0.00662252		6.50779	6.50779	6.14975		-1.88085	-1.30767	-7.2384
19542	ENSG00000227954	antisense	RP3-323P13.2	0	0.02	0.16	0.25	0.07	0.2	0.45	0.1		21	161	251		2.83099	6.35211	1.42254		4.39232	7.33092	7.97154		1.5013	2.66724	0.508464
19543	ENSG00000227959	antisense	RP11-276H7.2	0.29	0.29	0.29	1.2	0.56	0.68	0.39	0.84		1	1	4.12715		1.2139	0.69697	1.49911		0	0	2.04515		0.279654	-0.520832	0.584105
19545	ENSG00000227963	antisense	RP5-1074L1.1	0.04	0.08	0.1	0.1	0.03	0.05	0.07	0.06		1.97561	2.46341	2.46341		1.64516	2.29032	1.96774		0.982298	1.30066	1.30066		0.718229	1.19555	0.976541
19558	ENSG00000228010	antisense	AC073343.13	0.06	0	0.09	0.03	0.05	0	0.03	0		0.0163934	1.4918	0.508197		0.0196078	0.607843	0.0196078		-5.93074	0.577057	-0.976541		-5.67243	-0.718229	-5.67243
19559	ENSG00000228013	antisense	RP11-350G8.5	0	0.01	0.01	0.76	0.06	0.03	0.05	0.42		11	11	761		0.508197	0.836066	6.90164		3.45943	3.45943	9.57175		-0.976541	-0.258312	2.78694
19563	ENSG00000228035	antisense	RP4-663N10.1	0	0	0	0	0	0	0	0		1	1	1		1	1	1		0	0	0		0	0	0
19565	ENSG00000228037	antisense	RP3-395M20.9	0	0	0	0.06	0	0	0	0		1	1	61		1	1	1		0	0	5.93074		0	0	0
19575	ENSG00000228060	antisense	RP11-69E11.8	0	0	0	0	0.03	0	0	0		1	1	1		0.0322581	0.0322581	0.0322581		0	0	0		-4.9542	-4.9542	-4.9542
19576	ENSG00000228063	antisense	RP11-135J2.4	0	0	0	0.05	0.02	0	0.07	0		1	1	51		0.047619	3.38095	0.047619		0	0	5.67243		-4.39232	1.75743	-4.39232
19581	ENSG00000228084	antisense	RP5-884G6.2	0.94	0.52	0.68	0.5	0.8	0.58	0.55	0.14		0.553666	0.723698	0.532412		0.725343	0.68789	0.17603		-0.852911	-0.46654	-0.909384		-0.463264	-0.53975	-2.50611
19588	ENSG00000228109	antisense	MFI2-AS1	1.56	2.44	1.54	2.18	1.73	1.55	1.72	1.42		1.56374	0.987188	1.39718		0.896014	0.994223	0.820913		0.645002	-0.0186037	0.482519		-0.158407	-0.00835863	-0.284699
19590	ENSG00000228113	antisense	AC003991.3	0	0.05	0	0.07	0	0	0.04	0		51	1	71		1	41	1		5.67243	0	6.14975		0	5.35755	0
19594	ENSG00000228124	antisense	RP1-122O8.7	0	0.13	0.08	0.28	0.03	0.15	0.21	0.05		131	81	281		4.87097	6.80645	1.64516		7.03342	6.33985	8.13443		2.28421	2.7669	0.718229
19598	ENSG00000228137	antisense	AP001469.7	0.6	0.42	0.34	0.23	0.29	0.35	0.52	0.69		0.700499	0.567388	0.384359		1.20619	1.79038	2.37457		-0.513545	-0.817593	-1.37947		0.270452	0.840264	1.24767
19605	ENSG00000228151	antisense	AC004941.3	0	0	0	0	0	0	0	0		1	1	1		1	1	1		0	0	0		0	0	0
19611	ENSG00000228172	antisense	RP1-317E23.3	0.05	0.35	0.46	0.09	0.09	0.07	0.15	0.05		6.88235	9.03922	1.78431		0.78022	1.65934	0.56044		2.7829	3.1762	0.835369		-0.358048	0.73061	-0.835369
19616	ENSG00000228192	antisense	RP11-342M1.3	1.45	2.19	2.67	1.92	2.42	2.03	2.48	1.03		1.50999	1.8408	1.32391		0.83891	1.02478	0.425857		0.594542	0.880332	0.40481		-0.253413	0.0353187	-1.23156
19618	ENSG00000228201	antisense	AL022341.3	0.06	0	0	0.23	0.34	0	0	0.07		0.0163934	0.0163934	3.78689		0.00293255	0.00293255	0.208211		-5.93074	-5.93074	1.92101		-8.41363	-8.41363	-2.26388
19620	ENSG00000228204	antisense	RP4-724E13.2	0	0	0	0.08	0	0	0	0.02		1	1	81		1	1	21		0	0	6.33985		0	0	4.39232
19624	ENSG00000228214	antisense	LINC00693	0.02	0.01	0.23	0.07	0.08	0	0.45	0.05		0.52381	11	3.38095		0.0123457	5.5679	0.62963		-0.932886	3.45943	1.75743		-6.33985	2.47713	-0.667425
19634	ENSG00000228242	antisense	AC093495.4	0.03	0.13	0	0	0	0.08	0.19	0.1		4.22581	0.0322581	0.0322581		81	191	101		2.07923	-4.9542	-4.9542		6.33985	7.57743	6.65821
19643	ENSG00000228274	antisense	RP3-508I15.9	1.22	1.6	1.22	0.56	0.53	0.81	0.97	0.68		1.31122	1	0.459459		1.52731	1.82863	1.28249		0.39091	0	-1.12199		0.61099	0.870759	0.358943
19648	ENSG00000228288	antisense	PCAT6	1.98	1.36	2.29	1.77	2.19	2.12	2.39	0.73		0.687027	1.15649	0.893993		0.968051	1.09128	0.333638		-0.541562	0.209749	-0.161665		-0.0468449	0.126025	-1.58365
19649	ENSG00000228290	antisense	RP11-132M7.3	0	0.28	0.07	0	0	0.29	0.13	0		281	71	1		291	131	1		8.13443	6.14975	0		8.18488	7.03342	0
19651	ENSG00000228293	antisense	RP4-686C3.7	0	0.04	0.03	0	0	0	0	0		41	31	1		1	1	1		5.35755	4.9542	0		0	0	0
19654	ENSG00000228302	antisense	RP11-186N15.3	0.1	0.17	0.03	0.28	0.11	0.19	0.1	0.16		1.69307	0.306931	2.78218		1.72072	0.90991	1.45045		0.759641	-1.70402	1.47621		0.783013	-0.136204	0.536501
19656	ENSG00000228313	antisense	CTD-2555K7.4	0.02	0.07	0.05	0.1	0.02	0.03	0.05	0.07		3.38095	2.42857	4.80952		1.47619	2.42857	3.38095		1.75743	1.28011	2.26589		0.561879	1.28011	1.75743
19659	ENSG00000228317	antisense	RP11-235C23.5	0	0.08	0.05	0	0	0.06	0	0.03		81	51	1		61	1	31		6.33985	5.67243	0		5.93074	0	4.9542
19660	ENSG00000228322	antisense	RP11-358M14.2	0	0	0.02	0	0	0	0	0		1	21	1		1	1	1		0	4.39232	0		0	0	0
19661	ENSG00000228323	antisense	AC008753.6	0	0	0	0	0	0.11	0	0		1	1	1		111	1	1		0	0	0		6.79442	0	0
19671	ENSG00000228343	antisense	RP11-1148L6.5	1.62	3.13	1.21	0.86	1.84	2.9	0.4	1.26		1.93152	0.74707	0.531154		1.57577	0.217816	0.684954		0.949739	-0.420685	-0.912799		0.656061	-2.19882	-0.545921
19673	ENSG00000228350	antisense	RP11-148G20.1	0	0	0	0	0.3	0.4	1.07	0		1	1	1		1.33223	3.55814	0.00332226		0	0	0		0.413839	1.83112	-8.23362
19675	ENSG00000228352	antisense	RP11-537H15.3	0.27	0.45	0.11	0.18	0.25	0	0.05	0.09		1.66421	0.409594	0.667897		0.00398406	0.203187	0.36255		0.734835	-1.28773	-0.582303		-7.97154	-2.29912	-1.46375
19676	ENSG00000228353	antisense	RP11-184A2.2	0	0	0	0.07	0	0.11	0	0		1	1	71		111	1	1		0	0	6.14975		6.79442	0	0
19680	ENSG00000228363	antisense	AC015971.2	0.12	0.15	0.03	0.15	0.09	0.07	0.22	0.04		1.24793	0.256198	1.24793		0.78022	2.42857	0.450549		0.319542	-1.96467	0.319542		-0.358048	1.28011	-1.15024
19685	ENSG00000228384	antisense	AC007040.6	0.21	0.25	0.04	0.03	0.03	0	0	0.08		1.18957	0.194313	0.146919		0.0322581	0.0322581	2.6129		0.250444	-2.36355	-2.7669		-4.9542	-4.9542	1.38565
19686	ENSG00000228389	antisense	AC068039.4	0	0.02	0.04	0.09	0.05	0.07	0.01	0.08		21	41	91		1.39216	0.215686	1.58824		4.39232	5.35755	6.50779		0.477322	-2.21299	0.667425
19687	ENSG00000228393	antisense	LINC01004	0.12	0.6	0.43	1.16	0.64	1.57	0.16	0.22		4.96694	3.56198	9.59504		2.45086	0.25117	0.344774		2.31236	1.83268	3.26229		1.29329	-1.99326	-1.53628
19688	ENSG00000228395	antisense	RP11-216B9.6	0.27	0.35	0.55	0.37	0.49	0.32	0.37	0.39		1.2952	2.03321	1.369		0.653768	0.755601	0.796334		0.373178	1.02376	0.453126		-0.61315	-0.404304	-0.328554
19692	ENSG00000228401	antisense	RP11-251M1.1	0	0	0	0.07	0	0	0	0		1	1	71		1	1	1		0	0	6.14975		0	0	0
19693	ENSG00000228404	antisense	AP001468.58	0	0.04	0.34	1.6	0	0.12	0.18	0.37		41	341	1601		121	181	371		5.35755	8.41363	10.6448		6.91886	7.49985	8.53528
19702	ENSG00000228436	antisense	RP5-864K19.4	1.61	1.53	0.72	1.53	0.64	0.5	0.33	0.77		0.950341	0.447548	0.950341		0.781591	0.516381	1.20281		-0.0734822	-1.15989	-0.0734822		-0.355514	-0.953493	0.266407
19703	ENSG00000228439	antisense	TSTD3	1.41	1.5	1.1	0.56	1.94	1.25	1.07	0.86		1.06378	0.780298	0.39759		0.644513	0.551777	0.443586		0.089206	-0.357904	-1.33065		-0.633718	-0.857842	-1.17271
19708	ENSG00000228452	antisense	RP5-994D16.9	0.64	0.6	0.65	0.53	0.7	0.58	0.52	0.92		0.937598	1.0156	0.828393		0.828816	0.743224	1.31384		-0.0929594	0.0223332	-0.271612		-0.270876	-0.428131	0.393787
19716	ENSG00000228481	antisense	U51244.2	0.06	0	0	0.1	0	0.15	0	0		0.0163934	0.0163934	1.65574		151	1	1		-5.93074	-5.93074	0.727474		7.2384	0	0
19718	ENSG00000228486	antisense	AC017099.3	1.06	1.38	0.34	0.54	0.49	0.46	1	0.18		1.3016	0.321395	0.509896		0.9389	2.0387	0.368635		0.380289	-1.63758	-0.971724		-0.0909563	1.02765	-1.43973
19719	ENSG00000228487	antisense	RP13-225O21.2	0.07	0	0	0	0	0	0	0		0.0140845	0.0140845	0.0140845		1	1	1		-6.14975	-6.14975	-6.14975		0	0	0
19725	ENSG00000228506	antisense	RP11-98I9.4	1.24	0.98	0.49	0.84	0.7	0.68	0.51	0.99		0.790492	0.395649	0.677679		0.971469	0.728959	1.41369		-0.339178	-1.33771	-0.561325		-0.0417596	-0.456091	0.499471
19728	ENSG00000228509	antisense	AC006460.2	0	0.04	0	0	0.03	0.1	0.04	0.07		41	1	1		3.25806	1.32258	2.29032		5.35755	0	0		1.70402	0.403356	1.19555
19743	ENSG00000228544	antisense	KIAA1984-AS1	0.5	0.28	0.15	0.8	0.17	0.36	0.2	0.59		0.560878	0.301397	1.5988		2.11111	1.17544	3.45614		-0.83424	-1.73026	0.676992		1.078	0.233199	1.78916
19746	ENSG00000228554	antisense	AC004837.5	0.02	0.02	0.04	0.07	0	0	0.02	0		1	1.95238	3.38095		1	21	1		0	0.965235	1.75743		0	4.39232	0
19755	ENSG00000228606	antisense	RP11-574F21.2	0.93	0.33	0.37	0.34	0.21	0.46	0.32	0.04		0.355532	0.398496	0.366273		2.18483	1.52133	0.194313		-1.49195	-1.32736	-1.44901		1.12752	0.60533	-2.36355
19758	ENSG00000228613	antisense	AC144450.1	0	0	0	0	0	0	0.04	0		1	1	1		1	41	1		0	0	0		0	5.35755	0
19760	ENSG00000228624	antisense	RP3-399L15.3	0.35	0.91	0.39	0.45	0.49	0.56	0.49	0.61		2.59544	1.11396	1.2849		1.14257	1	1.2444		1.37598	0.155698	0.361656		0.192278	0	0.315449
19762	ENSG00000228630	antisense	HOTAIR	4.04	6.85	1.19	1.42	4.89	4.38	1.52	1.96		1.69537	0.294729	0.351646		0.895727	0.310979	0.400941		0.761602	-1.76254	-1.50781		-0.158869	-1.68511	-1.31854
19770	ENSG00000228661	antisense	AC090587.5	0.4	0.24	0.11	0.31	0.39	0.09	0.38	0.31		0.600998	0.276808	0.775561		0.232737	0.974425	0.795396		-0.734569	-1.85304	-0.366688		-2.10323	-0.0373776	-0.330254
19777	ENSG00000228686	antisense	RP11-492I21.1	0	0.03	0.03	0	0	0.03	0	0		31	31	1		31	1	1		4.9542	4.9542	0		4.9542	0	0
19783	ENSG00000228701	antisense	TNKS2-AS1	1.19	1.77	0.77	0.28	0.75	0.76	0.3	0.42		1.48699	0.647355	0.235936		1.01332	0.400799	0.560586		0.572391	-0.627371	-2.08353		0.0190835	-1.31905	-0.834993
19785	ENSG00000228703	antisense	RP5-1160K1.6	0.19	0.2	0.02	0.37	0.1	0.15	0.14	0.05		1.05236	0.109948	1.94241		1.49505	1.39604	0.50495		0.0736229	-3.18511	0.957847		0.580193	0.48134	-0.985786
19786	ENSG00000228705	antisense	LINC00659	0	0.21	0.97	0.56	0.17	0.52	1.19	1.04		211	971	561		3.04678	6.96491	6.08772		7.7211	9.92333	9.13186		1.60729	2.80011	2.6059
19792	ENSG00000228723	antisense	SRGAP3-AS2	0	0	0	0.12	0	0	0	0		1	1	121		1	1	1		0	0	6.91886		0	0	0
19796	ENSG00000228737	antisense	AC008781.7	0	0.14	0	0.16	0.05	0	0	0		141	1	161		0.0196078	0.0196078	0.0196078		7.13955	0	7.33092		-5.67243	-5.67243	-5.67243
19799	ENSG00000228748	antisense	RP13-39P12.3	16.34	10.58	4.92	6.24	12.31	11.08	7.02	8.93		0.647512	0.301144	0.381923		0.900089	0.570303	0.725449		-0.62702	-1.73147	-1.38865		-0.15186	-0.8102	-0.463054
19805	ENSG00000228775	antisense	WEE2-AS1	1.18	0.8	0.55	0.54	0.27	0.44	0.13	0.44		0.678239	0.466554	0.458086		1.62731	0.483395	1.62731		-0.560135	-1.09988	-1.12631		0.702486	-1.04873	0.702486
19806	ENSG00000228779	antisense	Z69666.2	0	0	0.02	0	0	0	0	0.04		1	21	1		1	1	41		0	4.39232	0		0	0	5.35755
19817	ENSG00000228801	antisense	RP11-110G21.1	3.32	4.2	4.03	1.95	3.48	3.91	2.21	2.76		1.26498	1.21379	0.587474		1.12353	0.635162	0.793163		0.339115	0.27952	-0.767404		0.168036	-0.654803	-0.334311
19820	ENSG00000228809	antisense	RP4-705D16.3	0	0.01	0	0	0	0	0	0		11	1	1		1	1	1		3.45943	0	0		0	0	0
19821	ENSG00000228812	antisense	RP11-157P1.5	0.59	0.18	0.09	0.18	0.1	0.16	0.15	0.45		0.306261	0.153976	0.306261		1.59406	1.49505	4.46535		-1.70717	-2.69922	-1.70717		0.672705	0.580193	2.15877
19829	ENSG00000228830	antisense	RP4-781K5.2	13.1	18.41	12.66	22.53	14.1	15.41	25.55	18.35		1.40531	0.966415	1.71979		1.0929	1.812	1.3014		0.490891	-0.0492856	0.782234		0.128163	0.857582	0.380061
19832	ENSG00000228838	antisense	RP4-784A16.2	0	0	0	0.08	0	0.06	0	0.09		1	1	81		61	1	91		0	0	6.33985		5.93074	0	6.50779
19833	ENSG00000228839	antisense	RP3-400N23.6	0.15	0.05	0.16	0.16	0.29	0.24	0.2	0.29		0.337748	1.06623	1.06623		0.828179	0.690722	1		-1.56598	0.0925121	0.0925121		-0.271986	-0.533824	0
19834	ENSG00000228843	antisense	RP11-112J3.15	0.11	0	0.07	0.06	0.03	0.05	0.02	0		0.00900901	0.63964	0.54955		1.64516	0.677419	0.0322581		-6.79442	-0.644669	-0.863679		0.718229	-0.561879	-4.9542
19836	ENSG00000228852	antisense	RP11-57H12.5	0.46	0.2	0.06	0.41	0	0	0	0.46		0.436009	0.132321	0.89154		1	1	461		-1.19757	-2.91789	-0.165628		0	0	8.84862
19839	ENSG00000228865	antisense	RP11-463P17.3	0	0	0	0	0	0	0	0.27		1	1	1		1	1	271		0	0	0		0	0	8.08215
19852	ENSG00000228917	antisense	RP11-544M22.8	0.11	0.04	0	0.07	0	0.02	0	0.07		0.369369	0.00900901	0.63964		21	1	71		-1.43686	-6.79442	-0.644669		4.39232	0	6.14975
19855	ENSG00000228925	antisense	AC016722.4	0.2	0.18	0.17	0.15	0.05	0.09	0.03	0.18		0.900498	0.850746	0.751244		1.78431	0.607843	3.54902		-0.151206	-0.233199	-0.412647		0.835369	-0.718229	1.82742
19870	ENSG00000228973	antisense	AC009955.8	0	0.4	0	0.21	0	0	0	0.16		401	1	211		1	1	161		8.64746	0	7.7211		0	0	7.33092
19875	ENSG00000228989	antisense	AC133528.2	4.2	3.88	2.75	4.12	3.81	4.19	4.06	2.43		0.923828	0.654844	0.980957		1.09971	1.0656	0.63789		-0.114304	-0.610777	-0.0277383		0.137125	0.0916654	-0.64862
19888	ENSG00000229017	antisense	RP11-439L18.3	0.01	0.02	0.01	0.02	0.13	0.02	0.01	0.04		1.90909	1	1.90909		0.160305	0.0839695	0.312977		0.932886	0	0.932886		-2.64111	-3.57399	-1.67587
19891	ENSG00000229021	antisense	NBPF18P	0	0.03	0.02	0.11	0.04	0.04	0.01	0.04		31	21	111		1	0.268293	1		4.9542	4.39232	6.79442		0	-1.89812	0
19896	ENSG00000229036	antisense	RP1-20N2.6	0.48	0.47	0.35	0.46	0.18	0.54	0.19	0.27		0.97921	0.72973	0.95842		2.98895	1.05525	1.49724		-0.0303098	-0.454566	-0.0612701		1.57964	0.0775829	0.582303
19897	ENSG00000229043	antisense	AC091729.9	0.98	0.81	1.18	1.46	1.32	1.99	1.78	0.71		0.826707	1.20387	1.4893		1.50719	1.34822	0.538229		-0.274551	0.267684	0.574631		0.591863	0.431057	-0.893709
19898	ENSG00000229047	antisense	AF127577.10	0.78	0.35	0.71	1.92	1.07	0.79	0.71	0.76		0.449424	0.910371	2.45967		0.738562	0.663866	0.710551		-1.15385	-0.135473	1.29846		-0.437209	-0.591037	-0.49299
19902	ENSG00000229065	antisense	RP11-80I15.4	0.14	0.11	0	0.13	0.13	0	0.03	0		0.787234	0.0070922	0.929078		0.00763359	0.236641	0.00763359		-0.345135	-7.13955	-0.106128		-7.03342	-2.07923	-7.03342
19905	ENSG00000229081	antisense	RP11-432J24.6	0.02	0.01	0	0	0	0	0	0		0.52381	0.047619	0.047619		1	1	1		-0.932886	-4.39232	-4.39232		0	0	0
19912	ENSG00000229109	antisense	RP11-439K3.1	0.47	0.09	0.09	0.04	0.04	0	0	0		0.193206	0.193206	0.0870488		0.0243902	0.0243902	0.0243902		-2.37179	-2.37179	-3.52203		-5.35755	-5.35755	-5.35755
19913	ENSG00000229111	antisense	MED4-AS1	0.21	0.07	0.07	0.08	0.06	0	0	0.24		0.336493	0.336493	0.383886		0.0163934	0.0163934	3.95082		-1.57135	-1.57135	-1.38125		-5.93074	-5.93074	1.98215
19919	ENSG00000229124	antisense	VIM-AS1	0.39	1.18	1.58	2.27	1.77	1.35	1.67	2.25		3.02046	4.04348	5.80818		0.762846	0.943535	1.27103		1.59477	2.0156	2.53809		-0.390537	-0.0838525	0.346002
19920	ENSG00000229127	antisense	AC007038.7	0.06	0.1	0.01	0.08	0.03	0.04	0.06	0.05		1.65574	0.180328	1.32787		1.32258	1.96774	1.64516		0.727474	-2.47131	0.409113		0.403356	0.976541	0.718229
19928	ENSG00000229153	antisense	EPHA1-AS1	0.05	0	0	0.58	0.04	0.1	0.08	0.14		0.0196078	0.0196078	11.3922		2.46341	1.97561	3.43902		-5.67243	-5.67243	3.50997		1.30066	0.982298	1.782
19933	ENSG00000229167	antisense	RP11-73M7.1	0.42	0.24	0.17	1.77	0.27	0.28	0.2	1.55		0.572447	0.406176	4.20665		1.0369	0.741697	5.72325		-0.804787	-1.29982	2.07267		0.0522773	-0.431097	2.51683
19940	ENSG00000229190	antisense	RP11-390B4.3	0	0	0	0.03	0	0	0	0.04		1	1	31		1	1	41		0	0	4.9542		0	0	5.35755
19949	ENSG00000229228	antisense	LINC00582	0	0.03	0	0	0	0	0	0		31	1	1		1	1	1		4.9542	0	0		0	0	0
19950	ENSG00000229229	antisense	AC022201.4	0	0	0	0	0.05	0	0	0		1	1	1		0.0196078	0.0196078	0.0196078		0	0	0		-5.67243	-5.67243	-5.67243
19958	ENSG00000229261	antisense	RP11-227H15.4	0.07	0	0.05	0.21	0	0.01	0.09	0.58		0.0140845	0.71831	2.97183		11	91	581		-6.14975	-0.477322	1.57135		3.45943	6.50779	9.18239
19959	ENSG00000229267	antisense	AC072062.1	0	0	0.04	0	0	0.11	0	0		1	41	1		111	1	1		0	5.35755	0		6.79442	0	0
19961	ENSG00000229272	antisense	RP11-498J9.2	0	0	0	0.17	0	0	0	0		1	1	171		1	1	1		0	0	7.41785		0	0	0
19963	ENSG00000229278	antisense	RP11-483F11.7	0.1	0	0	0.16	0	0.35	0.1	0.84		0.00990099	0.00990099	1.59406		351	101	841		-6.65821	-6.65821	0.672705		8.45533	6.65821	9.71596
19965	ENSG00000229299	antisense	RP4-583P15.10	0	0.24	0	0	0	0	0	0		241	1	1		1	1	1		7.91289	0	0		0	0	0
19974	ENSG00000229334	antisense	AC046143.3	0.66	0.92	1.58	1.89	1.11	0.49	1.01	1.31		1.39334	2.39183	2.86082		0.441944	0.909991	1.18002		0.478551	1.25812	1.51643		-1.17806	-0.136076	0.238809
19976	ENSG00000229337	antisense	AC079305.8	0	0	0	0	0	0	0.25	0		1	1	1		1	251	1		0	0	0		0	7.97154	0
19978	ENSG00000229348	antisense	HYI-AS1	0	0.1	0	0.13	0.05	0	0	0		101	1	131		0.0196078	0.0196078	0.0196078		6.65821	0	7.03342		-5.67243	-5.67243	-5.67243
19980	ENSG00000229356	antisense	LRRC3-AS1	0	0	0	0.02	0	0	0	0		1	1	21		1	1	1		0	0	4.39232		0	0	0
19984	ENSG00000229372	antisense	SZT2-AS1	0	0	0.2	0	0	0	0	0		1	201	1		1	1	1		0	7.65105	0		0	0	0
19988	ENSG00000229380	antisense	AC147651.5	0.19	0.06	0.03	0.07	0	0	0	0.14		0.319372	0.162304	0.371728		1	1	141		-1.64669	-2.62323	-1.42768		0	0	7.13955
19993	ENSG00000229393	antisense	RP3-395M20.3	0.04	0.18	0.14	0.38	0.03	0	0.04	0		4.41463	3.43902	9.29268		0.0322581	1.32258	0.0322581		2.14229	1.782	3.2161		-4.9542	0.403356	-4.9542
19996	ENSG00000229407	antisense	RP11-12M5.3	0	0	0	0.13	0	0	0	0		1	1	131		1	1	1		0	0	7.03342		0	0	0
19997	ENSG00000229414	antisense	KCNQ1-AS1	0	0	0	0	0	0	0	0.01		1	1	1		1	1	11		0	0	0		0	0	3.45943
20002	ENSG00000229431	antisense	RP1-92O14.6	0.14	0	0.19	0.21	0.02	0.13	0	0.25		0.0070922	1.35461	1.49645		6.2381	0.047619	11.9524		-7.13955	0.437877	0.581548		2.64111	-4.39232	3.57923
20008	ENSG00000229472	antisense	RP1-64K7.4	0	0.21	0	0.17	0	0	0	0.52		211	1	171		1	1	521		7.7211	0	7.41785		0	0	9.02514
20012	ENSG00000229491	antisense	RP11-342D14.1	0	0	0	0.12	0.37	0.19	0.2	0.25		1	1	121		0.514825	0.541779	0.67655		0	0	6.91886		-0.957847	-0.884224	-0.563732
20020	ENSG00000229525	antisense	AC053503.4	0.04	0.03	0.04	0.01	0.02	0	0.07	0.02		0.756098	1	0.268293		0.047619	3.38095	1		-0.403356	0	-1.89812		-4.39232	1.75743	0
20022	ENSG00000229528	antisense	RP5-1066H13.4	0	0	0	0	0	0.1	0	0		1	1	1		101	1	1		0	0	0		6.65821	0	0
20024	ENSG00000229531	antisense	RP1-102G20.5	0	0	0	0	0.03	0	0	0		1	1	1		0.0322581	0.0322581	0.0322581		0	0	0		-4.9542	-4.9542	-4.9542
20027	ENSG00000229539	antisense	RP11-119B16.2	0.29	0.29	0.36	0.45	0.47	0.61	0.09	0.27		1	1.24055	1.54983		1.29724	0.193206	0.575372		0	0.31098	0.632108		0.375445	-2.37179	-0.797434
20035	ENSG00000229589	antisense	ACVR2B-AS1	0.15	0.59	0.09	0.22	0.14	0.18	0.14	0.24		3.91391	0.602649	1.46358		1.28369	1	1.70922		1.96861	-0.73061	0.549498		0.360295	0	0.773338
20036	ENSG00000229591	antisense	RP5-981O7.2	0.16	0.05	0	0.04	0.02	0	0	0.09		0.31677	0.00621118	0.254658		0.047619	0.047619	4.33333		-1.65849	-7.33092	-1.97336		-4.39232	-4.39232	2.11548
20043	ENSG00000229619	antisense	MBNL1-AS1	0	0.06	0.49	0.22	0.3	0.06	0.14	0.24		61	491	221		0.202658	0.468439	0.800664		5.93074	8.93958	7.7879		-2.30288	-1.09407	-0.32073
20054	ENSG00000229666	antisense	MAST4-AS1	1.06	0.57	0.77	1.18	0.58	1.26	1.13	1.07		0.538172	0.726673	1.1131		2.1704	1.94664	1.84337		-0.893862	-0.460622	0.154584		1.11796	0.960989	0.882348
20056	ENSG00000229672	antisense	RP11-184A2.3	0	0	0.06	0.05	0.05	0	0.02	0.12		1	61	51		0.0196078	0.411765	2.37255		0	5.93074	5.67243		-5.67243	-1.28011	1.24644
20059	ENSG00000229688	antisense	ISPD-AS1	0	0	0	0	0.05	0	0	0		1	1	1		0.0196078	0.0196078	0.0196078		0	0	0		-5.67243	-5.67243	-5.67243
20069	ENSG00000229717	antisense	RP11-556N4.1	0	0	0	0.03	0	0	0	0		1	1	31		1	1	1		0	0	4.9542		0	0	0
20072	ENSG00000229723	antisense	LINC01054	0	0	0	0	0	0	0	0.04		1	1	1		1	1	41		0	0	0		0	0	5.35755
20073	ENSG00000229728	antisense	RP11-314N13.3	0.12	0.04	0.08	0.23	0	0	0.12	0.05		0.338843	0.669421	1.90909		1	121	51		-1.56131	-0.579013	0.932886		0	6.91886	5.67243
20075	ENSG00000229750	antisense	AC096649.2	0	0	0.08	0.1	0.2	0	0.12	0		1	81	101		0.00497512	0.60199	0.00497512		0	6.33985	6.65821		-7.65105	-0.732188	-7.65105
20080	ENSG00000229766	antisense	RP5-971N18.3	0	0.01	0	0	0	0	0	0		11	1	1		1	1	1		3.45943	0	0		0	0	0
20082	ENSG00000229776	antisense	C4B-AS1	0.02	0.14	0.01	0.15	0.04	0.03	0.01	0		6.71429	0.52381	7.19048		0.756098	0.268293	0.0243902		2.74723	-0.932886	2.84609		-0.403356	-1.89812	-5.35755
20083	ENSG00000229780	antisense	UBE2Q1-AS1	0	0.05	0	0	0	0	0.24	0		51	1	1		1	241	1		5.67243	0	0		0	7.91289	0
20101	ENSG00000229821	antisense	RP11-567E21.3	0	0	0	0.02	0	0	0.04	0.02		1	1	21		1	41	21		0	0	4.39232		0	5.35755	4.39232
20104	ENSG00000229832	antisense	RP11-384C4.2	0	0	0	0.49	0	0	0	0		1	1	491		1	1	1		0	0	8.93958		0	0	0
20107	ENSG00000229839	antisense	AC018462.2	0	0	0	0	0	0	0	0.04		1	1	1		1	1	41		0	0	0		0	0	5.35755
20109	ENSG00000229841	antisense	RP11-361K17.2	0.1	0.11	0.05	0.16	0.09	0.1	0.12	0.04		1.09901	0.50495	1.59406		1.10989	1.32967	0.450549		0.136204	-0.985786	0.672705		0.150417	0.411069	-1.15024
20110	ENSG00000229846	antisense	RP11-141A19.1	0.05	0	0	0	0	0	0	0		0.0196078	0.0196078	0.0196078		1	1	1		-5.67243	-5.67243	-5.67243		0	0	0
20111	ENSG00000229847	antisense	EMX2OS	0	0	0	0	0	0	0	0.02		1	1	1		1	1	21		0	0	0		0	0	4.39232
20112	ENSG00000229848	antisense	RP13-766D20.2	0.12	0.14	0.02	0.3	0	0	0.2	0.11		1.16529	0.173554	2.4876		1	201	111		0.220688	-2.52655	1.31476		0	7.65105	6.79442
20113	ENSG00000229851	antisense	ARSD-AS1	0	0	0.08	0	0.23	0	0	0		1	81	1		0.004329	0.004329	0.004329		0	6.33985	0		-7.85175	-7.85175	-7.85175
20114	ENSG00000229852	antisense	RP11-398K22.12	0.12	0.2	0.8	0.46	0.22	0.32	0.67	0.2		1.66116	6.61983	3.80992		1.45249	3.0362	0.909502		0.732188	2.7268	1.92976		0.538527	1.60227	-0.136851
20116	ENSG00000229862	antisense	RP11-505P4.7	0.31	0.13	0.16	0.08	0.25	0.12	0.13	0		0.421222	0.517685	0.26045		0.482072	0.521912	0.00398406		-1.24735	-0.949854	-1.94092		-1.05268	-0.938121	-7.97154
20117	ENSG00000229867	antisense	STEAP3-AS1	0.09	0.04	0.07	0.12	0.07	0.04	0.01	0.05		0.450549	0.78022	1.32967		0.577465	0.15493	0.71831		-1.15024	-0.358048	0.411069		-0.792195	-2.69032	-0.477322
20119	ENSG00000229873	antisense	OGFR-AS1	0.15	0	0.05	0.16	0.02	0.24	0.15	0		0.00662252	0.337748	1.06623		11.4762	7.19048	0.047619		-7.2384	-1.56598	0.0925121		3.52057	2.84609	-4.39232
20120	ENSG00000229874	antisense	RP11-312O7.2	2.42	1.55	1.75	3.09	2.56	3.21	3.37	2.69		0.640644	0.723255	1.27675		1.25381	1.31628	1.05076		-0.642404	-0.467424	0.352471		0.326315	0.396469	0.0714351
20124	ENSG00000229893	antisense	AC004549.6	0	0	0	0.04	0.06	0	0.07	0.04		1	1	41		0.0163934	1.16393	0.672131		0	0	5.35755		-5.93074	0.21901	-0.573185
20129	ENSG00000229901	antisense	RP11-399E6.4	0.06	0	0	0.23	0	0	0	0		0.0163934	0.0163934	3.78689		1	1	1		-5.93074	-5.93074	1.92101		0	0	0
20131	ENSG00000229915	antisense	AC016999.2	0.14	0.37	0.04	0.36	0.19	0	0	0.05		2.63121	0.29078	2.56028		0.0052356	0.0052356	0.267016		1.39572	-1.782	1.3563		-7.57743	-7.57743	-1.905
20138	ENSG00000229931	antisense	RP1-151F17.1	0.73	0.92	0.81	1.07	0.9	0.79	0.24	0.74		1.25992	1.10944	1.46512		0.877913	0.267481	0.82242		0.33333	0.149831	0.551015		-0.187849	-1.90249	-0.282054
20142	ENSG00000229950	antisense	TFAP2A-AS1	0.43	0.6	0.19	0.58	0.41	0.97	0.33	0.58		1.39443	0.443155	1.34803		2.36253	0.805353	1.41363		0.479677	-1.17412	0.43085		1.24033	-0.312307	0.4994
20143	ENSG00000229951	antisense	AC104695.3	0.04	0.08	0.03	0.07	0.05	0.03	0.03	0.08		1.97561	0.756098	1.73171		0.607843	0.607843	1.58824		0.982298	-0.403356	0.792195		-0.718229	-0.718229	0.667425
20145	ENSG00000229953	antisense	RP11-284F21.7	3.43	9.49	6.2	12.06	6.3	6.47	13.68	13.23		2.76625	1.80734	3.5153		1.02698	2.17124	2.09983		1.46793	0.853872	1.81365		0.0384079	1.11852	1.07027
20150	ENSG00000229970	antisense	AC007128.1	0	0	0	0	0	0	0.01	0		1	1	1		1	11	1		0	0	0		0	3.45943	0
20155	ENSG00000229996	antisense	AC093585.6	0	0.15	0	0	0.08	0	0	0		151	1	1		0.0123457	0.0123457	0.0123457		7.2384	0	0		-6.33985	-6.33985	-6.33985
20156	ENSG00000229999	antisense	RP5-1042K10.10	0	0	0	0	0	0	0	0.34		1	1	1		1	1	341		0	0	0		0	0	8.41363
20158	ENSG00000230005	antisense	SNAP47-AS1	0	0	0.01	0.01	0	0	0.01	0		1	11	11		1	11	1		0	3.45943	3.45943		0	3.45943	0
20162	ENSG00000230020	antisense	NHS-AS1	0	0	0	0.05	0	0	0	0		1	1	51		1	1	1		0	0	5.67243		0	0	0
20174	ENSG00000230061	antisense	AP001065.2	0.28	0	0.37	0.9	0	0	0.55	0.66		0.00355872	1.32028	3.20641		1	551	661		-8.13443	0.400849	1.68096		0	9.10591	9.36851
20176	ENSG00000230065	antisense	AC010974.3	0	0	0	0	0	0	0.06	0		1	1	1		1	61	1		0	0	0		0	5.93074	0
20181	ENSG00000230074	antisense	RP11-195F19.9	0.49	1.08	2.29	1.14	1.54	0.83	2	1.53		2.20163	4.66599	2.32383		0.53926	1.29851	0.993511		1.13857	2.22218	1.2165		-0.890946	0.376854	-0.00939258
20186	ENSG00000230082	antisense	PRRT3-AS1	3.63	2	6.77	6.08	5.03	5.14	5.44	7.93		0.551088	1.86478	1.67475		1.02186	1.08149	1.57643		-0.859646	0.899002	0.743942		0.0312038	0.113027	0.656658
20187	ENSG00000230084	antisense	RP4-613B23.1	0.31	0.4	0.21	0	0.11	0.41	0	0		1.28939	0.678457	0.00321543		3.7027	0.00900901	0.00900901		0.366688	-0.559672	-8.28077		1.88858	-6.79442	-6.79442
20188	ENSG00000230090	antisense	AC108025.2	0	0	0.08	0.04	0	0	0.12	0.03		1	81	41		1	121	31		0	6.33985	5.35755		0	6.91886	4.9542
20189	ENSG00000230091	antisense	TMEM254-AS1	0.29	0.22	0.21	0.12	0.29	0.12	0.18	0.07		0.75945	0.725086	0.415808		0.415808	0.621993	0.243986		-0.396973	-0.463776	-1.26601		-1.26601	-0.685029	-2.03513
20191	ENSG00000230098	antisense	RP11-462G8.3	0	0	0	0.27	0	0	0	0.19		1	1	271		1	1	191		0	0	8.08215		0	0	7.57743
20198	ENSG00000230124	antisense	RP5-1180C10.2	1.58	1.77	0.57	1.72	1.11	1.35	0.9	0.98		1.12018	0.361164	1.08855		1.21602	0.810981	0.882988		0.163727	-1.46927	0.12241		0.282169	-0.30226	-0.179534
20201	ENSG00000230140	antisense	AC016738.3	0.16	0	0.04	0	0	0	0	0		0.00621118	0.254658	0.00621118		1	1	1		-7.33092	-1.97336	-7.33092		0	0	0
20203	ENSG00000230148	antisense	HOXB-AS1	0.13	0.14	0.13	0	0.13	0.14	0.08	0		1.07634	1	0.00763359		1.07634	0.618321	0.00763359		0.106128	0	-7.03342		0.106128	-0.693573	-7.03342
20204	ENSG00000230149	antisense	RP3-508I15.19	0.39	0.74	0.24	0.82	0.76	0.36	0.18	0.21		1.89514	0.616368	2.09974		0.474376	0.237845	0.277267		0.922305	-0.698135	1.07021		-1.0759	-2.07191	-1.85065
20207	ENSG00000230155	antisense	RP3-477O4.14	0	0	0	0	0.03	0	0	0		1	1	1		0.0322581	0.0322581	0.0322581		0	0	0		-4.9542	-4.9542	-4.9542
20209	ENSG00000230163	antisense	RP5-997D16.2	0.51	0.41	0.15	0.46	0.66	0.88	0.31	0.28		0.804305	0.295499	0.902153		1.33283	0.470499	0.425113		-0.314185	-1.75877	-0.148557		0.414492	-1.08774	-1.23408
20212	ENSG00000230176	antisense	RP4-779E11.3	0	0	0.08	0.06	0.1	0.05	0.04	0.33		1	81	61		0.50495	0.405941	3.27723		0	6.33985	5.93074		-0.985786	-1.30066	1.71248
20213	ENSG00000230177	antisense	RP5-1112D6.4	0.33	0.23	0.09	0.18	0.37	0	0.25	0.26		0.697885	0.274924	0.546828		0.00269542	0.67655	0.703504		-0.518938	-1.86289	-0.870842		-8.53528	-0.563732	-0.507369
20218	ENSG00000230186	antisense	RP5-998N21.7	0	0	0.07	0	0	0	0.02	0.03		1	71	1		1	21	31		0	6.14975	0		0	4.39232	4.9542
20237	ENSG00000230257	antisense	NFE4	0.01	0	0	0	0	0	0	0		0.0909091	0.0909091	0.0909091		1	1	1		-3.45943	-3.45943	-3.45943		0	0	0
20244	ENSG00000230289	antisense	RP11-334J6.6	0	0.21	0.04	0.1	0.17	0	0	0.1		211	41	101		0.00584795	0.00584795	0.590643		7.7211	5.35755	6.65821		-7.41785	-7.41785	-0.759641
20252	ENSG00000230314	antisense	ELOVL2-AS1	0	0	0	0	0.01	0	0	0		1	1	1		0.0909091	0.0909091	0.0909091		0	0	0		-3.45943	-3.45943	-3.45943
20253	ENSG00000230319	antisense	AL022476.2	0.06	0.02	0.01	0.01	0.02	0.02	0	0.03		0.344262	0.180328	0.180328		1	0.047619	1.47619		-1.53842	-2.47131	-2.47131		0	-4.39232	0.561879
20254	ENSG00000230325	antisense	RP11-385F5.4	0.6	0.98	0.31	0.31	0.16	0.09	0.23	0.05		1.63228	0.517471	0.517471		0.565217	1.43478	0.31677		0.706888	-0.95045	-0.95045		-0.823122	0.520832	-1.65849
20257	ENSG00000230337	antisense	RP4-635E18.6	2.79	1.88	1.46	1.82	2.41	1.6	1.48	1.64		0.673952	0.523468	0.652454		0.66404	0.614268	0.68063		-0.569282	-0.933826	-0.616051		-0.590658	-0.70306	-0.555056
20269	ENSG00000230385	antisense	AC012507.4	0	0	0.1	0	0	0	0	0		1	101	1		1	1	1		0	6.65821	0		0	0	0
20276	ENSG00000230408	antisense	AC007163.6	0.02	0.03	0.08	0.23	0.01	0.06	0	0.08		1.47619	3.85714	11		5.54545	0.0909091	7.36364		0.561879	1.94753	3.45943		2.47131	-3.45943	2.88042
20281	ENSG00000230424	antisense	RP1-43E13.2	0.45	1.5	0.44	0.98	0.56	0	0.7	0.45		3.32816	0.977827	2.17517		0.00178253	1.24955	0.803922		1.73472	-0.0323488	1.12113		-9.13186	0.321414	-0.314873
20283	ENSG00000230427	antisense	RP11-313A24.1	0	0.03	0	0	0	0	0	0		31	1	1		1	1	1		4.9542	0	0		0	0	0
20284	ENSG00000230432	antisense	AC114803.3	0	0.1	0.54	0	0.47	0	0	0		101	541	1		0.00212314	0.00212314	0.00212314		6.65821	9.07948	0		-8.87958	-8.87958	-8.87958
20285	ENSG00000230433	antisense	RP1-20B11.2	0	0	0	0	0.04	0	0	0		1	1	1		0.0243902	0.0243902	0.0243902		0	0	0		-5.35755	-5.35755	-5.35755
20296	ENSG00000230479	antisense	AP000695.6	0	0.03	0.05	0.25	0.04	0.1	0	0.3		31	51	251		2.46341	0.0243902	7.34146		4.9542	5.67243	7.97154		1.30066	-5.35755	2.87607
20301	ENSG00000230498	antisense	RP4-564M11.2	0.04	0	0.04	0.24	0	0	0.04	0		0.0243902	1	5.87805		1	41	1		-5.35755	0	2.55534		0	5.35755	0
20307	ENSG00000230513	antisense	THAP7-AS1	0.61	0.31	0.18	0.42	0.62	0.47	0.52	0.41		0.509002	0.296236	0.689034		0.758454	0.838969	0.661836		-0.974258	-1.75518	-0.537352		-0.398866	-0.25331	-0.595455
20315	ENSG00000230530	antisense	LIMD1-AS1	1.62	1.22	1.52	2.99	2.05	2.56	2.8	4.31		0.753239	0.93831	1.84516		1.24866	1.36568	2.1019		-0.408821	-0.0918639	0.883744		0.32038	0.449614	1.0717
20316	ENSG00000230532	antisense	AC091133.1	0	0	0.08	0	0	0	0	0		1	81	1		1	1	1		0	6.33985	0		0	0	0
20318	ENSG00000230534	antisense	RP11-297A16.2	0	0.03	0	0	0	0.03	0.05	0.06		31	1	1		31	51	61		4.9542	0	0		4.9542	5.67243	5.93074
20319	ENSG00000230536	antisense	RP11-379C10.4	0.11	0	0	0	0	0	0.04	0.05		0.00900901	0.00900901	0.00900901		1	41	51		-6.79442	-6.79442	-6.79442		0	5.35755	5.67243
20322	ENSG00000230550	antisense	RP11-74C13.3	0.01	0	0	0	0	0	0	0		0.0909091	0.0909091	0.0909091		1	1	1		-3.45943	-3.45943	-3.45943		0	0	0
20330	ENSG00000230565	antisense	ZNF32-AS2	0	0	0.02	0.06	0	0	0.02	0.04		1	21	61		1	21	41		0	4.39232	5.93074		0	4.39232	5.35755
20352	ENSG00000230612	antisense	AC004237.1	0	0	0.07	0	0.03	0	0	0		1	71	1		0.0322581	0.0322581	0.0322581		0	6.14975	0		-4.9542	-4.9542	-4.9542
20353	ENSG00000230613	antisense	HM13-AS1	0.16	0.06	0.11	0.08	0	0	0	0.08		0.378882	0.689441	0.503106		1	1	81		-1.40018	-0.536501	-0.991067		0	0	6.33985
20361	ENSG00000230633	antisense	RP11-37E23.5	0.34	0	0	0.04	0	0	0.14	0		0.00293255	0.00293255	0.120235		1	141	1		-8.41363	-8.41363	-3.05608		0	7.13955	0
20363	ENSG00000230641	antisense	USP12-AS2	0	0	0.12	0	0	0	0	0		1	121	1		1	1	1		0	6.91886	0		0	0	0
20365	ENSG00000230648	antisense	RP3-406P24.3	0	0	0	0.69	0	0	0	0		1	1	691		1	1	1		0	0	9.43254		0	0	0
20377	ENSG00000230679	antisense	ENO1-AS1	0.59	0.32	0.09	0.11	0.26	0.32	0.61	0.05		0.543147	0.153976	0.187817		1.22989	2.341	0.195402		-0.880585	-2.69922	-2.4126		0.298523	1.22712	-2.35548
20381	ENSG00000230698	antisense	CTD-2330K9.2	0	0	0	0.1	0	0	0.44	0		1	1	101		1	441	1		0	0	6.65821		0	8.78463	0
20391	ENSG00000230730	antisense	AC074011.2	0	0.03	0	0.02	0	0	0	0		31	1	21		1	1	1		4.9542	0	4.39232		0	0	0
20396	ENSG00000230749	antisense	MEIS1-AS2	0	0.02	0	0	0.02	0	0	0		21	1	1		0.047619	0.047619	0.047619		4.39232	0	0		-4.39232	-4.39232	-4.39232
20399	ENSG00000230753	antisense	RP4-553F4.6	0	0	0.12	0.04	0	0	0.06	0		1	121	41		1	61	1		0	6.91886	5.35755		0	5.93074	0
20407	ENSG00000230782	antisense	RP11-508N12.2	0	0.01	0	0	0	0	0	0.01		11	1	1		1	1	11		3.45943	0	0		0	0	3.45943
20414	ENSG00000230798	antisense	RP4-792G4.2	1.51	2.13	1.07	0.63	0.37	0.44	1.62	0.47		1.41032	0.708802	0.417604		1.18868	4.36927	1.26954		0.496027	-0.496545	-1.25979		0.249359	2.12739	0.344308
20423	ENSG00000230826	antisense	RP11-417B4.2	0	0	0	0	0.1	0	0	0		1	1	1		0.00990099	0.00990099	0.00990099		0	0	0		-6.65821	-6.65821	-6.65821
20424	ENSG00000230831	antisense	AC007349.7	0	0.03	0	0	0	0	0	0		31	1	1		1	1	1		4.9542	0	0		0	0	0
20440	ENSG00000230881	antisense	RP11-486B10.3	0	0.28	0	0	0	0	0	0		281	1	1		1	1	1		8.13443	0	0		0	0	0
20448	ENSG00000230912	antisense	RP3-508I15.10	0.05	0	0	0.04	0	0	0	0		0.0196078	0.0196078	0.803922		1	1	1		-5.67243	-5.67243	-0.314873		0	0	0
20452	ENSG00000230925	antisense	RP11-176F3.7	0.06	0	0	0.04	0	0.12	0	0		0.0163934	0.0163934	0.672131		121	1	1		-5.93074	-5.93074	-0.573185		6.91886	0	0
20454	ENSG00000230928	antisense	RP11-34A14.3	0	0	0	0.03	0	0	0	0.03		1	1	31		1	1	31		0	0	4.9542		0	0	4.9542
20464	ENSG00000230955	antisense	RP11-109P14.10	1.49	0.4	0.65	0.41	0.96	1.24	0.53	0.5		0.268947	0.43662	0.275654		1.29136	0.552549	0.521332		-1.89461	-1.19555	-1.85907		0.368895	-0.855825	-0.939726
20467	ENSG00000230970	antisense	HHATL-AS1	0	0.02	0	0.14	0	0	0	0		21	1	141		1	1	1		4.39232	0	7.13955		0	0	0
20479	ENSG00000231025	antisense	RP11-175O19.4	0.76	0.64	0.54	1.3	0.8	0.87	1.2	1.78		0.842313	0.710907	1.70959		1.08739	1.49938	2.22347		-0.247572	-0.492268	0.773653		0.12087	0.584362	1.15281
20487	ENSG00000231050	antisense	RP1-140A9.1	0.29	0.08	0.03	0.07	0.15	0.04	0.02	0.15		0.278351	0.106529	0.243986		0.271523	0.139073	1		-1.84503	-3.23068	-2.03513		-1.88085	-2.84609	0
20489	ENSG00000231057	antisense	RP11-122M14.1	0.07	0.02	0.01	0.02	0.06	0.06	0.05	0.08		0.295775	0.15493	0.295775		1	0.836066	1.32787		-1.75743	-2.69032	-1.75743		0	-0.258312	0.409113
20491	ENSG00000231064	antisense	RP11-263K19.4	1.25	1.02	0.32	0.2	0.36	0.36	0.23	0		0.816147	0.256595	0.160671		1	0.639889	0.00277008		-0.293099	-1.96244	-2.63781		0	-0.644106	-8.49586
20493	ENSG00000231073	antisense	RP11-316M1.3	0	0	0	0	0.05	0	0.06	0		1	1	1		0.0196078	1.19608	0.0196078		0	0	0		-5.67243	0.258312	-5.67243
20494	ENSG00000231074	antisense	HCG18	5.97	4.82	4.44	9.66	4.93	4.57	5.47	8.84		0.807402	0.743762	1.61799		0.926992	1.10951	1.79294		-0.30864	-0.427088	0.6942		-0.10937	0.149924	0.842329
20502	ENSG00000231104	antisense	RP11-354M20.3	0.06	0.08	0.02	0.16	0	0.14	0	0.09		1.32787	0.344262	2.63934		141	1	91		0.409113	-1.53842	1.40018		7.13955	0	6.50779
20503	ENSG00000231105	antisense	RP5-1071N3.1	0.01	0.02	0	0	0	0	0.02	0		1.90909	0.0909091	0.0909091		1	21	1		0.932886	-3.45943	-3.45943		0	4.39232	0
20506	ENSG00000231113	antisense	RP3-475N16.1	0.15	0.49	0.05	0.11	0.1	0.32	0.05	0.03		3.25166	0.337748	0.735099		3.17822	0.50495	0.306931		1.70117	-1.56598	-0.443989		1.66822	-0.985786	-1.70402
20507	ENSG00000231119	antisense	RP4-569M23.2	0.14	0.18	0.08	0.05	0.19	0.09	0.04	0.02		1.28369	0.574468	0.361702		0.47644	0.21466	0.109948		0.360295	-0.799701	-1.46713		-1.06963	-2.21988	-3.18511
20514	ENSG00000231154	antisense	MORF4L2-AS1	0.14	0.03	0.04	0.11	0.17	0.12	0.07	0.03		0.219858	0.29078	0.787234		0.707602	0.415205	0.181287		-2.18536	-1.782	-0.345135		-0.498989	-1.26811	-2.46366
20515	ENSG00000231160	antisense	RP11-617D20.1	0.06	0.2	0.03	0.03	0.12	0.05	0.02	0.06		3.29508	0.508197	0.508197		0.421488	0.173554	0.504132		1.72031	-0.976541	-0.976541		-1.24644	-2.52655	-0.988126
20520	ENSG00000231170	antisense	AC002451.3	0.19	0.39	0	0.46	0	0	0	0.09		2.04712	0.0052356	2.41361		1	1	91		1.0336	-7.57743	1.27119		0	0	6.50779
20521	ENSG00000231177	antisense	LINC00852	0.27	0.14	0.1	0.16	0.07	0.16	0.06	0.13		0.520295	0.372694	0.594096		2.26761	0.859155	1.84507		-0.942598	-1.42394	-0.751232		1.18117	-0.21901	0.883676
20524	ENSG00000231185	antisense	AC005592.2	0.24	0.31	1.62	2.83	0.48	0.53	1.69	2.06		1.29046	6.72614	11.7469		1.10395	3.51559	4.28482		0.367881	2.74978	3.55421		0.142675	1.81377	2.09924
20525	ENSG00000231187	antisense	RP11-38L15.3	2.06	3.11	0.85	0.25	1.44	1.3	0.9	0.38		1.50946	0.412906	0.121786		0.902845	0.62526	0.2644		0.594034	-1.27611	-3.03759		-0.147449	-0.677471	-1.91921
20527	ENSG00000231194	antisense	FARP1-AS1	0	0	0	0.62	0	0	0.09	0.41		1	1	621		1	91	411		0	0	9.27845		0	6.50779	8.68299
20536	ENSG00000231226	antisense	TRIM31-AS1	0.3	0.03	0.03	0.13	0.08	0	0.03	0.08		0.10299	0.10299	0.435216		0.0123457	0.382716	1		-3.27942	-3.27942	-1.2002		-6.33985	-1.38565	0
20538	ENSG00000231233	antisense	CCDC147-AS1	0.14	0.06	0.17	0.02	0.13	0.28	0.02	0.02		0.432624	1.21277	0.148936		2.14504	0.160305	0.160305		-1.20881	0.278301	-2.74723		1.101	-2.64111	-2.64111
20544	ENSG00000231249	antisense	ITPR1-AS1	0.15	0.39	0.1	0.06	0.06	0.23	0.03	0.1		2.5894	0.668874	0.403974		3.78689	0.508197	1.65574		1.37262	-0.580193	-1.30767		1.92101	-0.976541	0.727474
20558	ENSG00000231305	antisense	RP11-723O4.2	0.79	0.51	0.19	0.58	0.47	0.34	0.44	0.25		0.646018	0.241466	0.734513		0.723992	0.936306	0.532909		-0.630354	-2.05011	-0.44514		-0.465955	-0.0949484	-0.90804
20560	ENSG00000231312	antisense	AC007246.3	4.69	2.6	7.26	4.51	3.09	3.84	7.15	4.83		0.554466	1.54786	0.961629		1.24264	2.31349	1.56292		-0.850829	0.630273	-0.0564482		0.313408	1.21007	0.644248
20565	ENSG00000231329	antisense	RP1-225E12.2	0	0	0.09	0.09	0.05	0	0	0		1	91	91		0.0196078	0.0196078	0.0196078		0	6.50779	6.50779		-5.67243	-5.67243	-5.67243
20568	ENSG00000231336	antisense	AC017006.3	0	0	0.19	0.05	0.17	0	0	0		1	191	51		0.00584795	0.00584795	0.00584795		0	7.57743	5.67243		-7.41785	-7.41785	-7.41785
20576	ENSG00000231355	antisense	AP000302.58	0.03	0	0	0	0	0	0	0		0.0322581	0.0322581	0.0322581		1	1	1		-4.9542	-4.9542	-4.9542		0	0	0
20580	ENSG00000231365	antisense	RP11-418J17.1	7.72	6.45	3.38	4.42	4.78	3.51	3.74	5.04		0.835514	0.437897	0.572594		0.734365	0.782472	1.05438		-0.259265	-1.19134	-0.804415		-0.44543	-0.353888	0.0763975
20587	ENSG00000231393	antisense	RP11-331F9.3	0.02	0.12	0.07	0.1	0.04	0	0	0		5.7619	3.38095	4.80952		0.0243902	0.0243902	0.0243902		2.52655	1.75743	2.26589		-5.35755	-5.35755	-5.35755
20589	ENSG00000231407	antisense	RP11-576I22.2	0.15	0.01	0.03	0.03	0.06	0	0.04	0.07		0.0728477	0.205298	0.205298		0.0163934	0.672131	1.16393		-3.77897	-2.28421	-2.28421		-5.93074	-0.573185	0.21901
20596	ENSG00000231424	antisense	RP1-45C12.1	0	0	0	0	0	0	0	0.04		1	1	1		1	1	41		0	0	0		0	0	5.35755
20600	ENSG00000231439	antisense	WASIR2	0.14	0.19	0.2	0.01	0.35	0.13	0.35	0		1.35461	1.42553	0.0780142		0.373219	1	0.002849		0.437877	0.5115	-3.68012		-1.4219	0	-8.45533
20601	ENSG00000231441	antisense	RP11-472M19.2	0	0.1	0	0.03	0.03	0	0	0		101	1	31		0.0322581	0.0322581	0.0322581		6.65821	0	4.9542		-4.9542	-4.9542	-4.9542
20620	ENSG00000231530	antisense	RP11-187A9.3	0.14	0	0	0.05	0.06	0.16	0.27	0.08		0.0070922	0.0070922	0.361702		2.63934	4.44262	1.32787		-7.13955	-7.13955	-1.46713		1.40018	2.15141	0.409113
20623	ENSG00000231536	antisense	AC123886.2	0.09	0	0	0	0	0	0	0		0.010989	0.010989	0.010989		1	1	1		-6.50779	-6.50779	-6.50779		0	0	0
20624	ENSG00000231542	antisense	TAB3-AS1	0	0.16	0	0	0	0	0.32	0.58		161	1	1		1	321	581		7.33092	0	0		0	8.32643	9.18239
20632	ENSG00000231563	antisense	RP11-245P10.4	0	0	0	0.38	0	0	0	0		1	1	381		1	1	1		0	0	8.57365		0	0	0
20641	ENSG00000231595	antisense	AC005224.2	0.16	0.16	0.1	0.28	0.26	0.21	0.28	0.22		1	0.627329	1.74534		0.808429	1.07663	0.846743		0	-0.672705	0.803509		-0.306807	0.10652	-0.240003
20642	ENSG00000231605	antisense	RP11-277B15.2	0.07	0.06	0.04	0	0	0.06	0.08	0.13		0.859155	0.577465	0.0140845		61	81	131		-0.21901	-0.792195	-6.14975		5.93074	6.33985	7.03342
20644	ENSG00000231609	antisense	AC009501.4	0.14	0.08	0.29	0.37	0.2	0.21	0.33	0.16		0.574468	2.06383	2.63121		1.04975	1.64677	0.800995		-0.799701	1.04532	1.39572		0.0700475	0.719636	-0.320135
20647	ENSG00000231616	antisense	RP11-575L7.4	0.06	0.05	0.02	0.03	0.02	0.06	0.02	0.03		0.836066	0.344262	0.508197		2.90476	1	1.47619		-0.258312	-1.53842	-0.976541		1.53842	0	0.561879
20649	ENSG00000231628	antisense	RP3-355L5.4	0.4	0.39	0.14	0.5	0.24	0.08	0.08	0.25		0.975062	0.351621	1.24938		0.3361	0.3361	1.04149		-0.0364336	-1.50791	0.321208		-1.57304	-1.57304	0.0586542
20651	ENSG00000231633	antisense	LINC00283	0	0	0.02	0	0	0.02	0.03	0.02		1	21	1		21	31	21		0	4.39232	0		4.39232	4.9542	4.39232
20652	ENSG00000231636	antisense	AGBL5-AS1	0	0	0	0.13	0	0	0	0		1	1	131		1	1	1		0	0	7.03342		0	0	0
20653	ENSG00000231638	antisense	AC011738.4	0.04	0.11	0.04	0.03	0.08	0.18	0.05	0.05		2.70732	1	0.756098		2.23457	0.62963	0.62963		1.43686	0	-0.403356		1.16	-0.667425	-0.667425
20655	ENSG00000231646	antisense	AC008174.3	0	0.07	0	0	0.04	0.03	0	0		71	1	1		0.756098	0.0243902	0.0243902		6.14975	0	0		-0.403356	-5.35755	-5.35755
20658	ENSG00000231651	antisense	DLG3-AS1	0.29	0.12	0.1	0.05	0	0.54	0.1	0.06		0.415808	0.347079	0.175258		541	101	61		-1.26601	-1.52666	-2.51245		9.07948	6.65821	5.93074
20659	ENSG00000231654	antisense	RPS6KA2-AS1	0	0	0.05	0	0	0	0	0		1	51	1		1	1	1		0	5.67243	0		0	0	0
20661	ENSG00000231663	antisense	RP5-827C21.4	1.72	0.82	0.53	0.66	1.1	2.04	0.94	0.57		0.477048	0.308542	0.384079		1.85377	0.854678	0.518619		-1.06779	-1.69646	-1.38052		0.890462	-0.226548	-0.947252
20671	ENSG00000231691	antisense	RP11-203F10.5	0.09	0	0	0.11	0	0	0.05	0		0.010989	0.010989	1.21978		1	51	1		-6.50779	-6.50779	0.286621		0	5.67243	0
20675	ENSG00000231703	antisense	RP4-669H2.1	0.02	0.01	0	0	0.02	0.01	0	0		0.52381	0.047619	0.047619		0.52381	0.047619	0.047619		-0.932886	-4.39232	-4.39232		-0.932886	-4.39232	-4.39232
20683	ENSG00000231721	antisense	MKLN1-AS1	2.1	1.47	0.45	2	1.25	1.14	0.63	2.13		0.700143	0.21466	0.952404		0.91207	0.504396	1.70344		-0.514279	-2.21988	-0.070355		-0.132783	-0.98737	0.768449
20684	ENSG00000231724	antisense	RP11-573D15.3	0	0	0.06	0.11	0	0	0	0.19		1	61	111		1	1	191		0	5.93074	6.79442		0	0	7.57743
20685	ENSG00000231728	antisense	LL0XNC01-116E7.2	0.29	0.17	0.07	0.18	0.34	0.2	0.13	0.11		0.587629	0.243986	0.621993		0.589443	0.384164	0.325513		-0.767023	-2.03513	-0.685029		-0.762576	-1.3802	-1.61921
20687	ENSG00000231731	antisense	AC010976.2	0	0.03	0.02	0.16	0	0	0.05	0.03		31	21	161		1	51	31		4.9542	4.39232	7.33092		0	5.67243	4.9542
20697	ENSG00000231760	antisense	RP11-350J20.5	0.25	0.06	0.07	0.07	0.07	0.18	0.01	0.17		0.243028	0.282869	0.282869		2.5493	0.15493	2.40845		-2.04081	-1.8218	-1.8218		1.3501	-2.69032	1.26811
20698	ENSG00000231764	antisense	DLX6-AS1	0	0	0	0.14	0	0.01	0.09	0		1	1	141		11	91	1		0	0	7.13955		3.45943	6.50779	0
20701	ENSG00000231770	antisense	TMEM44-AS1	1.85	2.54	3.63	5.89	2.35	2.11	5.33	4.07		1.37277	1.96164	3.1826		0.897916	2.26755	1.7316		0.457091	0.972062	1.67021		-0.155348	1.18113	0.792109
20707	ENSG00000231789	antisense	RP11-558F24.4	0.29	0.54	0.1	0	0.11	0.13	0.13	0.03		1.85911	0.347079	0.00343643		1.18018	1.18018	0.279279		0.894609	-1.52666	-8.18488		0.239007	0.239007	-1.84022
20709	ENSG00000231794	antisense	AC009542.2	0	0	0	0.04	0	0	0	0		1	1	41		1	1	1		0	0	5.35755		0	0	0
20713	ENSG00000231806	antisense	PCAT7	0.01	0.08	0.93	0.26	0	0.06	1.04	0.44		7.36364	84.6364	23.7273		61	1041	441		2.88042	6.40321	4.56847		5.93074	10.0238	8.78463
20720	ENSG00000231840	antisense	AC073342.12	0.03	0.09	0.06	0.07	0	0	0	0.03		2.93548	1.96774	2.29032		1	1	31		1.5536	0.976541	1.19555		0	0	4.9542
20725	ENSG00000231851	antisense	AC104655.2	0.11	0.41	0.34	0.56	0.63	0.12	0.44	0.11		3.7027	3.07207	5.05405		0.191759	0.698891	0.175911		1.88858	1.61921	2.33744		-2.38263	-0.516861	-2.50708
20727	ENSG00000231856	antisense	RP11-327P2.5	1.15	0.28	0.15	0.02	0.39	0.41	0.18	0.11		0.244136	0.13119	0.018245		1.05115	0.462916	0.283887		-2.03425	-2.93027	-5.77635		0.0719698	-1.11118	-1.81661
20730	ENSG00000231864	antisense	RP11-229P13.23	6.46	3.77	3.53	3.96	7.78	3.76	9.29	6.66		0.583656	0.54651	0.613063		0.483357	1.19406	0.85606		-0.77681	-0.871681	-0.705893		-1.04884	0.255878	-0.224217
20733	ENSG00000231871	antisense	IPO9-AS1	0.46	0.34	0.08	0.2	0.11	0.13	0.26	0.12		0.739696	0.175705	0.436009		1.18018	2.35135	1.09009		-0.434995	-2.50877	-1.19757		0.239007	1.23349	0.124447
20740	ENSG00000231889	antisense	TRAF3IP2-AS1	1.32	2.13	1.05	1.02	1.08	1.64	0.48	0.91		1.61317	0.795609	0.772899		1.51804	0.444958	0.842738		0.6899	-0.329868	-0.371648		0.602209	-1.16826	-0.246844
20741	ENSG00000231890	antisense	AC093391.2	1.4	2.18	3.4	2.24	4.57	4.5	2.45	1.97		1.55675	2.42755	1.59957		0.984686	0.536207	0.431197		0.638533	1.2795	0.677686		-0.0222643	-0.899139	-1.21358
20742	ENSG00000231903	antisense	AC079354.5	0	0.38	0.45	0.68	0.16	0.55	0.09	0.45		381	451	681		3.42236	0.565217	2.80124		8.57365	8.81698	9.41151		1.77499	-0.823122	1.48607
20744	ENSG00000231908	antisense	IDH1-AS1	0.22	0.44	1.25	0.75	0.75	0.45	0.5	0.4		1.99548	5.66063	3.39819		0.600533	0.667111	0.533955		0.996732	2.50096	1.76477		-0.735685	-0.584002	-0.905211
20746	ENSG00000231920	antisense	NEBL-AS1	0.97	0.88	0.29	0.14	0.75	0.72	0.26	0.15		0.907312	0.299691	0.145211		0.960053	0.347537	0.201065		-0.140329	-1.73845	-2.78378		-0.0588136	-1.52476	-2.31426
20752	ENSG00000231951	antisense	AC004837.4	0	0	0	0	0.05	0.08	0	0		1	1	1		1.58824	0.0196078	0.0196078		0	0	0		0.667425	-5.67243	-5.67243
20754	ENSG00000231955	antisense	AC007383.4	2.17	1.65	0.69	1.16	1.22	1.37	0.75	1.2		0.760479	0.318287	0.534777		1.12285	0.61507	0.98362		-0.39502	-1.6516	-0.902992		0.167165	-0.701178	-0.023827
20758	ENSG00000231969	antisense	AC144449.1	0.16	0.15	0.08	0.29	0.1	0.16	0.04	0.25		0.937888	0.503106	1.80745		1.59406	0.405941	2.48515		-0.0925121	-0.991067	0.853958		0.672705	-1.30066	1.31333
20759	ENSG00000231970	antisense	RP11-452K12.7	0.04	0.1	0	0.61	0.07	0.11	0.04	0.16		2.46341	0.0243902	14.9024		1.56338	0.577465	2.26761		1.30066	-5.35755	3.89748		0.644669	-0.792195	1.18117
20766	ENSG00000231993	antisense	RP1-85F18.5	0.41	0.09	0.04	0.07	0.07	0.05	0	0		0.221411	0.0997567	0.172749		0.71831	0.0140845	0.0140845		-2.1752	-3.32544	-2.53325		-0.477322	-6.14975	-6.14975
20769	ENSG00000231999	antisense	RP5-1007M22.2	0.32	0.41	0.24	0.49	0.48	0.23	0.04	0.02		1.28037	0.750779	1.5296		0.480249	0.0852391	0.043659		0.356565	-0.41354	0.61315		-1.05814	-3.55234	-4.51758
20783	ENSG00000232043	antisense	RP4-530I15.9	0.01	0.02	0.01	0.02	0.02	0	0	0.01		1.90909	1	1.90909		0.047619	0.047619	0.52381		0.932886	0	0.932886		-4.39232	-4.39232	-0.932886
20789	ENSG00000232065	antisense	LINC01063	0.59	0.52	0.28	0.29	0.91	0.26	0.29	0.26		0.881557	0.475465	0.492386		0.286498	0.319429	0.286498		-0.181875	-1.07259	-1.02214		-1.8034	-1.64643	-1.8034
20794	ENSG00000232085	antisense	RP11-261C10.4	0	0	0	0	0	0	0	0.15		1	1	1		1	1	151		0	0	0		0	0	7.2384
20795	ENSG00000232093	antisense	RP11-307C12.11	3.95	1.65	1.99	2.11	3.06	2.72	1.65	1.94		0.417869	0.503923	0.534295		0.888925	0.539366	0.634107		-1.25888	-0.988725	-0.904291		-0.169866	-0.890663	-0.657203
20802	ENSG00000232121	antisense	RP13-30A9.1	0	0	0	0.03	0	0	0	0		1	1	31		1	1	1		0	0	4.9542		0	0	0
20803	ENSG00000232124	antisense	AP001057.1	0	0.04	0.26	0.09	0.02	0.05	0.4	0.13		41	261	91		2.42857	19.0952	6.2381		5.35755	8.02791	6.50779		1.28011	4.25514	2.64111
20811	ENSG00000232160	antisense	RAP2C-AS1	0.15	0.11	0.1	0.1	0.15	0.35	0.03	0.06		0.735099	0.668874	0.668874		2.3245	0.205298	0.403974		-0.443989	-0.580193	-0.580193		1.21692	-2.28421	-1.30767
20821	ENSG00000232192	antisense	RP11-62I21.1	0	0	0	0.05	0	0	0	0		1	1	51		1	1	1		0	0	5.67243		0	0	0
20822	ENSG00000232194	antisense	RP1-313L4.3	0.05	0	0	0.02	0	0.03	0	0.08		0.0196078	0.0196078	0.411765		31	1	81		-5.67243	-5.67243	-1.28011		4.9542	0	6.33985
20840	ENSG00000232283	antisense	RP11-240L7.4	0	0	0	0.02	0	0	0	0		1	1	21		1	1	1		0	0	4.39232		0	0	0
20841	ENSG00000232284	antisense	GNG12-AS1	0.27	0.33	0.18	0.61	0.11	0.27	0.16	0.17		1.2214	0.667897	2.25461		2.44144	1.45045	1.54054		0.288538	-0.582303	1.17288		1.28773	0.536501	0.623437
20842	ENSG00000232295	antisense	RP11-154D6.1	9.88	9.64	7.13	2.25	3.71	3.36	5.39	2.65		0.975711	0.721688	0.227811		0.905686	1.45271	0.714363		-0.0354743	-0.470553	-2.13409		-0.142917	0.538745	-0.485271
20843	ENSG00000232298	antisense	RP11-10N16.3	0	0	0	0.03	0.04	0.09	0	0.01		1	1	31		2.21951	0.0243902	0.268293		0	0	4.9542		1.15024	-5.35755	-1.89812
20846	ENSG00000232306	antisense	AC012485.2	0.03	0.03	0	0	0	0	0	0		1	0.0322581	0.0322581		1	1	1		0	-4.9542	-4.9542		0	0	0
20855	ENSG00000232335	antisense	RP11-435D7.3	0	0	0	0	0	0	0.07	0		1	1	1		1	71	1		0	0	0		0	6.14975	0
20861	ENSG00000232352	antisense	SEMA3B-AS1	0	0.24	0	0.19	0	0	0	0.09		241	1	191		1	1	91		7.91289	0	7.57743		0	0	6.50779
20863	ENSG00000232358	antisense	RP5-955M13.4	0	0	0	0.02	0	0	0	0		1	1	21		1	1	1		0	0	4.39232		0	0	0
20865	ENSG00000232363	antisense	RP1-102D24.5	0	0	0	0	0	0	0.03	0		1	1	1		1	31	1		0	0	0		0	4.9542	0
20881	ENSG00000232406	antisense	RP11-234K24.3	0.01	0	0	0	0	0	0	0.01		0.0909091	0.0909091	0.0909091		1	1	11		-3.45943	-3.45943	-3.45943		0	0	3.45943
20884	ENSG00000232415	antisense	CTB-51J22.1	0	0.07	0	0.11	0.57	0.2	0	0		71	1	111		0.352014	0.00175131	0.00175131		6.14975	0	6.79442		-1.5063	-9.15735	-9.15735
20894	ENSG00000232442	antisense	CTD-3184A7.4	7.65	5.99	4.68	2.97	4.7	4.57	2.57	1.13		0.783035	0.611815	0.388315		0.972346	0.546905	0.240587		-0.352851	-0.708832	-1.3647		-0.0404579	-0.870638	-2.05537
20895	ENSG00000232445	antisense	RP11-132A1.4	5.73	6.19	6.61	8.8	8.84	8.96	11.05	9.57		1.08027	1.15355	1.53568		1.01357	1.24997	1.08257		0.111386	0.206082	0.618881		0.0194502	0.321895	0.11446
20899	ENSG00000232455	antisense	LARS2-AS1	0.03	0	0	0	0	0	0	0		0.0322581	0.0322581	0.0322581		1	1	1		-4.9542	-4.9542	-4.9542		0	0	0
20908	ENSG00000232480	antisense	RP11-224O19.2	0	0	0	0	0.11	0.04	0.16	0.15		1	1	1		0.369369	1.45045	1.36036		0	0	0		-1.43686	0.536501	0.443989
20912	ENSG00000232490	antisense	OSBPL10-AS1	0	0	0.21	0	0	0.29	0	0		1	211	1		291	1	1		0	7.7211	0		8.18488	0	0
20918	ENSG00000232519	antisense	RP11-29H23.4	0	0.05	0	0.07	0.08	0.22	0.18	0		51	1	71		2.7284	2.23457	0.0123457		5.67243	0	6.14975		1.44805	1.16	-6.33985
20921	ENSG00000232530	antisense	RP1-102K2.6	0	0.02	0	0.02	0	0	0.09	0.06		21	1	21		1	91	61		4.39232	0	4.39232		0	6.50779	5.93074
20923	ENSG00000232533	antisense	AC093673.5	3.38	3.27	16.14	11.88	4.88	3.82	8.25	7.83		0.967465	4.77403	3.51405		0.782831	1.69043	1.60438		-0.0477183	2.25521	1.81313		-0.353226	0.757392	0.68202
20931	ENSG00000232564	antisense	RP4-591N18.2	0	0	0.02	0	0	0.02	0.01	0.02		1	21	1		21	11	21		0	4.39232	0		4.39232	3.45943	4.39232
20936	ENSG00000232581	antisense	AC079742.4	2	0.35	0	0	0	0	0	0		0.175412	0.00049975	0.00049975		1	1	1		-2.51118	-10.9665	-10.9665		0	0	0
20937	ENSG00000232586	antisense	RP11-46A10.4	0.16	0.65	0.35	0.39	0.29	0.23	0.63	0.27		4.04348	2.18012	2.42857		0.793814	2.16838	0.931271		2.0156	1.12441	1.28011		-0.333126	1.11662	-0.102726
20940	ENSG00000232600	antisense	AC084125.4	0.5	0.65	0.03	0.17	0	0.23	0.16	0		1.2994	0.0618762	0.341317		231	161	1		0.377847	-4.01447	-1.55081		7.85175	7.33092	0
20943	ENSG00000232613	antisense	AC007386.4	0	0	0	0	0	0	0.07	0		1	1	1		1	71	1		0	0	0		0	6.14975	0
20946	ENSG00000232623	antisense	AP000266.7	0.15	0	0	0	0.07	0.04	0.06	0		0.00662252	0.00662252	0.00662252		0.577465	0.859155	0.0140845		-7.2384	-7.2384	-7.2384		-0.792195	-0.21901	-6.14975
20950	ENSG00000232633	antisense	CTD-2201G3.1	0.04	0.04	0.01	0.04	0.01	0	0	0.05		1	0.268293	1		0.0909091	0.0909091	4.63636		0	-1.89812	0		-3.45943	-3.45943	2.21299
20953	ENSG00000232640	antisense	RP1-266L20.2	0.34	0.62	0.05	0	0.37	0.13	0.54	0		1.82111	0.14956	0.00293255		0.3531	1.45822	0.00269542		0.864822	-2.7412	-8.41363		-1.50185	0.544209	-8.53528
20954	ENSG00000232645	antisense	RP3-322G13.5	0.3	0.41	0.43	0.23	0.43	0.48	0.13	0.21		1.36545	1.43189	0.767442		1.11601	0.303944	0.489559		0.449375	0.517924	-0.381871		0.158349	-1.71812	-1.03044
20955	ENSG00000232648	antisense	RP11-367N14.2	0	0.03	0.03	0	0.16	0.15	0.06	0.07		31	31	1		0.937888	0.378882	0.440994		4.9542	4.9542	0		-0.0925121	-1.40018	-1.18117
20958	ENSG00000232656	antisense	IDI2-AS1	0.13	0.05	0.07	0.46	0.36	0.3	0.2	0.61		0.389313	0.541985	3.51908		0.833795	0.556787	1.69252		-1.361	-0.883676	1.8152		-0.262235	-0.844803	0.759174
20966	ENSG00000232682	antisense	RP11-388P9.2	0.16	0.07	0.02	0	0.03	0	0	0.04		0.440994	0.130435	0.00621118		0.0322581	0.0322581	1.32258		-1.18117	-2.9386	-7.33092		-4.9542	-4.9542	0.403356
20969	ENSG00000232692	antisense	AP001596.6	0.06	0.16	0.1	0.46	0.19	0.14	0.08	0.75		2.63934	1.65574	7.55738		0.73822	0.424084	3.93194		1.40018	0.727474	2.91789		-0.437877	-1.23758	1.97524
20978	ENSG00000232712	antisense	RP4-777D9.2	0	0	0	0	0	0	0.02	0		1	1	1		1	21	1		0	0	0		0	4.39232	0
20983	ENSG00000232725	antisense	U52111.14	0.02	0.08	0.8	0.06	0.03	0.3	0.38	0.07		3.85714	38.1429	2.90476		9.70968	12.2903	2.29032		1.94753	5.25334	1.53842		3.27942	3.61945	1.19555
20987	ENSG00000232739	antisense	RP11-25G10.2	0	0	0.04	0.06	0.08	0.02	0.02	0.11		1	41	61		0.259259	0.259259	1.37037		0	5.35755	5.93074		-1.94753	-1.94753	0.454566
20992	ENSG00000232754	antisense	RP1-85F18.6	0	0	0	0	0.23	0	0	0		1	1	1		0.004329	0.004329	0.004329		0	0	0		-7.85175	-7.85175	-7.85175
20994	ENSG00000232756	antisense	RP5-1185I7.1	0	0	0	0.08	0.08	0	0	0.04		1	1	81		0.0123457	0.0123457	0.506173		0	0	6.33985		-6.33985	-6.33985	-0.982298
20996	ENSG00000232759	antisense	AC002480.3	0.05	0.04	0.01	0.02	0.12	0.07	0	0		0.803922	0.215686	0.411765		0.586777	0.00826446	0.00826446		-0.314873	-2.21299	-1.28011		-0.769116	-6.91886	-6.91886
20998	ENSG00000232767	antisense	RP11-498B4.5	0	0	0	0	0.2	0	0.18	0		1	1	1		0.00497512	0.900498	0.00497512		0	0	0		-7.65105	-0.151206	-7.65105
21001	ENSG00000232788	antisense	AC078883.3	0.07	0.02	0.06	0.15	0	0	0.04	0.37		0.295775	0.859155	2.12676		1	41	371		-1.75743	-0.21901	1.08866		0	5.35755	8.53528
21006	ENSG00000232803	antisense	RP11-93B14.5	1.24	6.35	8.03	12	2.88	2.78	14.44	4.14		5.11765	6.47139	9.67043		0.96529	5.0125	1.43735		2.35548	2.69408	3.27358		-0.0509659	2.32553	0.52341
21007	ENSG00000232807	antisense	RP11-536K7.3	0	0.06	0.18	0	0.3	0	0.06	0		61	181	1		0.00332226	0.202658	0.00332226		5.93074	7.49985	0		-8.23362	-2.30288	-8.23362
21009	ENSG00000232811	antisense	RP11-96K19.2	0.04	0.07	0.1	0.1	0.09	0.11	0.19	0.11		1.73171	2.46341	2.46341		1.21978	2.0989	1.21978		0.792195	1.30066	1.30066		0.286621	1.06963	0.286621
21010	ENSG00000232814	antisense	COL4A2-AS1	0	0	0.03	0	0.06	0	0.1	0		1	31	1		0.0163934	1.65574	0.0163934		0	4.9542	0		-5.93074	0.727474	-5.93074
21013	ENSG00000232821	antisense	AC003986.6	0.03	0.02	0.01	0.01	0.02	0.07	0.03	0.01		0.677419	0.354839	0.354839		3.38095	1.47619	0.52381		-0.561879	-1.49476	-1.49476		1.75743	0.561879	-0.932886
21015	ENSG00000232828	antisense	AF196970.3	0	0.03	0	0	0.02	0.04	0.03	0		31	1	1		1.95238	1.47619	0.047619		4.9542	0	0		0.965235	0.561879	-4.39232
21018	ENSG00000232832	antisense	LMLN-AS1	0	0.03	0	0	0	0	0	0		31	1	1		1	1	1		4.9542	0	0		0	0	0
21035	ENSG00000232874	antisense	RP11-135A1.2	0	0	0	0	0	0	0.14	0.06		1	1	1		1	141	61		0	0	0		0	7.13955	5.93074
21036	ENSG00000232876	antisense	CTA-212D2.2	0	0	0	0	0	0.05	0	0		1	1	1		51	1	1		0	0	0		5.67243	0	0
21042	ENSG00000232893	antisense	AC019068.2	0	0	0	0.03	0	0	0	0		1	1	31		1	1	1		0	0	4.9542		0	0	0
21047	ENSG00000232909	antisense	RP3-510O8.4	0	0.05	0.07	0.02	0.06	0	0	0		51	71	21		0.0163934	0.0163934	0.0163934		5.67243	6.14975	4.39232		-5.93074	-5.93074	-5.93074
21048	ENSG00000232912	antisense	RP5-1115A15.1	0.07	0	0	0	0	0	0	0		0.0140845	0.0140845	0.0140845		1	1	1		-6.14975	-6.14975	-6.14975		0	0	0
21055	ENSG00000232934	antisense	RP11-324O2.3	0	0.1	0	0	0	0.16	0	0.19		101	1	1		161	1	191		6.65821	0	0		7.33092	0	7.57743
21056	ENSG00000232936	antisense	RP11-80H5.2	0	0	0.12	0.11	0.08	0.33	0.05	0.05		1	121	111		4.08642	0.62963	0.62963		0	6.91886	6.79442		2.03084	-0.667425	-0.667425
21059	ENSG00000232940	antisense	HCG25	12.42	11.11	8.12	7.47	10.88	11.31	6.74	8.64		0.894533	0.653812	0.601481		1.03952	0.61952	0.794137		-0.160793	-0.613052	-0.733408		0.0559153	-0.690777	-0.332541
21066	ENSG00000232973	antisense	CYP1B1-AS1	1.09	1.07	0.04	0.34	1.52	1.21	0.29	0.12		0.981668	0.0375802	0.312557		0.796187	0.191321	0.0795529		-0.0266926	-4.73388	-1.67781		-0.328821	-2.38593	-3.65194
21068	ENSG00000232995	antisense	RP11-267N12.3	2.47	2.38	2.41	2.86	2.42	3.45	3.7	1.51		0.963577	0.975718	1.15783		1.42544	1.52871	0.624122		-0.0535274	-0.0354634	0.211424		0.511411	0.612312	-0.680099
21069	ENSG00000232998	antisense	VPS13A-AS1	0.04	0	0	0.03	0	0	0	0.04		0.0243902	0.0243902	0.756098		1	1	41		-5.35755	-5.35755	-0.403356		0	0	5.35755
21074	ENSG00000233009	antisense	NALCN-AS1	0	0.01	0	0	0	0	0	0		11	1	1		1	1	1		3.45943	0	0		0	0	0
21078	ENSG00000233016	antisense	SNHG7	103.88	102.78	46.39	51.96	54.3	52.71	37.14	65.44		0.989411	0.446578	0.500197		0.970719	0.683984	1.20515		-0.0153582	-1.16301	-0.999431		-0.0428747	-0.547966	0.269216
21082	ENSG00000233029	antisense	RP11-439A17.9	0.03	0.01	0.01	0.05	0	0.02	0	0		0.354839	0.354839	1.64516		21	1	1		-1.49476	-1.49476	0.718229		4.39232	0	0
21083	ENSG00000233030	antisense	RP11-196G18.3	0.11	0.07	0.02	0.13	0.03	0.03	0.03	0.01		0.63964	0.189189	1.18018		1	1	0.354839		-0.644669	-2.4021	0.239007		0	0	-1.49476
21084	ENSG00000233033	antisense	CASK-AS1	0	0	0	0.1	0	0	0	0		1	1	101		1	1	1		0	0	6.65821		0	0	0
21085	ENSG00000233038	antisense	AC011899.9	0	0	0	0	0	0	0.01	0		1	1	1		1	11	1		0	0	0		0	3.45943	0
21092	ENSG00000233058	antisense	LINC00884	0	0	0.03	0.02	0.02	0.01	0.03	0.01		1	31	21		0.52381	1.47619	0.52381		0	4.9542	4.39232		-0.932886	0.561879	-0.932886
21095	ENSG00000233069	antisense	RP5-930J4.2	0	0	0	0.08	0	0	0	0		1	1	81		1	1	1		0	0	6.33985		0	0	0
21096	ENSG00000233073	antisense	AC005009.2	0.05	0.12	0.02	0	0	0	0	0		2.37255	0.411765	0.0196078		1	1	1		1.24644	-1.28011	-5.67243		0	0	0
21105	ENSG00000233098	antisense	RP11-344E13.3	0.04	0.08	0.05	0.12	0	0	0	0.03		1.97561	1.2439	2.95122		1	1	31		0.982298	0.314873	1.56131		0	0	4.9542
21106	ENSG00000233108	antisense	AC006042.7	0	0.06	0	0	0	0	0.06	0		61	1	1		1	61	1		5.93074	0	0		0	5.93074	0
21107	ENSG00000233110	antisense	RP11-301L8.2	0.04	0.01	0	0.02	0.02	0	0.05	0		0.268293	0.0243902	0.512195		0.047619	2.42857	0.047619		-1.89812	-5.35755	-0.965235		-4.39232	1.28011	-4.39232
21116	ENSG00000233144	antisense	RP11-537A6.9	0	0	0.05	0	0	0	0	0		1	51	1		1	1	1		0	5.67243	0		0	0	0
21123	ENSG00000233175	antisense	CTD-2020K17.3	0.75	1.37	0.18	0.4	0.31	0.34	0.48	0.23		1.82557	0.241012	0.533955		1.09646	1.54662	0.742765		0.868344	-2.05282	-0.905211		0.132857	0.629122	-0.429022
21125	ENSG00000233178	antisense	RP11-88I18.2	0.19	0.01	0.05	0.03	0.05	0.08	0.05	0.05		0.0575916	0.267016	0.162304		1.58824	1	1		-4.118	-1.905	-2.62323		0.667425	0	0
21126	ENSG00000233184	antisense	RP11-421L21.3	4.23	4.38	4.73	2.98	5.15	5.62	4.08	3.06		1.03545	1.11818	0.704562		1.09124	0.792273	0.594254		0.0502615	0.161146	-0.505202		0.125974	-0.33593	-0.750849
21130	ENSG00000233203	antisense	RP11-67L3.4	0.17	0.34	0.32	1.13	1.04	0.12	0.49	0.34		1.99415	1.87719	6.61404		0.116234	0.471662	0.32757		0.995775	0.908577	2.72553		-3.10489	-1.08418	-1.61013
21135	ENSG00000233221	antisense	AC133785.1	0.01	0.11	0.23	0.37	0.14	0.1	0.25	0.6		10.0909	21	33.7273		0.716312	1.78014	4.26241		3.33498	4.39232	5.07584		-0.48134	0.831992	2.09167
21136	ENSG00000233223	antisense	AC113189.5	26.85	20.44	13.6	7.1	12.53	11.4	9.84	5.33		0.761275	0.506536	0.264459		0.909824	0.785332	0.425425		-0.39351	-0.981263	-1.91888		-0.136341	-0.348625	-1.23302
21141	ENSG00000233230	antisense	AC079807.2	0.25	0.13	0.22	0.27	0.47	0.51	0.85	0.22		0.521912	0.880478	1.07968		1.08493	1.80679	0.469214		-0.938121	-0.183641	0.110605		0.117596	0.853432	-1.09168
21145	ENSG00000233242	antisense	RP11-220I1.2	0	0.03	0	0	0	0	0	0		31	1	1		1	1	1		4.9542	0	0		0	0	0
21147	ENSG00000233246	antisense	RP11-415J8.5	0	0	0	0	0	0	0.04	0		1	1	1		1	41	1		0	0	0		0	5.35755	0
21149	ENSG00000233250	antisense	RP3-339A18.6	0	0.25	0.71	0	0	0	0	0		251	711	1		1	1	1		7.97154	9.47371	0		0	0	0
21150	ENSG00000233251	antisense	AC007743.1	0.64	0.37	0.4	0.26	0.06	0.06	0.64	0.69		0.578783	0.625585	0.407176		1	10.5082	11.3279		-0.788905	-0.676722	-1.29627		0	3.39344	3.5018
21152	ENSG00000233255	antisense	AC019181.2	0.06	0.03	0.06	0.07	0.03	0.15	0.15	0.11		0.508197	1	1.16393		4.87097	4.87097	3.58065		-0.976541	0	0.21901		2.28421	2.28421	1.84022
21156	ENSG00000233271	antisense	RP11-12C17.2	1.02	0	4	0.84	0	0.24	0.98	0		0.000979432	3.91871	0.823702		241	981	1		-9.99577	1.97038	-0.279805		7.91289	9.93811	0
21160	ENSG00000233296	antisense	AC092159.2	0.04	0.15	0.05	0.03	0.03	0	0.03	0.03		3.68293	1.2439	0.756098		0.0322581	1	1		1.88085	0.314873	-0.403356		-4.9542	0	0
21166	ENSG00000233330	antisense	RP1-12G14.7	0.47	0.16	0.22	0.31	1.09	0.99	0.08	0.18		0.341826	0.469214	0.660297		0.908341	0.0742438	0.165903		-1.54867	-1.09168	-0.598812		-0.138694	-3.75159	-2.59159
21167	ENSG00000233332	antisense	RP4-799P18.2	0	0.05	0.29	0.04	0.03	0.07	0.17	0.07		51	291	41		2.29032	5.51613	2.29032		5.67243	8.18488	5.35755		1.19555	2.46366	1.19555
21170	ENSG00000233338	antisense	TLR8-AS1	0	0	0	0.02	0	0	0	0		1	1	21		1	1	1		0	0	4.39232		0	0	0
21171	ENSG00000233339	antisense	AC018878.3	0	0	0	0.23	0	0	0	0		1	1	231		1	1	1		0	0	7.85175		0	0	0
21175	ENSG00000233360	antisense	Z83844.1	0.01	0.31	0.19	0.04	0.08	0.11	0.1	0.13		28.2727	17.3636	3.72727		1.37037	1.24691	1.61728		4.82134	4.118	1.89812		0.454566	0.318361	0.693573
21191	ENSG00000233427	antisense	RP1-212P9.3	0	0.08	0	0.02	0	0	0	0		81	1	21		1	1	1		6.33985	0	4.39232		0	0	0
21193	ENSG00000233429	antisense	HOTAIRM1	10.19	18.07	10.67	16.98	7.02	8.14	5.1	6.83		1.77323	1.0471	1.66627		1.15952	0.726535	0.972938		0.826381	0.0663998	0.736626		0.213529	-0.460896	-0.0395797
21201	ENSG00000233452	antisense	STXBP5-AS1	0.3	0.15	0.27	0.39	0.07	0.08	0.03	0.21		0.501661	0.900332	1.299		1.14085	0.43662	2.97183		-0.995215	-0.151471	0.377405		0.190103	-1.19555	1.57135
21203	ENSG00000233461	antisense	RP11-295G20.2	34.16	17.29	56.48	24.17	37.23	35.65	57.97	31.82		0.506162	1.65338	0.707561		0.957562	1.55706	0.854691		-0.982329	0.725415	-0.499073		-0.0625618	0.638827	-0.226525
21208	ENSG00000233483	antisense	CTD-2020K17.4	0.95	1.6	0.88	1.4	0.73	1.27	0.87	0.83		1.68349	0.926393	1.47319		1.73871	1.19152	1.1368		0.751456	-0.110303	0.55894		0.798021	0.252801	0.184977
21209	ENSG00000233485	antisense	RP3-467K16.2	0	0	0.01	0	0	0	0.01	0		1	11	1		1	11	1		0	3.45943	0		0	3.45943	0
21217	ENSG00000233509	antisense	ZNF197-AS1	0.06	0.19	0	0.06	0.45	0.26	0.19	0.12		3.13115	0.0163934	1		0.578714	0.423503	0.268293		1.64669	-5.93074	0		-0.789078	-1.23955	-1.89812
21223	ENSG00000233527	antisense	AC092295.7	1.57	0.71	1.41	2.66	1.38	1.36	0.82	1.41		0.452578	0.898154	1.69383		0.985518	0.594497	1.02172		-1.14376	-0.154965	0.760285		-0.0210463	-0.750259	0.0310047
21227	ENSG00000233542	antisense	RP11-547D24.1	0	0.01	0	0	0.05	0	0.01	0		11	1	1		0.0196078	0.215686	0.0196078		3.45943	0	0		-5.67243	-2.21299	-5.67243
21229	ENSG00000233547	antisense	RP11-57H14.2	0	0	0	0	0	0.18	0	0.25		1	1	1		181	1	251		0	0	0		7.49985	0	7.97154
21230	ENSG00000233554	antisense	RP11-326F20.5	1.21	1.22	1.2	1.27	0.62	0.59	1.17	0.77		1.00826	0.991742	1.04955		0.951691	1.88567	1.24155		0.0118643	-0.0119627	0.0697652		-0.0714351	0.915076	0.312138
21241	ENSG00000233589	antisense	RP4-694A7.2	0.73	0.29	2.23	7.57	1.44	1.59	3.84	3.85		0.398085	3.05198	10.357		1.10409	2.66551	2.67245		-1.32885	1.60975	3.37254		0.142864	1.41441	1.41816
21251	ENSG00000233611	antisense	AC079135.1	0.03	0	0	0	0	0	0	0		0.0322581	0.0322581	0.0322581		1	1	1		-4.9542	-4.9542	-4.9542		0	0	0
21252	ENSG00000233613	antisense	DCUN1D2-AS	0	0	0.08	0	0	0	0.09	0		1	81	1		1	91	1		0	6.33985	0		0	6.50779	0
21254	ENSG00000233621	antisense	RP11-422J8.1	1.91	1.73	1.95	2.23	2.36	2.3	2.61	3.52		0.905808	1.02093	1.16745		0.974587	1.10589	1.49132		-0.142722	0.029886	0.223363		-0.0371371	0.145204	0.576587
21259	ENSG00000233627	antisense	C4A-AS1	0.02	0.14	0.01	0.15	0.04	0.03	0.01	0		6.71429	0.52381	7.19048		0.756098	0.268293	0.0243902		2.74723	-0.932886	2.84609		-0.403356	-1.89812	-5.35755
21263	ENSG00000233642	antisense	GPR158-AS1	0.02	0	0.01	0.01	0	0	0.01	0		0.047619	0.52381	0.52381		1	11	1		-4.39232	-0.932886	-0.932886		0	3.45943	0
21267	ENSG00000233654	antisense	AC093388.3	1	0.78	0.42	0.04	1.14	1.55	0.22	0.32		0.78022	0.420579	0.040959		1.35933	0.19369	0.281332		-0.358048	-1.24955	-4.60967		0.4429	-2.36818	-1.82965
21271	ENSG00000233672	antisense	RNASEH2B-AS1	0.08	0.05	0.15	0.07	0.04	0	0	0		0.62963	1.8642	0.876543		0.0243902	0.0243902	0.0243902		-0.667425	0.898555	-0.190103		-5.35755	-5.35755	-5.35755
21278	ENSG00000233695	antisense	GAS6-AS1	0.04	0.04	0	0.31	0	0.05	0	0.07		1	0.0243902	7.58537		51	1	71		0	-5.35755	2.92322		5.67243	0	6.14975
21279	ENSG00000233705	antisense	SLC26A4-AS1	0	0	0	0	0.01	0	0	0		1	1	1		0.0909091	0.0909091	0.0909091		0	0	0		-3.45943	-3.45943	-3.45943
21280	ENSG00000233706	antisense	RP5-1087E8.3	0	0	0.12	0.05	0	0	0	0.19		1	121	51		1	1	191		0	6.91886	5.67243		0	0	7.57743
21285	ENSG00000233718	antisense	MYCNOS	0	0	0.02	0	0	0	0	0		1	21	1		1	1	1		0	4.39232	0		0	0	0
21289	ENSG00000233729	antisense	AC016909.1	0	0	0	0	0	0	0	0.04		1	1	1		1	1	41		0	0	0		0	0	5.35755
21290	ENSG00000233739	antisense	RP5-1039K5.13	0	0	0	0.34	0	0	0.26	0		1	1	341		1	261	1		0	0	8.41363		0	8.02791	0
21301	ENSG00000233766	antisense	AC098617.1	1.1	0.4	0.02	0	0.75	1.41	0	0		0.364214	0.0190736	0.000908265		1.87883	0.00133156	0.00133156		-1.45714	-5.71228	-10.1046		0.909833	-9.55267	-9.55267
21305	ENSG00000233776	antisense	RP11-384P7.6	0	0	0	0.16	0	0	0	0.2		1	1	161		1	1	201		0	0	7.33092		0	0	7.65105
21309	ENSG00000233785	antisense	RP13-314C10.5	0	0	0.02	0.02	0	0	0	0		1	21	21		1	1	1		0	4.39232	4.39232		0	0	0
21313	ENSG00000233799	antisense	AC139887.4	0.46	0	0	0	0	0	0	0.28		0.0021692	0.0021692	0.0021692		1	1	281		-8.84862	-8.84862	-8.84862		0	0	8.13443
21315	ENSG00000233806	antisense	AC131097.3	0.12	0.19	0	0	0.05	0.05	0.16	0.14		1.57851	0.00826446	0.00826446		1	3.15686	2.76471		0.658566	-6.91886	-6.91886		0	1.65849	1.46713
21318	ENSG00000233818	antisense	AP000695.4	0	0.05	0.31	0.71	0.19	0.25	0.12	0.55		51	311	711		1.31414	0.633508	2.88482		5.67243	8.28077	9.47371		0.394115	-0.658566	1.52848
21321	ENSG00000233823	antisense	RP3-443C4.2	0.15	0	0	0	0	0	0	0		0.00662252	0.00662252	0.00662252		1	1	1		-7.2384	-7.2384	-7.2384		0	0	0
21322	ENSG00000233825	antisense	RP11-135A24.4	0	0	0	0	0.67	0	0	0		1	1	1		0.00149031	0.00149031	0.00149031		0	0	0		-9.39017	-9.39017	-9.39017
21330	ENSG00000233845	antisense	AC093732.1	0	0	0	0.03	0	0	0	0.04		1	1	31		1	1	41		0	0	4.9542		0	0	5.35755
21332	ENSG00000233847	antisense	AC104113.3	0	0	0	0	0	0.13	0	0		1	1	1		131	1	1		0	0	0		7.03342	0	0
21333	ENSG00000233849	antisense	AC022201.5	0	0.63	0.26	0	0	0.6	0.68	0		631	261	1		601	681	1		9.3015	8.02791	0		9.23122	9.41151	0
21337	ENSG00000233860	antisense	RP11-359D14.2	0.03	0	0	0.03	0	0	0	0.07		0.0322581	0.0322581	1		1	1	71		-4.9542	-4.9542	0		0	0	6.14975
21338	ENSG00000233862	antisense	AC016907.3	0	0	0.01	0.01	0.02	0	0	0		1	11	11		0.047619	0.047619	0.047619		0	3.45943	3.45943		-4.39232	-4.39232	-4.39232
21342	ENSG00000233871	antisense	DLG5-AS1	1.5	1.25	0.91	0.66	1.68	1.51	1.13	1.51		0.833444	0.606929	0.440373		0.89887	0.672814	0.89887		-0.262842	-0.720401	-1.1832		-0.153816	-0.571721	-0.153816
21345	ENSG00000233875	antisense	RP11-61L14.6	0	0	0.06	0	0	0	0	0		1	61	1		1	1	1		0	5.93074	0		0	0	0
21346	ENSG00000233885	antisense	YEATS2-AS1	0.05	0.18	0.17	0.18	0.07	0.18	0.11	0.21		3.54902	3.35294	3.54902		2.5493	1.56338	2.97183		1.82742	1.74543	1.82742		1.3501	0.644669	1.57135
21348	ENSG00000233893	antisense	EZR-AS1	0	0	0	0.2	0	0	0	0		1	1	201		1	1	1		0	0	7.65105		0	0	0
21350	ENSG00000233896	antisense	RP4-684O24.5	0	0	0.01	0	0	0	0	0		1	11	1		1	1	1		0	3.45943	0		0	0	0
21357	ENSG00000233912	antisense	AC026202.3	0	0.02	0.21	0.1	0.1	0.44	0	0.14		21	211	101		4.36634	0.00990099	1.39604		4.39232	7.7211	6.65821		2.12642	-6.65821	0.48134
21361	ENSG00000233920	antisense	RP5-1061H20.5	0	0.02	0	0	0	0	0	0		21	1	1		1	1	1		4.39232	0	0		0	0	0
21367	ENSG00000233930	antisense	KRTAP5-AS1	0	0	0.04	0.21	0	0.09	0	0.11		1	41	211		91	1	111		0	5.35755	7.7211		6.50779	0	6.79442
21368	ENSG00000233937	antisense	CTC-338M12.4	11.14	8.11	5.66	7.18	4.92	6.46	4.12	5.87		0.728032	0.508123	0.644556		1.31294	0.837431	1.19305		-0.457927	-0.97675	-0.633622		0.392806	-0.255957	0.254655
21386	ENSG00000234006	antisense	DDX39B-AS1	0.09	0.09	0	0	0.03	0.16	0	0		1	0.010989	0.010989		5.19355	0.0322581	0.0322581		0	-6.50779	-6.50779		2.37672	-4.9542	-4.9542
21389	ENSG00000234022	antisense	AC008278.2	0	0.05	0.05	0	0	0	0.05	0		51	51	1		1	51	1		5.67243	5.67243	0		0	5.67243	0
21390	ENSG00000234028	antisense	AC062029.1	0.22	0.23	0.31	0.18	0.21	0.3	0.32	0.13		1.04525	1.40724	0.819005		1.42654	1.52133	0.620853		0.0638465	0.492868	-0.288057		0.51252	0.60533	-0.687676
21400	ENSG00000234050	antisense	LL0XNC01-237H1.3	0	0.06	0	0	0	0	0.03	0		61	1	1		1	31	1		5.93074	0	0		0	4.9542	0
21405	ENSG00000234070	antisense	RP11-415L24.1	0	0	0	0	0	0	0.05	0		1	1	1		1	51	1		0	0	0		0	5.67243	0
21406	ENSG00000234072	antisense	AC074117.10	2.42	2.13	0.7	3.1	1.9	2.01	1.4	1.4		0.880215	0.28955	1.28088		1.05786	0.736981	0.736981		-0.184072	-1.78812	0.35713		0.0811545	-0.440302	-0.440302
21410	ENSG00000234084	antisense	RP3-388E23.2	0.06	0.03	0.06	0.12	0	0.18	0	0		0.508197	1	1.98361		181	1	1		-0.976541	0	0.988126		7.49985	0	0
21422	ENSG00000234141	antisense	AC009473.1	0.05	0.02	0.07	0	0	0	0	0.05		0.411765	1.39216	0.0196078		1	1	51		-1.28011	0.477322	-5.67243		0	0	5.67243
21427	ENSG00000234160	antisense	RP11-613M10.6	4.57	6.73	2.56	6.62	9.67	8.42	4.09	7.03		1.47254	0.560271	1.44848		0.870748	0.423017	0.727019		0.558311	-0.835803	0.534539		-0.199674	-1.24121	-0.459935
21428	ENSG00000234166	antisense	ARHGEF19-AS1	0	0	0	0	0.13	0	0	0		1	1	1		0.00763359	0.00763359	0.00763359		0	0	0		-7.03342	-7.03342	-7.03342
21429	ENSG00000234171	antisense	AC108488.3	6.41	5.05	8.4	4.55	6.47	6.23	8.26	4.56		0.787865	1.3104	0.709874		0.962911	1.27662	0.704837		-0.34398	0.390012	-0.494366		-0.054525	0.352328	-0.504639
21430	ENSG00000234174	antisense	AC016683.5	0	0.03	0	0	0	0	0	0		31	1	1		1	1	1		4.9542	0	0		0	0	0
21433	ENSG00000234181	antisense	RP11-182N22.8	0	0	0	0.16	0	0	0	0		1	1	161		1	1	1		0	0	7.33092		0	0	0
21435	ENSG00000234193	antisense	AC097461.4	0.03	0.03	0	0	0	0	0	0		1	0.0322581	0.0322581		1	1	1		0	-4.9542	-4.9542		0	0	0
21436	ENSG00000234197	antisense	ETV5-AS1	0	0.03	0	0	0	0	0	0.04		31	1	1		1	1	41		4.9542	0	0		0	0	5.35755
21439	ENSG00000234203	antisense	RP5-1050D4.2	0	0.05	0	0.17	0	0.11	0	0.17		51	1	171		111	1	171		5.67243	0	7.41785		6.79442	0	7.41785
21442	ENSG00000234222	antisense	RP11-315I20.1	0.06	0.15	0.29	0.19	0.42	0.6	0.3	0.17		2.47541	4.77049	3.13115		1.42755	0.714964	0.406176		1.30767	2.25414	1.64669		0.513545	-0.484057	-1.29982
21447	ENSG00000234235	antisense	BOK-AS1	0.08	0.11	0.05	0.08	0	0	0	0		1.37037	0.62963	1		1	1	1		0.454566	-0.667425	0		0	0	0
21452	ENSG00000234252	antisense	AC007308.6	0	0	0	0	0	0	0.02	0.02		1	1	1		1	21	21		0	0	0		0	4.39232	4.39232
21456	ENSG00000234264	antisense	RP4-694A7.4	0.1	0.16	0.31	0.19	0.28	0.09	0.37	0.28		1.59406	3.07921	1.89109		0.323843	1.32028	1		0.672705	1.62256	0.919217		-1.62663	0.400849	0
21460	ENSG00000234281	antisense	AC007970.1	0	0	0.03	0	0	0	0	0.05		1	31	1		1	1	51		0	4.9542	0		0	0	5.67243
21463	ENSG00000234290	antisense	AC116366.6	0.04	0.06	0.02	0.19	0.05	0.01	0.01	0.11		1.4878	0.512195	4.65854		0.215686	0.215686	2.17647		0.573185	-0.965235	2.21988		-2.21299	-2.21299	1.12199
21467	ENSG00000234311	antisense	RP11-432J24.3	0.04	0.12	0	0.02	0	0.16	0	0		2.95122	0.0243902	0.512195		161	1	1		1.56131	-5.35755	-0.965235		7.33092	0	0
21479	ENSG00000234336	antisense	JAZF1-AS1	0	0	0	0	0.02	0.01	0.1	0		1	1	1		0.52381	4.80952	0.047619		0	0	0		-0.932886	2.26589	-4.39232
21487	ENSG00000234361	antisense	RP11-52J3.3	0	0	0	0.04	0	0	0	0		1	1	41		1	1	1		0	0	5.35755		0	0	0
21493	ENSG00000234377	antisense	RNF219-AS1	0.02	0.03	0	0.04	0	0.01	0	0.02		1.47619	0.047619	1.95238		11	1	21		0.561879	-4.39232	0.965235		3.45943	0	4.39232
21495	ENSG00000234380	antisense	AP000330.8	0.09	0.07	0.09	0.12	0.09	0.03	0.06	0.02		0.78022	1	1.32967		0.340659	0.67033	0.230769		-0.358048	0	0.411069		-1.5536	-0.577057	-2.11548
21500	ENSG00000234393	antisense	RP11-211N11.5	0	0	0.02	0	0.14	0	0	0.03		1	21	1		0.0070922	0.0070922	0.219858		0	4.39232	0		-7.13955	-7.13955	-2.18536
21502	ENSG00000234405	antisense	LL0XNC01-250H12.3	0.15	0.03	0.03	0.32	0.45	0.33	0.07	0.31		0.205298	0.205298	2.12583		0.733925	0.157428	0.689579		-2.28421	-2.28421	1.08802		-0.446296	-2.66724	-0.536213
21521	ENSG00000234477	antisense	AC004231.2	1.02	0.21	0.02	0.01	0.3	0.2	0	0.04		0.20666	0.0205681	0.0107738		0.667774	0.00332226	0.136213		-2.27467	-5.60345	-6.53634		-0.582568	-8.23362	-2.87607
21522	ENSG00000234478	antisense	RP11-275I14.4	0.31	0.16	0	0.13	0	0	0	0.19		0.517685	0.00321543	0.421222		1	1	191		-0.949854	-8.28077	-1.24735		0	0	7.57743
21523	ENSG00000234482	antisense	RP11-433J22.2	0	0.04	0.05	0	0	0.13	0	0		41	51	1		131	1	1		5.35755	5.67243	0		7.03342	0	0
21527	ENSG00000234494	antisense	AC003665.1	0.9	0.78	1.02	0.6	0.59	0.48	0.86	0.95		0.866815	1.13319	0.667037		0.813875	1.45685	1.60914		-0.206205	0.180384	-0.584162		-0.297121	0.542855	0.686287
21551	ENSG00000234577	antisense	SYNE1-AS1	0	0	0.07	0.11	0.07	0	0.04	0		1	71	111		0.0140845	0.577465	0.0140845		0	6.14975	6.79442		-6.14975	-0.792195	-6.14975
21552	ENSG00000234578	antisense	RP4-784A16.1	0	0	0.03	0	0	0	0.04	0		1	31	1		1	41	1		0	4.9542	0		0	5.35755	0
21557	ENSG00000234601	antisense	CHRM3-AS1	0	0	0.04	0	0	0	0.08	0		1	41	1		1	81	1		0	5.35755	0		0	6.33985	0
21562	ENSG00000234614	antisense	AL450992.2	0.5	1.14	0.47	1.01	0.74	0.31	0.92	0.69		2.27745	0.94012	2.01796		0.419703	1.24291	0.932524		1.18742	-0.0890835	1.0129		-1.25256	0.313728	-0.100788
21564	ENSG00000234617	antisense	SNRK-AS1	0.13	0.11	0.03	0	0.04	0	0	0.18		0.847328	0.236641	0.00763359		0.0243902	0.0243902	4.41463		-0.239007	-2.07923	-7.03342		-5.35755	-5.35755	2.14229
21571	ENSG00000234636	antisense	MED14-AS1	0.95	0.79	0.29	0.34	0.92	0.72	0.61	0.51		0.831756	0.305994	0.35857		0.782845	0.663409	0.554832		-0.265768	-1.70843	-1.47967		-0.353202	-0.592029	-0.849878
21579	ENSG00000234676	antisense	RP11-337A23.3	0.67	0	0.16	0	0.14	0.13	0	0.13		0.00149031	0.23994	0.00149031		0.929078	0.0070922	0.929078		-9.39017	-2.05925	-9.39017		-0.106128	-7.13955	-0.106128
21580	ENSG00000234678	antisense	RP11-465N4.4	3.92	1.83	1.39	4.83	1.09	1.37	0.55	1.71		0.466973	0.354756	1.23208		1.25665	0.505041	1.56829		-1.09859	-1.4951	0.3011		0.329577	-0.985527	0.649189
21582	ENSG00000234684	antisense	SDCBP2-AS1	0.76	0.57	0.51	0.63	0.6	0.48	0.42	0.24		0.750329	0.671485	0.829172		0.800333	0.700499	0.400998		-0.414406	-0.574573	-0.270256		-0.321328	-0.513545	-1.31833
21587	ENSG00000234693	antisense	RP4-530I15.6	0	0	0.03	0	0	0	0	0		1	31	1		1	1	1		0	4.9542	0		0	0	0
21588	ENSG00000234694	antisense	RP1-92O14.3	1.14	0.28	1.28	1.29	1.43	1.44	0.32	1.42		0.246275	1.1227	1.13146		1.00699	0.224319	0.993012		-2.02166	0.166972	0.17819		0.0100467	-2.15638	-0.0101171
21590	ENSG00000234699	antisense	RP11-225H22.4	0.08	0.18	0	0.18	0	0	0	0.03		2.23457	0.0123457	2.23457		1	1	31		1.16	-6.33985	1.16		0	0	4.9542
21594	ENSG00000234705	antisense	HMGA1P4	0.32	0	1.15	0.32	0	0	0.79	0.19		0.00311526	3.58567	1		1	791	191		-8.32643	1.84224	0		0	9.62753	7.57743
21595	ENSG00000234707	antisense	RP11-745C15.2	0	0	0	0.03	0	0	0	0		1	1	31		1	1	1		0	0	4.9542		0	0	0
21608	ENSG00000234753	antisense	RP11-328M4.2	1.57	6.71	2.42	0.49	7.46	5.07	3.16	0.48		4.2718	1.54106	0.31254		0.679668	0.42367	0.0644686		2.09484	0.62392	-1.67789		-0.557099	-1.23899	-3.95526
21613	ENSG00000234771	antisense	RP11-395P17.3	1.65	1.96	0.39	1.38	0.86	0.99	0.8	0.81		1.18776	0.236826	0.836463		1.15099	0.930314	0.941928		0.248249	-2.0781	-0.257627		0.202872	-0.104211	-0.0863113
21615	ENSG00000234779	antisense	RP11-62F24.2	0	0.15	0.05	0	0	0.18	0.29	0.06		151	51	1		181	291	61		7.2384	5.67243	0		7.49985	8.18488	5.93074
21620	ENSG00000234789	antisense	RP11-483H20.4	0.09	0.37	0	0.26	0	0.06	0	0.1		4.07692	0.010989	2.86813		61	1	101		2.02748	-6.50779	1.52011		5.93074	0	6.65821
21621	ENSG00000234793	antisense	AC114730.7	0	0.17	0	0	0.21	0.36	0	0		171	1	1		1.7109	0.00473934	0.00473934		7.41785	0	0		0.774756	-7.7211	-7.7211
21632	ENSG00000234832	antisense	RP3-322G13.7	0.02	0	0	0.01	0.02	0	0	0.02		0.047619	0.047619	0.52381		0.047619	0.047619	1		-4.39232	-4.39232	-0.932886		-4.39232	-4.39232	0
21638	ENSG00000234859	antisense	AC003958.2	0	0	0	0	0.01	0	0	0		1	1	1		0.0909091	0.0909091	0.0909091		0	0	0		-3.45943	-3.45943	-3.45943
21642	ENSG00000234869	antisense	RP3-439F8.1	0.28	0.44	0.24	0.25	0.44	0.33	0.03	0.14		1.5694	0.857651	0.893238		0.750567	0.0702948	0.319728		0.650209	-0.221537	-0.162883		-0.413947	-3.83044	-1.64508
21645	ENSG00000234884	antisense	CTA-407F11.8	0	0	0	0	0	0	0	0.06		1	1	1		1	1	61		0	0	0		0	0	5.93074
21656	ENSG00000234936	antisense	AC010883.5	0.86	0.75	0.55	0.18	0.14	0.34	0.28	0.34		0.872242	0.639954	0.210221		2.41844	1.99291	2.41844		-0.1972	-0.643961	-2.25002		1.27408	0.994875	1.27408
21658	ENSG00000234945	antisense	AC109828.1	0.11	0.44	0.12	0.02	0.06	0.06	0.23	0.14		3.97297	1.09009	0.189189		1	3.78689	2.31148		1.99022	0.124447	-2.4021		0	1.92101	1.20881
21662	ENSG00000234961	antisense	RP11-124N14.3	0.24	0.3	1.05	0.62	0.54	0.61	0.51	0.29		1.24896	4.361	2.57676		1.12939	0.944547	0.537893		0.32073	2.12466	1.36556		0.175544	-0.0823053	-0.894609
21673	ENSG00000234997	antisense	AC016745.3	0.04	0.11	0.04	0.18	0.03	0.04	0.15	0.09		2.70732	1	4.41463		1.32258	4.87097	2.93548		1.43686	0	2.14229		0.403356	2.28421	1.5536
21674	ENSG00000234998	antisense	RP11-439A17.10	0	0	0	0.27	0	0	0.06	0		1	1	271		1	61	1		0	0	8.08215		0	5.93074	0
21678	ENSG00000235010	antisense	RP11-140A10.3	0	0.08	0.03	0	0	0	0	0		81	31	1		1	1	1		6.33985	4.9542	0		0	0	0
21680	ENSG00000235016	antisense	RP11-493K19.3	0.48	0.33	0.06	0.24	0.13	0.15	0.1	0.14		0.68815	0.126819	0.50104		1.15267	0.770992	1.07634		-0.539206	-2.97916	-0.997004		0.204982	-0.375212	0.106128
21682	ENSG00000235024	antisense	AC097468.7	0	0	0	0	0	0	0.03	0		1	1	1		1	31	1		0	0	0		0	4.9542	0
21683	ENSG00000235027	antisense	AC068580.6	2.22	1.39	1.4	2.35	1.05	1.13	1.01	1.83		0.626294	0.630797	1.05853		1.07612	0.961941	1.74215		-0.675087	-0.664752	0.0820651		0.105836	-0.0559797	0.800869
21685	ENSG00000235029	antisense	MNX1-AS2	0.51	0.52	0.06	0	0	0.07	0	0.07		1.01957	0.119374	0.00195695		71	1	71		0.0279601	-3.06644	-8.99718		6.14975	0	6.14975
21688	ENSG00000235042	antisense	AC098820.2	0	0.03	0	0	0	0.03	0	0		31	1	1		31	1	1		4.9542	0	0		4.9542	0	0
21696	ENSG00000235066	antisense	AC009303.1	0	0	0	0	0	0	0	0.02		1	1	1		1	1	21		0	0	0		0	0	4.39232
21700	ENSG00000235077	antisense	AC073842.19	0	0	0	0	0	0	0.08	0.09		1	1	1		1	81	91		0	0	0		0	6.33985	6.50779
21701	ENSG00000235078	antisense	AC142528.1	0.24	0.27	0.21	0.12	0.19	0.32	0.05	0.14		1.12448	0.875519	0.502075		1.68063	0.267016	0.73822		0.16926	-0.19179	-0.994026		0.749001	-1.905	-0.437877
21702	ENSG00000235079	antisense	ZRANB2-AS1	0.06	0	0	0.05	0	0	0	0.1		0.0163934	0.0163934	0.836066		1	1	101		-5.93074	-5.93074	-0.258312		0	0	6.65821
21708	ENSG00000235092	antisense	AC011747.7	0.33	0.34	0.12	0.19	0.12	0.26	0.2	0.31		1.03021	0.365559	0.577039		2.15702	1.66116	2.57025		0.0429405	-1.45182	-0.793259		1.10904	0.732188	1.36191
21714	ENSG00000235106	antisense	LINC00094	12.03	13.45	9.17	9.9	13.63	14.69	9.86	10.27		1.11803	0.762281	0.822957		1.07776	0.723425	0.753503		0.160957	-0.391606	-0.28111		0.108041	-0.467086	-0.408315
21722	ENSG00000235121	antisense	RP11-90L20.2	0	0.01	0	0	0	0	0	0		11	1	1		1	1	1		3.45943	0	0		0	0	0
21725	ENSG00000235138	antisense	RP11-374P20.4	0.21	0.12	0.04	0.21	0.08	0.07	0.05	0.2		0.57346	0.194313	1		0.876543	0.62963	2.48148		-0.802236	-2.36355	0		-0.190103	-0.667425	1.3112
21732	ENSG00000235159	antisense	RP6-109B7.4	0.07	0.09	0.07	0.04	0	0.02	0	0.12		1.28169	1	0.577465		21	1	121		0.358048	0	-0.792195		4.39232	0	6.91886
21741	ENSG00000235189	antisense	RP4-537K23.4	0	0	0	0	0.06	0	0	0		1	1	1		0.0163934	0.0163934	0.0163934		0	0	0		-5.93074	-5.93074	-5.93074
21742	ENSG00000235191	antisense	NUCB1-AS1	0	0.1	0	0	0	0	0	0		101	1	1		1	1	1		6.65821	0	0		0	0	0
21745	ENSG00000235204	antisense	RP11-121A14.2	0	0.29	0.09	0.08	0.16	0.22	0	0		291	91	81		1.37267	0.00621118	0.00621118		8.18488	6.50779	6.33985		0.456986	-7.33092	-7.33092
21749	ENSG00000235214	antisense	FAM83C-AS1	0	0.07	0	0	0	0	0.21	0		71	1	1		1	211	1		6.14975	0	0		0	7.7211	0
21754	ENSG00000235236	antisense	RP13-131K19.1	0.55	0.04	0	0.17	0.12	0.21	0.25	0.08		0.0744102	0.00181488	0.310345		1.7438	2.07438	0.669421		-3.74836	-9.10591	-1.68806		0.802236	1.05268	-0.579013
21755	ENSG00000235237	antisense	RP1-151B14.6	0.16	0.13	0	0	0	0	0	0		0.813665	0.00621118	0.00621118		1	1	1		-0.297494	-7.33092	-7.33092		0	0	0
21759	ENSG00000235245	antisense	RP11-122K13.12	0.78	1.02	0.65	0.73	0.2	0.39	0.61	0.62		1.3073	0.833547	0.93598		1.94527	3.0398	3.08955		0.386588	-0.262665	-0.0954511		0.959973	1.60398	1.6274
21760	ENSG00000235246	antisense	RP1-5O6.5	0	0	0	0.42	0	0	0	0.13		1	1	421		1	1	131		0	0	8.71768		0	0	7.03342
21768	ENSG00000235261	antisense	NICN1-AS1	2.51	3.57	1.05	0.78	1.39	1.31	0.68	0.8		1.42214	0.418558	0.311031		0.942487	0.489576	0.575845		0.508066	-1.2565	-1.68487		-0.0854547	-1.0304	-0.796248
21774	ENSG00000235280	antisense	MCF2L-AS1	0	0.07	0	0	0	0	0.09	0		71	1	1		1	91	1		6.14975	0	0		0	6.50779	0
21777	ENSG00000235288	antisense	RP11-70C1.3	0.04	0.12	0	0	0.1	0.14	0	0.05		2.95122	0.0243902	0.0243902		1.39604	0.00990099	0.50495		1.56131	-5.35755	-5.35755		0.48134	-6.65821	-0.985786
21781	ENSG00000235298	antisense	RP11-575L7.8	2.22	1.81	1.25	2.28	0.21	0.65	0.17	0.54		0.815398	0.56326	1.02701		3.08531	0.810427	2.56398		-0.294423	-0.828128	0.0384571		1.62541	-0.303247	1.35839
21794	ENSG00000235335	antisense	AC016723.4	0	0	0.08	0	0.02	0.03	0	0		1	81	1		1.47619	0.047619	0.047619		0	6.33985	0		0.561879	-4.39232	-4.39232
21796	ENSG00000235351	antisense	AC114730.11	0.26	0.11	0.06	0.19	0.06	0	0.12	0		0.425287	0.233716	0.731801		0.0163934	1.98361	0.0163934		-1.23349	-2.09717	-0.450477		-5.93074	0.988126	-5.93074
21808	ENSG00000235381	antisense	RP11-477D19.2	0.2	0.15	0.25	0.28	0.33	0.17	0.31	0.31		0.751244	1.24876	1.39801		0.516616	0.939577	0.939577		-0.412647	0.320492	0.483375		-0.952835	-0.0899166	-0.0899166
21811	ENSG00000235397	antisense	EPN2-AS1	0.02	0.07	0	0.06	0	0	0.05	0.03		3.38095	0.047619	2.90476		1	51	31		1.75743	-4.39232	1.53842		0	5.67243	4.9542
21817	ENSG00000235423	antisense	RP11-282O18.3	2.51	2.49	2.21	3.77	1.47	1.35	2.97	2.6		0.992035	0.880526	1.50179		0.918423	2.01971	1.76818		-0.011537	-0.183563	0.586685		-0.12277	1.01415	0.822269
21818	ENSG00000235426	antisense	RP11-342M3.5	0	0.36	0.19	0	0.01	0.15	0.07	0		361	191	1		13.7273	6.45455	0.0909091		8.49586	7.57743	0		3.77897	2.69032	-3.45943
21819	ENSG00000235427	antisense	AC006159.5	0.18	0	0	0	0	0	0	0.07		0.00552486	0.00552486	0.00552486		1	1	71		-7.49985	-7.49985	-7.49985		0	0	6.14975
21822	ENSG00000235448	antisense	RP11-3L8.3	0	0.12	0.6	2.82	0	0	0.82	1.84		121	601	2821		1	821	1841		6.91886	9.23122	11.462		0	9.68124	10.8463
21824	ENSG00000235453	antisense	TOPORS-AS1	14.19	21.15	13.16	7.97	14.47	15.06	9.91	6.91		1.49045	0.927419	0.561694		1.04077	0.684887	0.477576		0.57575	-0.108707	-0.832144		0.0576529	-0.546062	-1.0662
21832	ENSG00000235480	antisense	RP11-363D14.1	0	0	0	0.04	0	0	0	0		1	1	41		1	1	1		0	0	5.35755		0	0	0
21833	ENSG00000235481	antisense	RP11-133O22.6	0.17	0	0.04	0.26	0	0	0	0		0.00584795	0.239766	1.52632		1	1	1		-7.41785	-2.0603	0.610053		0	0	0
21836	ENSG00000235488	antisense	JARID2-AS1	0.05	0.09	0	0.11	0	0	0	0.05		1.78431	0.0196078	2.17647		1	1	51		0.835369	-5.67243	1.12199		0	0	5.67243
21841	ENSG00000235501	antisense	RP4-639F20.1	0.16	0.25	1.11	0.33	0.1	0.28	0.21	0.21		1.55901	6.90062	2.0559		2.78218	2.08911	2.08911		0.640627	2.78673	1.03977		1.47621	1.06289	1.06289
21844	ENSG00000235513	antisense	RP4-756G23.5	0.03	0.12	0.04	0.05	0.03	0.07	0.07	0.08		3.90323	1.32258	1.64516		2.29032	2.29032	2.6129		1.96467	0.403356	0.718229		1.19555	1.19555	1.38565
21846	ENSG00000235522	antisense	AC009505.2	0.16	0.15	0.09	0.11	0.08	0.31	0.49	0		0.937888	0.565217	0.689441		3.83951	6.06173	0.0123457		-0.0925121	-0.823122	-0.536501		1.94092	2.59973	-6.33985
21847	ENSG00000235527	antisense	RP5-1073O3.7	0.03	0.01	0	0.13	0.05	0	0.09	0.08		0.354839	0.0322581	4.22581		0.0196078	1.78431	1.58824		-1.49476	-4.9542	2.07923		-5.67243	0.835369	0.667425
21849	ENSG00000235530	antisense	AC087294.2	0.1	0.1	0.07	0.23	0.05	0.46	0.12	0.24		1	0.70297	2.28713		9.03922	2.37255	4.72549		0	-0.508464	1.19354		3.1762	1.24644	2.24046
21853	ENSG00000235545	antisense	RP11-230B22.1	0	0.06	0.03	0	0.03	0.05	0.03	0.03		61	31	1		1.64516	1	1		5.93074	4.9542	0		0.718229	0	0
21859	ENSG00000235560	antisense	AC002310.12	0.37	0.88	0.97	0.98	1.36	1.91	1.27	1.04		2.37466	2.61725	2.6442		1.40411	0.933872	0.764879		1.24772	1.38805	1.40283		0.489661	-0.098703	-0.386697
21867	ENSG00000235586	antisense	AC011247.3	0.2	0.41	0	0	0	0	0	0		2.04478	0.00497512	0.00497512		1	1	1		1.03194	-7.65105	-7.65105		0	0	0
21869	ENSG00000235590	antisense	GNAS-AS1	0.05	0	0.2	0	0.13	0.15	0.41	0		0.0196078	3.94118	0.0196078		1.15267	3.1374	0.00763359		-5.67243	1.97863	-5.67243		0.204982	1.64957	-7.03342
21885	ENSG00000235629	antisense	AC090952.5	0	0	0	0	0	0.11	0	0.05		1	1	1		111	1	51		0	0	0		6.79442	0	5.67243
21891	ENSG00000235652	antisense	RP11-545I5.3	0.35	0.17	0.07	0.1	0.11	0.37	0.07	0		0.487179	0.202279	0.287749		3.34234	0.63964	0.00900901		-1.03747	-2.30558	-1.79712		1.74086	-0.644669	-6.79442
21894	ENSG00000235663	antisense	SAPCD1-AS1	0.46	0.55	0.39	0.39	0.13	1.29	0.41	0.3		1.19523	0.848156	0.848156		9.85496	3.1374	2.29771		0.257286	-0.237598	-0.237598		3.30085	1.64957	1.2002
21896	ENSG00000235669	antisense	AC004593.3	0	0.08	0.22	0.11	0	0	0.82	0		81	221	111		1	821	1		6.33985	7.7879	6.79442		0	9.68124	0
21908	ENSG00000235703	antisense	LINC00894	1.59	0.81	0.28	2.47	0.5	0.59	0.39	1.58		0.509742	0.176618	1.55311		1.17964	0.780439	3.15569		-0.97216	-2.50129	0.635161		0.238348	-0.357642	1.65795
21910	ENSG00000235706	antisense	DICER1-AS1	1.86	2.87	1.62	1.32	1.52	1.55	1.15	0.56		1.54272	0.871037	0.709833		1.01972	0.756739	0.368836		0.625475	-0.199194	-0.494448		0.0281785	-0.402132	-1.43895
21911	ENSG00000235710	antisense	RP5-1097F14.3	0	0	0	0	0.08	0	0	0		1	1	1		0.0123457	0.0123457	0.0123457		0	0	0		-6.33985	-6.33985	-6.33985
21915	ENSG00000235724	antisense	AC009299.2	0.04	0.05	0.04	0	0.01	0.15	0.12	0		1.2439	1	0.0243902		13.7273	11	0.0909091		0.314873	0	-5.35755		3.77897	3.45943	-3.45943
21919	ENSG00000235740	antisense	RP11-436I24.1	0	0	0	0.01	0	0	0	0		1	1	11		1	1	1		0	0	3.45943		0	0	0
21923	ENSG00000235749	antisense	RP11-634B7.4	0	0	0	0	0	0	0.04	0		1	1	1		1	41	1		0	0	0		0	5.35755	0
21925	ENSG00000235760	antisense	AC138655.4	0	0	0	0.05	0	0	0	0		1	1	51		1	1	1		0	0	5.67243		0	0	0
21929	ENSG00000235772	antisense	AP001625.6	0	0	0	0.1	0	0	0	0.18		1	1	101		1	1	181		0	0	6.65821		0	0	7.49985
21931	ENSG00000235777	antisense	DPYD-AS2	0.02	0	0	0	0	0	0	0		0.047619	0.047619	0.047619		1	1	1		-4.39232	-4.39232	-4.39232		0	0	0
21933	ENSG00000235781	antisense	XXbac-BPG249D20.9	0.2	0.07	0.05	0	0.07	0.02	0	0		0.353234	0.253731	0.00497512		0.295775	0.0140845	0.0140845		-1.5013	-1.97863	-7.65105		-1.75743	-6.14975	-6.14975
21936	ENSG00000235790	antisense	RP11-73M7.6	0.08	0.06	0.04	0.14	0	0	0	0		0.753086	0.506173	1.74074		1	1	1		-0.409113	-0.982298	0.799701		0	0	0
21937	ENSG00000235795	antisense	RP11-421L21.2	0	0.02	0.02	0.02	0	0	0.05	0.22		21	21	21		1	51	221		4.39232	4.39232	4.39232		0	5.67243	7.7879
21938	ENSG00000235802	antisense	HCFC1-AS1	0	0.15	0.07	0.06	0	0	0	0		151	71	61		1	1	1		7.2384	6.14975	5.93074		0	0	0
21947	ENSG00000235831	antisense	BHLHE40-AS1	0.32	0.43	0.33	0.27	0.18	0.44	0.17	0.11		1.34268	1.03115	0.844237		2.43646	0.944751	0.61326		0.425115	0.0442579	-0.24428		1.28479	-0.0819934	-0.70543
21948	ENSG00000235837	antisense	AC073333.8	0.16	0	0	0.02	0.28	0.22	0	0.06		0.00621118	0.00621118	0.130435		0.786477	0.00355872	0.217082		-7.33092	-7.33092	-2.9386		-0.346524	-8.13443	-2.20369
21953	ENSG00000235848	antisense	RMDN2-AS1	0.12	0	0	0	0	0	0	0		0.00826446	0.00826446	0.00826446		1	1	1		-6.91886	-6.91886	-6.91886		0	0	0
21954	ENSG00000235852	antisense	AC005540.3	0.23	0.32	0.16	0.5	0.26	0.17	0.27	0.21		1.38961	0.69697	2.16883		0.655172	1.03831	0.808429		0.47468	-0.520832	1.11692		-0.610053	0.054243	-0.306807
21958	ENSG00000235865	antisense	GSN-AS1	0.02	0.15	0.07	0.14	0.03	0.03	0.06	0.11		7.19048	3.38095	6.71429		1	1.96774	3.58065		2.84609	1.75743	2.74723		0	0.976541	1.84022
21959	ENSG00000235872	antisense	RP11-335O4.3	0.96	0	0.17	0.2	0	0	0.15	0		0.00104058	0.17794	0.209157		1	151	1		-9.90839	-2.49054	-2.25734		0	7.2384	0
21961	ENSG00000235875	antisense	ARHGEF7-AS2	0	0.04	0	0	0	0	0	0		41	1	1		1	1	1		5.35755	0	0		0	0	0
21970	ENSG00000235897	antisense	TM4SF19-AS1	0.25	0.4	0.66	1.18	0.03	0.46	0.89	2.26		1.59761	2.63347	4.70518		14.871	28.7419	72.9355		0.675915	1.39696	2.23425		3.89443	4.84509	6.18855
21971	ENSG00000235899	antisense	RP11-345L23.1	0.9	0.32	0.42	1.84	0.6	0.94	0.25	1.4		0.356271	0.467259	2.04329		1.56572	0.417637	2.33111		-1.48895	-1.09771	1.03089		0.64683	-1.25968	1.22102
21972	ENSG00000235902	antisense	RP11-626E13.1	0.09	0	0	0	0	0	0	0		0.010989	0.010989	0.010989		1	1	1		-6.50779	-6.50779	-6.50779		0	0	0
21973	ENSG00000235903	antisense	CPB2-AS1	0.13	0.18	0.12	0.16	0.06	0.03	0	0.03		1.38168	0.923664	1.22901		0.508197	0.0163934	0.508197		0.466423	-0.11456	0.297494		-0.976541	-5.93074	-0.976541
21974	ENSG00000235904	antisense	RBMS3-AS3	0	0.03	0.03	0.04	0	0	0.19	0		31	31	41		1	191	1		4.9542	4.9542	5.35755		0	7.57743	0
21977	ENSG00000235910	antisense	AP006216.12	0	0	0	0.03	0	0	0	0		1	1	31		1	1	1		0	0	4.9542		0	0	0
21981	ENSG00000235927	antisense	NEXN-AS1	0.02	0.05	0.02	0.12	0.04	0.06	0.01	0.09		2.42857	1	5.7619		1.4878	0.268293	2.21951		1.28011	0	2.52655		0.573185	-1.89812	1.15024
21984	ENSG00000235934	antisense	AC007405.8	0.03	0.04	0	0.08	0	0	0	0		1.32258	0.0322581	2.6129		1	1	1		0.403356	-4.9542	1.38565		0	0	0
21985	ENSG00000235939	antisense	RP11-123B3.2	0	0	0	0	0	0	0	0.06		1	1	1		1	1	61		0	0	0		0	0	5.93074
21993	ENSG00000235958	antisense	UBOX5-AS1	0.03	0	0	0	0	0.02	0	0.04		0.0322581	0.0322581	0.0322581		21	1	41		-4.9542	-4.9542	-4.9542		4.39232	0	5.35755
21997	ENSG00000235989	antisense	MORC2-AS1	1.28	1.03	0.56	1.06	0.93	0.85	0.91	0.91		0.80484	0.437939	0.828259		0.914071	0.978518	0.978518		-0.313226	-1.1912	-0.271846		-0.129622	-0.0313301	-0.0313301
22003	ENSG00000236016	antisense	RP1-3J17.3	0	0	0.03	0	0	0	0	0		1	31	1		1	1	1		0	4.9542	0		0	0	0
22004	ENSG00000236017	antisense	ASMTL-AS1	0.78	0.39	0.14	1.14	0.39	0.43	0.4	0.11		0.50064	0.180538	1.46095		1.1023	1.02558	0.283887		-0.998154	-2.46963	0.546904		0.140519	0.0364336	-1.81661
22006	ENSG00000236021	antisense	RP11-195C7.1	0.09	0.31	0.26	0.02	0.18	0.04	0	0		3.41758	2.86813	0.230769		0.226519	0.00552486	0.00552486		1.77298	1.52011	-2.11548		-2.14229	-7.49985	-7.49985
22016	ENSG00000236051	antisense	MYCBP2-AS1	0.06	0.02	0.02	0.02	0	0.23	0	0.02		0.344262	0.344262	0.344262		231	1	21		-1.53842	-1.53842	-1.53842		7.85175	0	4.39232
22022	ENSG00000236064	antisense	RP6-191P20.4	0.01	0.03	0.1	0.04	0.1	0.07	0.05	0.02		2.81818	9.18182	3.72727		0.70297	0.50495	0.207921		1.49476	3.19878	1.89812		-0.508464	-0.985786	-2.26589
22023	ENSG00000236065	antisense	RP1-117O3.2	0	0	0	0.01	0	0.02	0	0		1	1	11		21	1	1		0	0	3.45943		4.39232	0	0
22039	ENSG00000236107	antisense	AC010127.3	0.15	0.04	0.03	0.05	0.13	0.12	0.07	0		0.271523	0.205298	0.337748		0.923664	0.541985	0.00763359		-1.88085	-2.28421	-1.56598		-0.11456	-0.883676	-7.03342
22046	ENSG00000236137	antisense	RP11-27K13.3	0.06	0.31	0.12	0.38	0.2	0.2	0.08	0.21		5.09836	1.98361	6.2459		1	0.402985	1.04975		2.35003	0.988126	2.64291		0	-1.3112	0.0700475
22048	ENSG00000236144	antisense	AD000090.2	6.75	10.46	3.64	3.73	6.13	5.71	4.2	2.72		1.54955	0.539328	0.552659		0.931496	0.685206	0.44381		0.631848	-0.890766	-0.855539		-0.102379	-0.54539	-1.17199
22052	ENSG00000236153	antisense	AC104076.3	0	0	0	0.22	0	0	0	0		1	1	221		1	1	1		0	0	7.7879		0	0	0
22064	ENSG00000236197	antisense	AC002429.5	0	0	0.01	0	0	0	0	0		1	11	1		1	1	1		0	3.45943	0		0	0	0
22065	ENSG00000236199	antisense	RP11-264I13.2	0.62	0.1	0.54	0.65	0	0	0.45	0.36		0.162641	0.871176	1.04831		1	451	361		-2.62024	-0.198965	0.0680643		0	8.81698	8.49586
22066	ENSG00000236200	antisense	KDM4A-AS1	0.58	0.66	1	1	1.48	2.06	0.25	1.73		1.13769	1.72289	1.72289		1.39163	0.16948	1.1688		0.186112	0.784832	0.784832		0.476773	-2.56081	0.225034
22070	ENSG00000236213	antisense	AC006369.2	0	0	0.03	0.02	0	0	0.03	0		1	31	21		1	31	1		0	4.9542	4.39232		0	4.9542	0
22076	ENSG00000236234	antisense	AC091132.1	0	0	0	0.03	0	0	0	0.08		1	1	31		1	1	81		0	0	4.9542		0	0	6.33985
22078	ENSG00000236242	antisense	MYO16-AS1	0.06	0.12	0.06	0	0	0	0.09	0		1.98361	1	0.0163934		1	91	1		0.988126	0	-5.93074		0	6.50779	0
22083	ENSG00000236256	antisense	DIAPH2-AS1	0.03	0.12	0.49	0.4	0.21	0.22	0.17	0.17		3.90323	15.8387	12.9355		1.04739	0.810427	0.810427		1.96467	3.98538	3.69326		0.0668034	-0.303247	-0.303247
22085	ENSG00000236263	antisense	RP11-263K19.6	0.06	0	0.25	0	0	0	0	0		0.0163934	4.11475	0.0163934		1	1	1		-5.93074	2.04081	-5.93074		0	0	0
22087	ENSG00000236266	antisense	RP3-467L1.4	0	0	0.09	0.03	0	0	0.06	0.02		1	91	31		1	61	21		0	6.50779	4.9542		0	5.93074	4.39232
22097	ENSG00000236305	antisense	RP11-126L15.4	1.52	1.2	1.43	0.26	0.32	1.69	0.58	0		0.789612	0.940828	0.171598		5.26791	1.80997	0.00311526		-0.340784	-0.0879965	-2.5429		2.39723	0.855965	-8.32643
22099	ENSG00000236308	antisense	RP11-316M21.7	0.09	0.09	0.03	0.02	0	0	0	0.03		1	0.340659	0.230769		1	1	31		0	-1.5536	-2.11548		0	0	4.9542
22105	ENSG00000236326	antisense	RP3-486I3.5	0	0.06	0.05	0	0	0	0	0		61	51	1		1	1	1		5.93074	5.67243	0		0	0	0
22109	ENSG00000236345	antisense	RP11-59D5__B.2	1.59	2.78	4.03	4.4	5.16	4.02	3.69	3.15		1.74796	2.53363	2.76618		0.779113	0.715171	0.610541		0.80567	1.3412	1.4679		-0.360096	-0.483639	-0.711841
22113	ENSG00000236352	antisense	AC005220.3	0	0.02	0.01	0.04	0	0.02	0.03	0		21	11	41		21	31	1		4.39232	3.45943	5.35755		4.39232	4.9542	0
22114	ENSG00000236358	antisense	RP5-827C21.2	0.43	0.22	0.15	0.13	0.18	0.57	0.05	0.19		0.512761	0.350348	0.303944		3.1547	0.281768	1.05525		-0.963641	-1.51314	-1.71812		1.6575	-1.82742	0.0775829
22117	ENSG00000236364	antisense	RP11-525G13.2	0	0	0.07	0	0	0	0	0		1	71	1		1	1	1		0	6.14975	0		0	0	0
22126	ENSG00000236394	antisense	RP11-229P13.15	0.04	0.17	0	0.3	0.11	0.05	0.38	0.05		4.17073	0.0243902	7.34146		0.459459	3.43243	0.459459		2.0603	-5.35755	2.87607		-1.12199	1.77923	-1.12199
22128	ENSG00000236404	antisense	RP11-125B21.2	0.01	0.1	0.19	0.17	0.03	0.17	0.09	0.13		9.18182	17.3636	15.5455		5.51613	2.93548	4.22581		3.19878	4.118	3.95842		2.46366	1.5536	2.07923
22133	ENSG00000236426	antisense	RP11-79M19.2	0	0	0	0.02	0	0	0	0.23		1	1	21		1	1	231		0	0	4.39232		0	0	7.85175
22135	ENSG00000236432	antisense	AC097662.2	1.07	0.58	0.16	0.42	0.15	0.11	0.2	0.2		0.542484	0.150327	0.393091		0.735099	1.33113	1.33113		-0.882348	-2.73383	-1.34707		-0.443989	0.412647	0.412647
22141	ENSG00000236449	antisense	AC018890.6	0	0	0	0	0	0	0.01	0		1	1	1		1	11	1		0	0	0		0	3.45943	0
22155	ENSG00000236498	antisense	AC107081.5	0.2	0.23	0.37	0.08	0.1	0.08	0.12	0.12		1.14925	1.84577	0.402985		0.80198	1.19802	1.19802		0.200697	0.884224	-1.3112		-0.318361	0.260652	0.260652
22157	ENSG00000236508	antisense	ATP13A5-AS1	0	0.08	0.12	0	0	0	0.24	0		81	121	1		1	241	1		6.33985	6.91886	0		0	7.91289	0
22159	ENSG00000236514	antisense	RP11-162G10.5	0.33	0.15	0	0.11	0.26	0.18	0.02	0.08		0.456193	0.00302115	0.335347		0.693487	0.0804598	0.310345		-1.13228	-8.37069	-1.57627		-0.52806	-3.63559	-1.68806
22161	ENSG00000236519	antisense	AL773604.8	0.12	0.06	0.12	0.14	0.07	0.07	0.06	0.17		0.504132	1	1.16529		1	0.859155	2.40845		-0.988126	0	0.220688		0	-0.21901	1.26811
22164	ENSG00000236524	antisense	RP11-134F2.2	0	0	0.1	0	0	0	0.13	0		1	101	1		1	131	1		0	6.65821	0		0	7.03342	0
22165	ENSG00000236526	antisense	RP4-742J24.2	0.06	0.05	0.04	0.05	0.04	0.04	0.08	0.06		0.836066	0.672131	0.836066		1	1.97561	1.4878		-0.258312	-0.573185	-0.258312		0	0.982298	0.573185
22171	ENSG00000236536	antisense	AC003986.7	0	0.07	0	0	0	0	0	0		71	1	1		1	1	1		6.14975	0	0		0	0	0
22174	ENSG00000236540	antisense	AC006547.13	0.54	0.57	0.4	0.71	0.32	0.15	0.46	0.96		1.05545	0.74122	1.31423		0.470405	1.43614	2.99377		0.0778622	-0.432026	0.394221		-1.08802	0.522193	1.58196
22176	ENSG00000236545	antisense	AP001619.3	0.03	0.03	0	0.05	0	0	0.06	0		1	0.0322581	1.64516		1	61	1		0	-4.9542	0.718229		0	5.93074	0
22177	ENSG00000236546	antisense	RP1-118J21.5	0	0.05	0.02	0.04	0	0.1	0	0		51	21	41		101	1	1		5.67243	4.39232	5.35755		6.65821	0	0
22178	ENSG00000236548	antisense	RP11-510H23.1	0.05	0.03	0.02	0.05	0.05	0.05	0.04	0.02		0.607843	0.411765	1		1	0.803922	0.411765		-0.718229	-1.28011	0		0	-0.314873	-1.28011
22182	ENSG00000236558	antisense	AC138655.6	0	0.01	0	0	0.01	0	0	0.04		11	1	1		0.0909091	0.0909091	3.72727		3.45943	0	0		-3.45943	-3.45943	1.89812
22183	ENSG00000236559	antisense	RP11-243J16.7	0	0.19	0.06	0	0	0	0	0		191	61	1		1	1	1		7.57743	5.93074	0		0	0	0
22195	ENSG00000236617	antisense	RP11-46H11.12	0.2	0	0.06	0	0	0	0.1	0.07		0.00497512	0.303483	0.00497512		1	101	71		-7.65105	-1.72031	-7.65105		0	6.65821	6.14975
22196	ENSG00000236618	antisense	PITPNA-AS1	11.02	14.55	14.22	12.38	15.04	15.33	12.24	13.11		1.3203	1.29035	1.1234		1.01928	0.813842	0.871684		0.400863	0.367768	0.167873		0.0275513	-0.297179	-0.198123
22199	ENSG00000236643	antisense	RP11-175D17.3	0.03	0.06	0.03	0.07	0.14	0.03	0	0		1.96774	1	2.29032		0.219858	0.0070922	0.0070922		0.976541	0	1.19555		-2.18536	-7.13955	-7.13955
22203	ENSG00000236658	antisense	RP11-83J21.3	0	0	0	0	0	0	0	0.05		1	1	1		1	1	51		0	0	0		0	0	5.67243
22204	ENSG00000236662	antisense	RP11-108L7.4	0	0.3	0.43	0	0.13	0	0	0		301	431	1		0.00763359	0.00763359	0.00763359		8.23362	8.75154	0		-7.03342	-7.03342	-7.03342
22205	ENSG00000236663	antisense	AP001631.9	0	0.05	3.2	0.12	0	0	2.05	0.12		51	3201	121		1	2051	121		5.67243	11.6443	6.91886		0	11.0021	6.91886
22207	ENSG00000236671	antisense	PRKG1-AS1	0.2	0.12	0.41	0.27	0.08	0.22	0.28	0.4		0.60199	2.04478	1.34826		2.7284	3.46914	4.95062		-0.732188	1.03194	0.431097		1.44805	1.79458	2.30761
22210	ENSG00000236677	antisense	AP000688.11	0	0.05	0	0	0	0	0.05	0		51	1	1		1	51	1		5.67243	0	0		0	5.67243	0
22225	ENSG00000236723	antisense	RP5-1024G6.2	0	0	0	0.17	0	0	0	0		1	1	171		1	1	1		0	0	7.41785		0	0	0
22236	ENSG00000236754	antisense	AC004019.13	0.02	0.01	0	0.08	0	0	0	0.01		0.52381	0.047619	3.85714		1	1	11		-0.932886	-4.39232	1.94753		0	0	3.45943
22237	ENSG00000236756	antisense	DNAJC9-AS1	0.15	0.01	0.34	0.02	0.18	1.33	0.46	0.29		0.0728477	2.25828	0.139073		7.35359	2.54696	1.60773		-3.77897	1.17522	-2.84609		2.87845	1.34878	0.685029
22244	ENSG00000236772	antisense	RP5-1184F4.5	0.11	0.08	0.01	0	0	0	0	0		0.72973	0.0990991	0.00900901		1	1	1		-0.454566	-3.33498	-6.79442		0	0	0
22247	ENSG00000236778	antisense	INTS6-AS1	1.68	2.31	0.78	1.19	1.41	1.13	1.08	1		1.37478	0.464604	0.708507		0.801559	0.766123	0.709426		0.459198	-1.10593	-0.497146		-0.319119	-0.384351	-0.495276
22250	ENSG00000236782	antisense	RP11-96L14.7	0.61	0.69	0.27	0.32	1.03	0.95	0.99	0.23		1.13093	0.443535	0.525368		0.922405	0.961203	0.224054		0.177513	-1.17288	-0.928599		-0.116527	-0.0570874	-2.15808
22256	ENSG00000236810	antisense	RP5-886K2.3	1.12	1.54	1.08	1.85	1.37	1.33	0.73	1.56		1.37467	0.964318	1.6512		0.970824	0.533187	1.13858		0.459081	-0.0524198	0.723519		-0.042718	-0.907285	0.187242
22264	ENSG00000236841	antisense	AC007750.5	0	0	0.07	0.26	0.02	0	0.01	0.1		1	71	261		0.047619	0.52381	4.80952		0	6.14975	8.02791		-4.39232	-0.932886	2.26589
22270	ENSG00000236859	antisense	AC018737.1	2.92	2.78	2.05	2.18	3.13	3.1	2.72	2.07		0.952071	0.702157	0.746662		0.990418	0.869051	0.66145		-0.0708586	-0.510135	-0.421473		-0.01389	-0.202487	-0.596296
22271	ENSG00000236861	antisense	AC006378.2	0.03	0	0	0	0.03	0	0	0		0.0322581	0.0322581	0.0322581		0.0322581	0.0322581	0.0322581		-4.9542	-4.9542	-4.9542		-4.9542	-4.9542	-4.9542
22274	ENSG00000236869	antisense	RP11-944L7.4	0.09	0.05	0.08	0	0	0.1	0.04	0		0.56044	0.89011	0.010989		101	41	1		-0.835369	-0.167945	-6.50779		6.65821	5.35755	0
22280	ENSG00000236883	antisense	AP001615.9	5.3	5.54	2.42	3.84	1.16	0.83	1.21	2.11		1.04527	0.456706	0.72458		0.715762	1.04307	1.81826		0.0638818	-1.13066	-0.464783		-0.482448	0.0608309	0.862559
22284	ENSG00000236896	antisense	RP11-535C21.3	0	0.11	0.05	0	0	0.07	0	0.13		111	51	1		71	1	131		6.79442	5.67243	0		6.14975	0	7.03342
22289	ENSG00000236915	antisense	RP4-651E10.4	0	0.04	0	0	0	0	0	0		41	1	1		1	1	1		5.35755	0	0		0	0	0
22292	ENSG00000236933	antisense	RP11-439A17.7	1.35	0.09	1.29	2.1	1.57	1.84	1.49	0.99		0.0673575	0.955588	1.55514		1.17187	0.949077	0.630808		-3.89202	-0.0655387	0.637048		0.228806	-0.0754029	-0.664726
22293	ENSG00000236935	antisense	AP003774.1	0.03	0	0	0.08	0	0.09	0	0		0.0322581	0.0322581	2.6129		91	1	1		-4.9542	-4.9542	1.38565		6.50779	0	0
22296	ENSG00000236943	antisense	RP11-640M9.1	2.66	5.6	8.33	4.6	4.46	5.91	8.16	2.22		2.10485	3.13078	1.72905		1.32504	1.82941	0.49787		1.07372	1.64652	0.789979		0.406035	0.871379	-1.00616
22304	ENSG00000236986	antisense	RP11-544A12.4	0	0.02	0	0	0.02	0	0	0.1		21	1	1		0.047619	0.047619	4.80952		4.39232	0	0		-4.39232	-4.39232	2.26589
22305	ENSG00000236991	antisense	RP11-383C5.7	0.52	0.41	0.02	0.64	0.27	0.16	0.24	0.36		0.788868	0.0403071	1.23033		0.594096	0.889299	1.3321		-0.342145	-4.63282	0.299041		-0.751232	-0.16926	0.413706
22311	ENSG00000237009	antisense	GLIS3-AS1	0	0.02	0	0	0.07	0	0	0		21	1	1		0.0140845	0.0140845	0.0140845		4.39232	0	0		-6.14975	-6.14975	-6.14975
22313	ENSG00000237015	antisense	CTA-984G1.5	0.18	0.18	0.06	0.14	0.1	0	0.06	0.07		1	0.337017	0.779006		0.00990099	0.60396	0.70297		0	-1.56911	-0.360295		-6.65821	-0.727474	-0.508464
22314	ENSG00000237017	antisense	AC012314.8	0.11	0.1	0.04	0.16	0.04	0.07	0.06	0.05		0.90991	0.369369	1.45045		1.73171	1.4878	1.2439		-0.136204	-1.43686	0.536501		0.792195	0.573185	0.314873
22321	ENSG00000237054	antisense	PRMT5-AS1	0.19	0.24	0.08	0.14	0.06	0.16	0.12	0.36		1.26178	0.424084	0.73822		2.63934	1.98361	5.91803		0.335461	-1.23758	-0.437877		1.40018	0.988126	2.56512
22322	ENSG00000237058	antisense	RP13-436F16.1	0.11	0	0	0	0	0	0	0		0.00900901	0.00900901	0.00900901		1	1	1		-6.79442	-6.79442	-6.79442		0	0	0
22326	ENSG00000237073	antisense	RP11-168K11.2	0	0	0	0	0	0	0	0.07		1	1	1		1	1	71		0	0	0		0	0	6.14975
22333	ENSG00000237101	antisense	RP11-365O16.6	0.01	0.1	0	0.02	0.02	0.01	0	0.03		9.18182	0.0909091	1.90909		0.52381	0.047619	1.47619		3.19878	-3.45943	0.932886		-0.932886	-4.39232	0.561879
22336	ENSG00000237126	antisense	AC073254.1	0.65	0.46	0.04	0.2	0.3	0.07	0.27	0.07		0.708141	0.06298	0.308756		0.23588	0.900332	0.23588		-0.497891	-3.98896	-1.69546		-2.08387	-0.151471	-2.08387
22337	ENSG00000237133	antisense	AC020594.5	0.08	0	0.07	0.19	0	0	0	0.09		0.0123457	0.876543	2.35802		1	1	91		-6.33985	-0.190103	1.23758		0	0	6.50779
22340	ENSG00000237152	antisense	DLEU7-AS1	0	0	0	0.01	0	0	0.02	0.06		1	1	11		1	21	61		0	0	3.45943		0	4.39232	5.93074
22353	ENSG00000237188	antisense	RP11-337C18.8	0.07	0.1	0.5	0.38	0.18	0.31	0.55	0.28		1.42254	7.05634	5.3662		1.71823	3.0442	1.55249		0.508464	2.81892	2.4239		0.780925	1.60606	0.63458
22365	ENSG00000237250	antisense	RP11-193H5.1	0	0	0.01	0	0	0	0.02	0		1	11	1		1	21	1		0	3.45943	0		0	4.39232	0
22376	ENSG00000237282	antisense	LINC00851	0	0	0	0	0	0	0.07	0		1	1	1		1	71	1		0	0	0		0	6.14975	0
22381	ENSG00000237298	antisense	TTN-AS1	4.83	6.34	3.98	6.49	4.66	5.93	3.99	5.16		1.31256	0.824053	1.34361		1.27247	0.856254	1.10727		0.392389	-0.279191	0.426119		0.347636	-0.223889	0.147011
22382	ENSG00000237301	antisense	RP4-680D5.2	0.01	0	0.01	0	0.01	0.01	0.01	0		0.0909091	1	0.0909091		1	1	0.0909091		-3.45943	0	-3.45943		0	0	-3.45943
22385	ENSG00000237311	antisense	RP6-159A1.3	0	0	0.02	0.01	0	0	0	0		1	21	11		1	1	1		0	4.39232	3.45943		0	0	0
22386	ENSG00000237328	antisense	RAI1-AS1	0.02	0.11	0.02	0.04	0	0	0	0.08		5.28571	1	1.95238		1	1	81		2.4021	0	0.965235		0	0	6.33985
22398	ENSG00000237385	antisense	RP11-165J3.5	0.08	0	0	0	0	0	0	0		0.0123457	0.0123457	0.0123457		1	1	1		-6.33985	-6.33985	-6.33985		0	0	0
22410	ENSG00000237424	antisense	FOXD2-AS1	1.1	0.82	0.88	1.26	1.24	1.39	0.78	1.37		0.745686	0.800182	1.14532		1.12087	0.629331	1.10475		-0.42336	-0.321601	0.195754		0.164619	-0.668109	0.143725
22411	ENSG00000237429	antisense	RP1-159A19.4	0	0.24	0.11	0	0	0	0.47	0		241	111	1		1	471	1		7.91289	6.79442	0		0	8.87958	0
22414	ENSG00000237436	antisense	RP11-312B8.1	0.05	0.05	0	0	0	0	0	0		1	0.0196078	0.0196078		1	1	1		0	-5.67243	-5.67243		0	0	0
22430	ENSG00000237481	antisense	RP4-803J11.2	0	0	0.03	0	0	0	0	0		1	31	1		1	1	1		0	4.9542	0		0	0	0
22431	ENSG00000237485	antisense	SGOL1-AS1	0.06	0	0	0	0	0.07	0.46	0.05		0.0163934	0.0163934	0.0163934		71	461	51		-5.93074	-5.93074	-5.93074		6.14975	8.84862	5.67243
22435	ENSG00000237499	antisense	RP11-356I2.4	0.02	0.15	0.01	0.22	0.05	0.13	0.01	0.07		7.19048	0.52381	10.5238		2.56863	0.215686	1.39216		2.84609	-0.932886	3.39559		1.361	-2.21299	0.477322
22436	ENSG00000237502	antisense	RP1-12G14.6	0.05	0	0	0	0	0	0	0		0.0196078	0.0196078	0.0196078		1	1	1		-5.67243	-5.67243	-5.67243		0	0	0
22437	ENSG00000237505	antisense	RP11-76N22.2	0.52	0.31	0.59	0.19	0.18	0.02	0.16	0.18		0.596929	1.13436	0.366603		0.116022	0.889503	1		-0.744369	0.181875	-1.44771		-3.10753	-0.168929	0
22440	ENSG00000237512	antisense	UNC5B-AS1	11	2.78	6.5	10.1	3.2	2.43	0.96	4.57		0.252795	0.590946	0.918189		0.75945	0.300219	1.42799		-1.98396	-0.758901	-0.123137		-0.396973	-1.73591	0.513987
22443	ENSG00000237517	antisense	DGCR5	0.14	0.47	0.73	0.12	0.12	0.25	0.37	0.1		3.34043	5.1844	0.858156		2.07438	3.06612	0.834711		1.74003	2.37418	-0.220688		1.05268	1.61641	-0.260652
22446	ENSG00000237529	antisense	RP11-439K3.3	0	0	0	0.03	0	0	0	0		1	1	31		1	1	1		0	0	4.9542		0	0	0
22457	ENSG00000237587	antisense	RP11-327I22.4	0	0	0	0.16	0	0	0	0		1	1	161		1	1	1		0	0	7.33092		0	0	0
22458	ENSG00000237594	antisense	AP000251.3	0.49	0.48	0.96	0.84	1.63	0.78	1.46	0.55		0.979633	1.95723	1.71283		0.478847	0.895769	0.33783		-0.0296861	0.968813	0.776383		-1.06236	-0.158801	-1.56563
22460	ENSG00000237596	antisense	RP13-143G15.4	0	0	0	0.13	0.11	0	0	0.18		1	1	131		0.00900901	0.00900901	1.63063		0	0	7.03342		-6.79442	-6.79442	0.70543
22461	ENSG00000237605	antisense	RP11-343H5.6	0.28	0.07	0.07	0.5	0.23	0.24	0.14	0.33		0.252669	0.252669	1.78292		1.04329	0.61039	1.4329		-1.98468	-1.98468	0.83424		0.0611403	-0.712198	0.518938
22468	ENSG00000237637	antisense	FRY-AS1	0.03	0	0	0.03	0	0	0	0		0.0322581	0.0322581	1		1	1	1		-4.9542	-4.9542	0		0	0	0
22469	ENSG00000237640	antisense	RP4-604G5.1	0	0.24	0	0	0	0.14	0.12	0		241	1	1		141	121	1		7.91289	0	0		7.13955	6.91886	0
22484	ENSG00000237685	antisense	RP11-360O19.4	0	0	0.01	0.06	0	0.02	0	0.08		1	11	61		21	1	81		0	3.45943	5.93074		4.39232	0	6.33985
22485	ENSG00000237686	antisense	RP5-1120P11.1	0.27	0.16	0.96	0.95	0.32	0.29	0.57	1.36		0.594096	3.54613	3.50923		0.906542	1.77882	4.23988		-0.751232	1.82624	1.81115		-0.141554	0.830917	2.08402
22493	ENSG00000237718	antisense	AC009095.4	0	0.11	0	0.06	0	0	0	0.16		111	1	61		1	1	161		6.79442	0	5.93074		0	0	7.33092
22499	ENSG00000237737	antisense	DCTN1-AS1	0	0.07	0	0	0	0	0	0		71	1	1		1	1	1		6.14975	0	0		0	0	0
22503	ENSG00000237750	antisense	AC007740.1	0	0.01	0	0	0	0	0	0		11	1	1		1	1	1		3.45943	0	0		0	0	0
22511	ENSG00000237773	antisense	AC003075.4	0.5	1.03	0.45	0.74	0.23	0.46	0.07	0.17		2.05788	0.9002	1.47904		1.99567	0.307359	0.74026		1.04116	-0.151683	0.564663		0.996874	-1.702	-0.433897
22513	ENSG00000237775	antisense	DDR1-AS1	0	0	0.01	0	0	0	0	0		1	11	1		1	1	1		0	3.45943	0		0	0	0
22514	ENSG00000237781	antisense	RP11-54A4.2	0.02	0.02	0.03	0.05	0.01	0	0	0		1	1.47619	2.42857		0.0909091	0.0909091	0.0909091		0	0.561879	1.28011		-3.45943	-3.45943	-3.45943
22515	ENSG00000237786	antisense	GFOD1-AS1	0.09	0	0.11	0.08	0	0	0	0		0.010989	1.21978	0.89011		1	1	1		-6.50779	0.286621	-0.167945		0	0	0
22523	ENSG00000237805	antisense	AC015849.2	0	0.1	0	0	0	0.03	0	0		101	1	1		31	1	1		6.65821	0	0		4.9542	0	0
22526	ENSG00000237813	antisense	AC002066.1	0.16	0.37	0.72	0.91	0.32	0.33	0.34	0.6		2.30435	4.47826	5.65839		1.03115	1.06231	1.87227		1.20436	2.16294	2.50039		0.0442579	0.0871984	0.904792
22529	ENSG00000237819	antisense	AC002454.1	0.1	0.15	1.64	0.27	0.36	0.62	1.63	0.1		1.49505	16.2475	2.68317		1.72022	4.51801	0.279778		0.580193	4.02215	1.42394		0.782594	2.17569	-1.83764
22533	ENSG00000237836	antisense	PHKA2-AS1	0	0.06	0	0.06	0.06	0.18	0.23	0.06		61	1	61		2.96721	3.78689	1		5.93074	0	5.93074		1.56911	1.92101	0
22549	ENSG00000237883	antisense	DGUOK-AS1	7.52	7.48	4.45	6.53	5.42	5.37	6.07	3.05		0.994682	0.59181	0.868369		0.990777	1.1199	0.562811		-0.00769337	-0.756795	-0.203621		-0.0133683	0.163375	-0.829277
22550	ENSG00000237886	antisense	RP11-611D20.2	0.87	0.99	0.41	1.36	1.45	1.23	0.57	0.17		1.13777	0.471871	1.56257		0.84838	0.393522	0.11785		0.186212	-1.08353	0.643922		-0.237217	-1.34548	-3.08498
22559	ENSG00000237928	antisense	RP4-668G5.1	0.02	0.02	0	0	0	0	0	0		1	0.047619	0.047619		1	1	1		0	-4.39232	-4.39232		0	0	0
22561	ENSG00000237934	antisense	RP11-467D18.2	0.16	0	0	0.02	0	0.15	0	0		0.00621118	0.00621118	0.130435		151	1	1		-7.33092	-7.33092	-2.9386		7.2384	0	0
22562	ENSG00000237938	antisense	RP11-288I21.1	0	0.08	0.05	0.19	0.07	0.13	0	0.18		81	51	191		1.84507	0.0140845	2.5493		6.33985	5.67243	7.57743		0.883676	-6.14975	1.3501
22566	ENSG00000237945	antisense	LINC00649	0	0.03	0.06	0.05	0.02	0.03	0.02	0.03		31	61	51		1.47619	1	1.47619		4.9542	5.93074	5.67243		0.561879	0	0.561879
22567	ENSG00000237950	antisense	RP11-7O11.3	0.12	0.67	0.3	0.7	0.26	0.43	0.39	0.55		5.54545	2.4876	5.79339		1.65134	1.49808	2.11111		2.47131	1.31476	2.53441		0.723638	0.583119	1.078
22570	ENSG00000237975	antisense	FLG-AS1	0.29	0	0.04	0.22	0.12	0.01	0.08	0.36		0.00343643	0.140893	0.75945		0.0909091	0.669421	2.98347		-8.18488	-2.82732	-0.396973		-3.45943	-0.579013	1.57699
22571	ENSG00000237976	antisense	RP11-126K1.6	0.34	0.81	0.13	0.07	0.62	0.92	0.27	0.25		2.3783	0.384164	0.208211		1.48309	0.436393	0.404187		1.24993	-1.3802	-2.26388		0.568608	-1.1963	-1.30691
22573	ENSG00000237978	antisense	RP11-385J1.2	0	0.06	0.11	0.05	0	0	0	0.04		61	111	51		1	1	41		5.93074	6.79442	5.67243		0	0	5.35755
22579	ENSG00000237998	antisense	RP11-432J9.5	0.02	0.03	0	0.1	0.02	0	0	0.04		1.47619	0.047619	4.80952		0.047619	0.047619	1.95238		0.561879	-4.39232	2.26589		-4.39232	-4.39232	0.965235
22584	ENSG00000238018	antisense	AC093110.3	0	0.55	0.25	0.57	0.12	0.19	0.37	0.15		551	251	571		1.57851	3.06612	1.24793		9.10591	7.97154	9.15735		0.658566	1.61641	0.319542
22592	ENSG00000238045	antisense	AC009133.14	2.72	2.44	1.53	3.22	2.04	1.57	1.17	2.24		0.897097	0.562661	1.18376		0.769721	0.573738	1.09799		-0.156665	-0.829663	0.243372		-0.377593	-0.801535	0.134866
22595	ENSG00000238057	antisense	ZEB2-AS1	0	0.03	0.02	0	0	0	0	0		31	21	1		1	1	1		4.9542	4.39232	0		0	0	0
22596	ENSG00000238058	antisense	RP11-432J22.2	0.38	0.1	0.18	0.45	0.23	0.22	0.28	0.11		0.265092	0.475066	1.18373		0.95671	1.21645	0.480519		-1.91544	-1.0738	0.243336		-0.0638465	0.282677	-1.05733
22618	ENSG00000238117	antisense	AP004372.1	0	0	0.78	0.18	0	0	0.18	0		1	781	181		1	181	1		0	9.60918	7.49985		0	7.49985	0
22619	ENSG00000238120	antisense	CTA-941F9.9	0.03	0	0.16	0.55	0.11	0	0.1	0.45		0.0322581	5.19355	17.7742		0.00900901	0.90991	4.06306		-4.9542	2.37672	4.15171		-6.79442	-0.136204	2.02257
22621	ENSG00000238123	antisense	MID1IP1-AS1	1.56	0.7	0.31	1.32	0.47	1.2	0.06	0.3		0.449071	0.199231	0.846252		2.54989	0.129512	0.639066		-1.15498	-2.32748	-0.24084		1.35044	-2.94885	-0.645964
22624	ENSG00000238133	antisense	MLK7-AS1	0.04	0.04	0.02	0.05	0.01	0.02	0.02	0.14		1	0.512195	1.2439		1.90909	1.90909	12.8182		0	-0.965235	0.314873		0.932886	0.932886	3.68012
22626	ENSG00000238140	antisense	RP11-253A20.1	0	0	0	0.04	0	0	0	0		1	1	41		1	1	1		0	0	5.35755		0	0	0
22627	ENSG00000238141	antisense	BRWD1-AS1	0.02	0.05	0	0.04	0	0	0	0		2.42857	0.047619	1.95238		1	1	1		1.28011	-4.39232	0.965235		0	0	0
22630	ENSG00000238160	antisense	AC116366.5	0	0	0	0.05	0	0.02	0	0		1	1	51		21	1	1		0	0	5.67243		4.39232	0	0
22637	ENSG00000238178	antisense	RP11-431J24.2	0	0	0	0	0	0.05	0	0		1	1	1		51	1	1		0	0	0		5.67243	0	0
22640	ENSG00000238186	antisense	RP11-656D10.6	0	0.08	0	0.46	0.18	0	0.16	0		81	1	461		0.00552486	0.889503	0.00552486		6.33985	0	8.84862		-7.49985	-0.168929	-7.49985
22643	ENSG00000238197	antisense	PAXBP1-AS1	0.15	0.1	0.03	0.11	0.13	0.04	0.14	0.12		0.668874	0.205298	0.735099		0.312977	1.07634	0.923664		-0.580193	-2.28421	-0.443989		-1.67587	0.106128	-0.11456
22662	ENSG00000238258	antisense	RP11-342D11.2	0	0	0	0.04	0.04	0	0	0.04		1	1	41		0.0243902	0.0243902	1		0	0	5.35755		-5.35755	-5.35755	0
22663	ENSG00000238260	antisense	RP11-46F15.2	0.08	0.06	0	0.13	0.18	0	0	0.12		0.753086	0.0123457	1.61728		0.00552486	0.00552486	0.668508		-0.409113	-6.33985	0.693573		-7.49985	-7.49985	-0.580983
22667	ENSG00000238273	antisense	AC012360.6	0.2	0.15	0.07	0.26	0.11	0.08	0.07	0.14		0.751244	0.353234	1.29851		0.72973	0.63964	1.27027		-0.412647	-1.5013	0.376854		-0.454566	-0.644669	0.345135
22670	ENSG00000238279	antisense	BX470102.3	1.39	1.02	2.12	3.49	1.75	1.69	2.55	3.21		0.734004	1.5248	2.50971		0.965734	1.45688	1.83381		-0.44614	0.608622	1.32752		-0.0503024	0.542884	0.874844
22671	ENSG00000238280	antisense	RP11-436D10.3	0.08	0	0.02	0.04	0.04	0.09	0.05	0.03		0.0123457	0.259259	0.506173		2.21951	1.2439	0.756098		-6.33985	-1.94753	-0.982298		1.15024	0.314873	-0.403356
22673	ENSG00000238287	antisense	RP11-656D10.3	0.53	0.58	0.27	0.34	0.38	0.24	0.45	0.29		1.09416	0.510358	0.642185		0.632546	1.18373	0.76378		0.129826	-0.970419	-0.63894		-0.660758	0.243336	-0.388772
22702	ENSG00000239213	antisense	RP11-85F14.5	3.13	2.88	8.03	6.2	4.12	4.29	6.41	5.05		0.920153	2.565	1.98052		1.04125	1.55569	1.22567		-0.120054	1.35896	0.985877		0.0583194	0.637555	0.293575
22704	ENSG00000239219	antisense	RP11-379K17.4	0	0	0.01	0.01	0.08	0	0	0.03		1	11	11		0.0123457	0.0123457	0.382716		0	3.45943	3.45943		-6.33985	-6.33985	-1.38565
22712	ENSG00000239265	antisense	CLRN1-AS1	0	0	0	0	0	0.01	0.02	0		1	1	1		11	21	1		0	0	0		3.45943	4.39232	0
22719	ENSG00000239300	antisense	RP11-400L8.2	0.04	0	0	0	0	0	0	0		0.0243902	0.0243902	0.0243902		1	1	1		-5.35755	-5.35755	-5.35755		0	0	0
22723	ENSG00000239322	antisense	AC007040.7	0.26	0.15	0.77	0.52	0.7	0.65	1.57	0.93		0.578544	2.95402	1.99617		0.928673	2.24108	1.3281		-0.789501	1.56268	0.997234		-0.106757	1.1642	0.409367
22725	ENSG00000239335	antisense	RP11-745O10.2	0.84	0.66	0.34	0.58	0.68	0.68	0.21	0.43		0.785969	0.40547	0.690844		1	0.309838	0.632893		-0.347456	-1.30233	-0.533568		0	-1.69041	-0.659967
22733	ENSG00000239377	antisense	RP4-584D14.6	0.21	0	0	0	0	0	0.15	0		0.00473934	0.00473934	0.00473934		1	151	1		-7.7211	-7.7211	-7.7211		0	7.2384	0
22739	ENSG00000239415	antisense	AP001469.9	0.48	0.43	0.69	0.85	0.62	0.34	0.41	0.66		0.89605	1.43659	1.76923		0.549114	0.661836	1.06441		-0.158349	0.522649	0.823122		-0.864822	-0.595455	0.090057
22742	ENSG00000239445	antisense	ST3GAL6-AS1	0	0.04	0.12	0.52	0	0.08	0.2	0.27		41	121	521		81	201	271		5.35755	6.91886	9.02514		6.33985	7.65105	8.08215
22744	ENSG00000239462	antisense	CTD-2021J15.1	0	0	0	0.46	0	0	0	0.13		1	1	461		1	1	131		0	0	8.84862		0	0	7.03342
22752	ENSG00000239480	antisense	RP11-514P8.2	0	0.1	0	0	0	0	0	0.08		101	1	1		1	1	81		6.65821	0	0		0	0	6.33985
22761	ENSG00000239523	antisense	MYLK-AS1	2.06	1.74	2.06	0.82	1.47	1.35	0.88	0.49		0.844736	1	0.39835		0.918423	0.598912	0.333787		-0.243428	0	-1.32789		-0.12277	-0.739583	-1.583
22767	ENSG00000239569	antisense	KMT2E-AS1	1.65	1.49	1.02	1.66	1.92	1.34	1.48	0.96		0.903089	0.618413	1.00606		0.698074	0.770953	0.50026		-0.14706	-0.693357	0.00871195		-0.518548	-0.375286	-0.999249
22771	ENSG00000239593	antisense	RP11-477J21.6	0.07	0.04	0	0.13	0	0.02	0.11	0.33		0.577465	0.0140845	1.84507		21	111	331		-0.792195	-6.14975	0.883676		4.39232	6.79442	8.37069
22777	ENSG00000239636	antisense	RP4-728D4.2	0	0.04	0.12	0.07	0.03	0	0.02	0.08		41	121	71		0.0322581	0.677419	2.6129		5.35755	6.91886	6.14975		-4.9542	-0.561879	1.38565
22780	ENSG00000239653	antisense	PSMD6-AS2	0.18	0.24	0.11	0.29	0.1	0.11	0.11	0.2		1.33149	0.61326	1.60773		1.09901	1.09901	1.9901		0.413043	-0.70543	0.685029		0.136204	0.136204	0.99284
22793	ENSG00000239705	antisense	RP11-65N13.8	0	0	0	0	0	0.16	0	0		1	1	1		161	1	1		0	0	0		7.33092	0	0
22805	ENSG00000239791	antisense	AC002310.7	0.08	0.02	0.02	0.05	0.16	0.04	0	0.02		0.259259	0.259259	0.62963		0.254658	0.00621118	0.130435		-1.94753	-1.94753	-0.667425		-1.97336	-7.33092	-2.9386
22807	ENSG00000239801	antisense	RP11-755B10.2	0	0.34	0.19	0	0	0	0	0.08		341	191	1		1	1	81		8.41363	7.57743	0		0	0	6.33985
22824	ENSG00000239906	antisense	RP11-34P13.14	0.78	1.96	1.2	2.78	0.95	0.93	3.6	0.95		2.51088	1.53777	3.56082		0.97897	3.78654	1		1.3282	0.620842	1.83221		-0.0306642	1.92088	0
22826	ENSG00000239911	antisense	PRKAG2-AS1	4.95	2.84	2.21	0.2	0.97	2.04	0.9	0.26		0.573823	0.446576	0.0405979		2.10196	0.927909	0.268795		-0.801321	-1.16302	-4.62245		1.07173	-0.107944	-1.89542
22841	ENSG00000240005	antisense	RP11-293A21.1	0.53	0.98	0.61	0.09	0.1	1.39	0.74	0.38		1.84746	1.15066	0.171375		13.7723	7.33663	3.77228		0.885541	0.202461	-2.54477		3.7837	2.87512	1.91544
22848	ENSG00000240032	antisense	RP11-274H2.3	0.02	0.05	0.13	0.05	0.06	0	0.22	0.05		2.42857	6.2381	2.42857		0.0163934	3.62295	0.836066		1.28011	2.64111	1.28011		-5.93074	1.85717	-0.258312
22856	ENSG00000240057	antisense	RP11-572M11.4	0.07	0.28	0.17	0.13	0.18	0.66	0.04	0		3.95775	2.40845	1.84507		3.65193	0.226519	0.00552486		1.98468	1.26811	0.883676		1.86866	-2.14229	-7.49985
22857	ENSG00000240063	antisense	RP11-225N10.1	0.01	0.01	0.04	0.01	0.01	0.02	0.01	0.05		1	3.72727	1		1.90909	1	4.63636		0	1.89812	0		0.932886	0	2.21299
22869	ENSG00000240137	antisense	RP11-103G8.2	0.34	0.25	0.45	0.2	0	0.56	0.22	0.12		0.73607	1.32258	0.589443		561	221	121		-0.442084	0.403356	-0.762576		9.13186	7.7879	6.91886
22878	ENSG00000240207	antisense	RP11-379F4.4	0.46	0.47	0.86	1.08	0.26	0.33	1.57	0.85		1.02169	1.86768	2.3449		1.2682	6.01916	3.26054		0.0309603	0.901246	1.22953		0.342781	2.58956	1.70511
22880	ENSG00000240211	antisense	RP11-758P17.3	0	0	0.12	0	0	0	0	0		1	121	1		1	1	1		0	6.91886	0		0	0	0
22895	ENSG00000240288	antisense	GHRLOS	0.21	0.05	0.1	0.04	0.11	0.12	0.05	0.21		0.241706	0.478673	0.194313		1.09009	0.459459	1.9009		-2.04867	-1.06289	-2.36355		0.124447	-1.12199	0.926683
22897	ENSG00000240291	antisense	RP11-499P20.2	0.48	0.74	0.19	0.35	0.25	0.37	0.26	0.35		1.54054	0.397089	0.72973		1.47809	1.03984	1.39841		0.623437	-1.33246	-0.454566		0.563732	0.0563624	0.483784
22914	ENSG00000240373	antisense	SEC62-AS1	0.08	0.08	0	0.24	0	0.52	0.07	0		1	0.0123457	2.97531		521	71	1		0	-6.33985	1.57304		9.02514	6.14975	0
22920	ENSG00000240401	antisense	AC012358.8	0.18	0.01	0	0	0	0	0	0		0.0607735	0.00552486	0.00552486		1	1	1		-4.04041	-7.49985	-7.49985		0	0	0
22930	ENSG00000240449	antisense	RP4-584D14.5	0.06	0.59	0.06	0	0	0	0.12	0.03		9.68852	1	0.0163934		1	121	31		3.27628	0	-5.93074		0	6.91886	4.9542
22953	ENSG00000240541	antisense	TM4SF1-AS1	0.32	0.69	0.36	0.74	0.12	0.15	0.08	0.4		2.15265	1.12461	2.30841		1.24793	0.669421	3.31405		1.10611	0.169426	1.2069		0.319542	-0.579013	1.7286
22954	ENSG00000240549	antisense	THOC7-AS1	0	0	0	0	0	0	0.05	0		1	1	1		1	51	1		0	0	0		0	5.67243	0
22958	ENSG00000240591	antisense	RP11-247I13.11	0	0.09	0.22	0.16	0.01	0	0	0		91	221	161		0.0909091	0.0909091	0.0909091		6.50779	7.7879	7.33092		-3.45943	-3.45943	-3.45943
22959	ENSG00000240596	antisense	KCNAB1-AS2	0	0.1	0	0.03	0	0	0	0		101	1	31		1	1	1		6.65821	0	4.9542		0	0	0
22969	ENSG00000240666	antisense	MME-AS1	0.36	0	0	0	0	0.31	0	0		0.00277008	0.00277008	0.00277008		311	1	1		-8.49586	-8.49586	-8.49586		8.28077	0	0
22978	ENSG00000240710	antisense	RP11-430C7.4	0	0	0	0.06	0	0	0	0		1	1	61		1	1	1		0	0	5.93074		0	0	0
22993	ENSG00000240766	antisense	PLCXD2-AS1	0.04	0	0	0.09	0	0	0.08	0		0.0243902	0.0243902	2.21951		1	81	1		-5.35755	-5.35755	1.15024		0	6.33985	0
22998	ENSG00000240790	antisense	AC073934.6	0	0	0	0	0	0.05	0	0		1	1	1		51	1	1		0	0	0		5.67243	0	0
23015	ENSG00000240889	antisense	NDUFB2-AS1	0.91	0.46	0.39	0.3	0.62	0.74	0.25	0.39		0.506037	0.429199	0.330406		1.19324	0.404187	0.62963		-0.982684	-1.22028	-1.59769		0.25488	-1.30691	-0.667425
23024	ENSG00000240915	antisense	RP11-659E9.2	0	0.1	0	0	0	0	0	0		101	1	1		1	1	1		6.65821	0	0		0	0	0
23035	ENSG00000240990	antisense	HOXA11-AS	0.57	0.23	0.41	0.33	0.23	0.33	0.38	0.46		0.404553	0.71979	0.579685		1.4329	1.64935	1.99567		-1.3056	-0.474352	-0.78666		0.518938	0.721898	0.996874
23052	ENSG00000241101	antisense	PRICKLE2-AS2	0	0.16	0	0	0	0	0	0		161	1	1		1	1	1		7.33092	0	0		0	0	0
23056	ENSG00000241111	antisense	RP11-129B22.1	0	0	0	0	0	0.01	0	0		1	1	1		11	1	1		0	0	0		3.45943	0	0
23063	ENSG00000241155	antisense	ARHGAP31-AS1	0.11	0.11	0	0	0.25	0.03	0	0.03		1	0.00900901	0.00900901		0.123506	0.00398406	0.123506		0	-6.79442	-6.79442		-3.01735	-7.97154	-3.01735
23064	ENSG00000241158	antisense	ADAMTS9-AS1	0	0.04	0	0	0.03	0	0	0		41	1	1		0.0322581	0.0322581	0.0322581		5.35755	0	0		-4.9542	-4.9542	-4.9542
23073	ENSG00000241211	antisense	IQCJ-SCHIP1-AS1	0	0.04	0.04	0.03	0.09	0	0	0		41	41	31		0.010989	0.010989	0.010989		5.35755	5.35755	4.9542		-6.50779	-6.50779	-6.50779
23082	ENSG00000241269	antisense	AC093620.5	0.06	0.58	0.29	0.17	0.17	0.04	0.35	0.51		9.52459	4.77049	2.80328		0.239766	2.05263	2.9883		3.25166	2.25414	1.48712		-2.0603	1.03747	1.57933
23093	ENSG00000241313	antisense	WWTR1-AS1	0.69	0.1	0.16	0.34	0.2	0.12	0.14	0.34		0.146165	0.232996	0.493488		0.60199	0.701493	1.69652		-2.77433	-2.10163	-1.01891		-0.732188	-0.5115	0.762576
23103	ENSG00000241357	antisense	RP11-758P17.2	0.1	0	0.3	0.33	0.33	0.38	0.31	0.12		0.00990099	2.9802	3.27723		1.15106	0.939577	0.365559		-6.65821	1.57541	1.71248		0.20296	-0.0899166	-1.45182
23129	ENSG00000241520	antisense	AC098820.4	0.03	0.11	0.04	0.01	0.01	0.05	0	0.03		3.58065	1.32258	0.354839		4.63636	0.0909091	2.81818		1.84022	0.403356	-1.49476		2.21299	-3.45943	1.49476
23130	ENSG00000241525	antisense	AC108004.3	0	0.37	0	0	0.4	0.17	0	0		371	1	1		0.426434	0.00249377	0.00249377		8.53528	0	0		-1.22961	-8.64746	-8.64746
23132	ENSG00000241528	antisense	RP1-130H16.16	0.58	0.8	0.45	0.76	0.59	0.86	0.65	0.4		1.37866	0.776248	1.30981		1.45685	1.10152	0.678511		0.463264	-0.365411	0.389358		0.542855	0.139499	-0.559556
23142	ENSG00000241570	antisense	RP11-372E1.6	0	0	0.03	0	0	0	0.03	0		1	31	1		1	31	1		0	4.9542	0		0	4.9542	0
23160	ENSG00000241684	antisense	ADAMTS9-AS2	0	0.03	0.15	0	0.08	0.03	0.01	0		31	151	1		0.382716	0.135802	0.0123457		4.9542	7.2384	0		-1.38565	-2.88042	-6.33985
23172	ENSG00000241764	antisense	AC002467.7	9.15	2.07	4.05	5.34	2.89	2.74	3.9	3.53		0.226314	0.442684	0.583652		0.948115	1.34936	1.22138		-2.1436	-1.17565	-0.77682		-0.0768663	0.432275	0.288508
23174	ENSG00000241769	antisense	LINC00893	0.58	0.97	0.33	0.97	0.23	0.14	0.23	0.24		1.67126	0.569707	1.67126		0.61039	1	1.04329		0.740933	-0.811707	0.740933		-0.712198	0	0.0611403
23175	ENSG00000241770	antisense	RP11-555M1.3	0	0.11	0.25	0	0.22	0	0.09	0.74		111	251	1		0.00452489	0.411765	3.35294		6.79442	7.97154	0		-7.7879	-1.28011	1.74543
23184	ENSG00000241818	antisense	RP11-1000B6.2	0.13	0	0	0	0	0	0.04	0		0.00763359	0.00763359	0.00763359		1	41	1		-7.03342	-7.03342	-7.03342		0	5.35755	0
23209	ENSG00000241956	antisense	CTC-340A15.2	0	0.01	0.01	0	0	0	0.01	0		11	11	1		1	11	1		3.45943	3.45943	0		0	3.45943	0
23218	ENSG00000241990	antisense	RP6-109B7.3	33.8	18.16	45.62	75.28	42.76	51.78	38.85	58.2		0.537292	1.34969	2.22718		1.21094	0.908562	1.36108		-0.896222	0.432632	1.15522		0.276127	-0.138344	0.444748
23232	ENSG00000242082	antisense	RP1-90G24.10	0	0.12	0.21	0.11	0.05	0	0.54	0.09		121	211	111		0.0196078	10.6078	1.78431		6.91886	7.7211	6.79442		-5.67243	3.40706	0.835369
23251	ENSG00000242154	antisense	RP4-778K6.3	0	0	0.06	0	0	0	0	0.04		1	61	1		1	1	41		0	5.93074	0		0	0	5.35755
23265	ENSG00000242242	antisense	PVRL3-AS1	0.35	0.13	0.17	0.11	0.19	0.14	0.19	0.12		0.373219	0.487179	0.316239		0.73822	1	0.633508		-1.4219	-1.03747	-1.66091		-0.437877	0	-0.658566
23292	ENSG00000242349	antisense	NPPA-AS1	0.58	0.59	0.22	4.46	0.23	0.1	0.2	1.43		1.01721	0.380379	7.67814		0.437229	0.87013	6.19481		0.02462	-1.39449	2.94076		-1.19354	-0.200697	2.63106
23299	ENSG00000242396	antisense	RP11-67L3.5	1.45	1.59	0.56	1.86	1.73	2.3	1.12	1.98		1.09649	0.38663	1.28256		1.32929	0.647603	1.14443		0.132886	-1.37097	0.359031		0.410655	-0.626819	0.194623
23304	ENSG00000242428	antisense	RP11-147N17.1	0	0	0.03	0.05	0.01	0	0	0		1	31	51		0.0909091	0.0909091	0.0909091		0	4.9542	5.67243		-3.45943	-3.45943	-3.45943
23321	ENSG00000242539	antisense	AC007620.3	6.64	7.69	23.99	19.19	11.95	12.57	27	25.51		1.15811	3.61256	2.88978		1.05188	2.25931	2.13463		0.211771	1.85302	1.53096		0.0729681	1.17588	1.09399
23336	ENSG00000242593	antisense	RP5-921G16.1	0	0	0	0.04	0	0	0	0		1	1	41		1	1	1		0	0	5.35755		0	0	0
23348	ENSG00000242663	antisense	RP11-196G18.21	0	0	0	0	0	0	0.06	0		1	1	1		1	61	1		0	0	0		0	5.93074	0
23352	ENSG00000242687	antisense	AC004893.11	0.32	0.28	0.13	0.42	0.61	0.25	0.11	0.39		0.875389	0.4081	1.31153		0.410802	0.181669	0.639935		-0.192003	-1.29301	0.391247		-1.28349	-2.46061	-0.644004
23369	ENSG00000242798	antisense	RP11-506M12.1	0.19	0.16	0.09	0.15	0.08	0.26	0	0		0.842932	0.47644	0.790576		3.22222	0.0123457	0.0123457		-0.246512	-1.06963	-0.339024		1.68806	-6.33985	-6.33985
23379	ENSG00000242861	antisense	RP11-285F7.2	1.71	1.87	0.35	2.41	0.85	1.55	2.9	1.04		1.09351	0.205143	1.40912		1.82256	3.40893	1.22327		0.12897	-2.2853	0.494792		0.865968	1.76932	0.290739
23396	ENSG00000242973	antisense	RP11-446F17.3	0	0	0	0	0	0	0.11	0		1	1	1		1	111	1		0	0	0		0	6.79442	0
23412	ENSG00000243055	antisense	GK-AS1	0	0.08	0	0	0.04	0.03	0	0		81	1	1		0.756098	0.0243902	0.0243902		6.33985	0	0		-0.403356	-5.35755	-5.35755
23432	ENSG00000243155	antisense	RP11-46A10.5	0.15	0.23	0.13	0.16	0.09	0.11	0.2	0.07		1.5298	0.86755	1.06623		1.21978	2.20879	0.78022		0.613344	-0.204982	0.0925121		0.286621	1.14326	-0.358048
23441	ENSG00000243197	antisense	TUSC7	0.04	0	0	0	0	0	0	0		0.0243902	0.0243902	0.0243902		1	1	1		-5.35755	-5.35755	-5.35755		0	0	0
23444	ENSG00000243220	antisense	AC006159.4	0	0.14	0.05	0.11	0	0	0	0.05		141	51	111		1	1	51		7.13955	5.67243	6.79442		0	0	5.67243
23445	ENSG00000243224	antisense	RP5-1157M23.2	0.11	0.04	0.09	0.29	0.18	0.05	0.06	0.15		0.369369	0.81982	2.62162		0.281768	0.337017	0.834254		-1.43686	-0.286621	1.39046		-1.82742	-1.56911	-0.261441
23447	ENSG00000243230	antisense	RP11-286H14.8	0.04	0	0	0	0	0	0	0		0.0243902	0.0243902	0.0243902		1	1	1		-5.35755	-5.35755	-5.35755		0	0	0
23450	ENSG00000243243	antisense	AC073130.3	0.03	0.09	0.06	0.05	0.1	0	0.05	0		2.93548	1.96774	1.64516		0.00990099	0.50495	0.00990099		1.5536	0.976541	0.718229		-6.65821	-0.985786	-6.65821
23464	ENSG00000243305	antisense	RP11-362A9.3	0.07	0	0	0.04	0.16	0.28	0	0.12		0.0140845	0.0140845	0.577465		1.74534	0.00621118	0.751553		-6.14975	-6.14975	-0.792195		0.803509	-7.33092	-0.412054
23472	ENSG00000243368	antisense	MCCC1-AS1	0.15	0.17	0.1	0.37	0.03	0.12	0.06	0.14		1.13245	0.668874	2.45695		3.90323	1.96774	4.54839		0.179448	-0.580193	1.29687		1.96467	0.976541	2.18536
23473	ENSG00000243384	antisense	RP11-475O23.2	0	0	0.07	0	0	0	0	0		1	71	1		1	1	1		0	6.14975	0		0	0	0
23482	ENSG00000243415	antisense	RP11-274H2.2	0	0	0.04	0	0	0	0	0		1	41	1		1	1	1		0	5.35755	0		0	0	0
23488	ENSG00000243433	antisense	RP11-148K1.10	0.05	0.19	0.11	0.06	0.15	0.04	0	0.08		3.7451	2.17647	1.19608		0.271523	0.00662252	0.536424		1.905	1.12199	0.258312		-1.88085	-7.2384	-0.898555
23497	ENSG00000243479	antisense	MNX1-AS1	1.76	3.49	3.11	0.89	3.15	3.18	3.76	0.72		1.9824	1.76661	0.505963		1.00952	1.19359	0.228816		0.987245	0.820983	-0.982898		0.0136706	0.255307	-2.12774
23510	ENSG00000243533	antisense	RP11-293G6__A.2	0	0.16	0	0	0	0	0	0		161	1	1		1	1	1		7.33092	0	0		0	0	0
23566	ENSG00000243762	antisense	AC006547.8	0	0	0	0	0.72	0	0	0.21		1	1	1		0.00138696	0.00138696	0.292649		0	0	0		-9.49386	-9.49386	-1.77276
23567	ENSG00000243766	antisense	HOTTIP	0.04	0	0	0.01	0	0	0	0		0.0243902	0.0243902	0.268293		1	1	1		-5.35755	-5.35755	-1.89812		0	0	0
23581	ENSG00000243818	antisense	RP11-372E1.4	0	0	0	0.02	0	0	0	0		1	1	21		1	1	1		0	0	4.39232		0	0	0
23602	ENSG00000243926	antisense	TIPARP-AS1	4.77	6.15	4.38	1.65	3.12	3.35	2.82	2.39		1.28925	0.918256	0.346049		1.07369	0.903877	0.766101		0.366529	-0.123031	-1.53095		0.102583	-0.145802	-0.384394
23625	ENSG00000244036	antisense	RP11-306G20.1	0	0	0	0.12	0	0	0.03	0		1	1	121		1	31	1		0	0	6.91886		0	4.9542	0
23627	ENSG00000244040	antisense	IL12A-AS1	0	0.04	0.07	0.04	0	0.01	0.01	0.03		41	71	41		11	11	31		5.35755	6.14975	5.35755		3.45943	3.45943	4.9542
23634	ENSG00000244055	antisense	AC007566.10	0.55	0.51	0.51	0.86	0.18	0.57	0.77	0.1		0.927405	0.927405	1.56261		3.1547	4.25967	0.558011		-0.108729	-0.108729	0.643961		1.6575	2.09074	-0.841634
23640	ENSG00000244078	antisense	RP11-431I8.1	0	0	0.02	0	0	0	0	0.04		1	21	1		1	1	41		0	4.39232	0		0	0	5.35755
23649	ENSG00000244124	antisense	ATP1B3-AS1	0	0	0	0.1	0	0	0	0		1	1	101		1	1	1		0	0	6.65821		0	0	0
23654	ENSG00000244137	antisense	RP11-99J16__A.2	0	0	0	0	0	0	0	0.03		1	1	1		1	1	31		0	0	0		0	0	4.9542
23656	ENSG00000244151	antisense	RP11-148K1.12	0.61	0.75	0.27	0.58	0.41	0.35	0.27	0.26		1.22913	0.443535	0.9509		0.854015	0.659367	0.635036		0.297641	-1.17288	-0.0726342		-0.227667	-0.600846	-0.655089
23661	ENSG00000244161	antisense	FLNB-AS1	0.48	0.33	0.82	2.38	0.27	0.41	0.6	1.13		0.68815	1.70686	4.9501		1.51661	2.21771	4.17343		-0.539206	0.771345	2.30746		0.600846	1.14907	2.06123
23666	ENSG00000244184	antisense	RP11-314A20.2	0.09	0.21	0.32	0.2	0.62	0.5	0.12	0.06		2.31868	3.52747	2.20879		0.806763	0.194847	0.0982287		1.2133	1.81863	1.14326		-0.309783	-2.35959	-3.34771
23669	ENSG00000244198	antisense	RP4-545C24.1	0.81	0.18	0.29	0.5	0.37	0.37	0.37	0.56		0.223181	0.358816	0.617756		1	1	1.51213		-2.16371	-1.47868	-0.694891		0	0	0.596582
23680	ENSG00000244239	antisense	AC007009.1	6.47	4.81	1.32	1.59	1.71	1.28	2.37	1.32		0.743471	0.204142	0.245866		0.748685	1.38574	0.772063		-0.427652	-2.29236	-2.02405		-0.417569	0.470656	-0.373209
23689	ENSG00000244265	antisense	SIAH2-AS1	0.05	0.05	0.09	0.04	0	0	0.05	0.16		1	1.78431	0.803922		1	51	161		0	0.835369	-0.314873		0	5.67243	7.33092
23697	ENSG00000244300	antisense	RP11-475N22.4	0.03	0	0	0	0	0	0	0.01		0.0322581	0.0322581	0.0322581		1	1	11		-4.9542	-4.9542	-4.9542		0	0	3.45943
23705	ENSG00000244349	antisense	HCG16	0	0.55	0.09	0.58	0.15	0.1	0.53	0.11		551	91	581		0.668874	3.51656	0.735099		9.10591	6.50779	9.18239		-0.580193	1.81416	-0.443989
23725	ENSG00000244468	antisense	RP11-206M11.7	0	0	0.13	1.32	0.11	0.12	0	2.36		1	131	1321		1.09009	0.00900901	21.2703		0	7.03342	10.3674		0.124447	-6.79442	4.41077
23727	ENSG00000244479	antisense	OR2A1-AS1	1.65	0.88	1.12	2.06	0.68	1.45	1	1.52		0.533616	0.678982	1.24833		2.13069	1.4699	2.23348		-0.906126	-0.558554	0.320004		1.09132	0.555715	1.15929
23732	ENSG00000244491	antisense	RP3-508I15.18	9.28	10.93	7.72	5.02	8.59	12.4	7.05	6.02		1.17778	0.831915	0.540998		1.44349	0.820743	0.70085		0.236073	-0.265493	-0.886306		0.529558	-0.284998	-0.512823
23734	ENSG00000244502	antisense	HDAC11-AS1	0	0.11	0.03	0.09	0.33	0	0	0.04		111	31	91		0.00302115	0.00302115	0.123867		6.79442	4.9542	6.50779		-8.37069	-8.37069	-3.01314
23736	ENSG00000244513	antisense	CTD-2013N24.2	0.85	0.88	2.61	0.55	3.52	0.72	2.37	2.31		1.03525	3.06816	0.647474		0.204771	0.673388	0.656348		0.0499829	1.61737	-0.627107		-2.28791	-0.57049	-0.607468
23743	ENSG00000244558	antisense	RP11-445H22.4	0.91	0.04	0.2	0	0	0.04	0.15	0.04		0.0450055	0.220637	0.00109769		41	151	41		-4.47376	-2.18026	-9.83131		5.35755	7.2384	5.35755
23750	ENSG00000244586	antisense	WNT5A-AS1	0.08	0	0	0	0	0.23	0	0		0.0123457	0.0123457	0.0123457		231	1	1		-6.33985	-6.33985	-6.33985		7.85175	0	0
23757	ENSG00000244619	antisense	RP11-315I20.3	0.16	0	0.21	0	0	0.25	0.16	0.06		0.00621118	1.31056	0.00621118		251	161	61		-7.33092	0.390182	-7.33092		7.97154	7.33092	5.93074
23765	ENSG00000244676	antisense	AL109761.5	0.18	0.19	0	0	0	0	0	0.07		1.05525	0.00552486	0.00552486		1	1	71		0.0775829	-7.49985	-7.49985		0	0	6.14975
23772	ENSG00000244701	antisense	RP5-894A10.2	1.98	2.07	0.86	1.64	1.25	0.76	0.76	1.89		1.04543	0.434629	0.82837		0.608313	0.608313	1.51159		0.0640987	-1.20214	-0.271654		-0.717113	-0.717113	0.596068
23783	ENSG00000244757	antisense	RP11-45A16.4	0	0	0	0	0.05	0	0	0		1	1	1		0.0196078	0.0196078	0.0196078		0	0	0		-5.67243	-5.67243	-5.67243
23788	ENSG00000244926	antisense	ALKBH3-AS1	0.37	0.1	0.08	0.22	0.25	0.54	0.06	0.27		0.272237	0.218329	0.595687		2.15538	0.243028	1.07968		-1.87706	-2.19543	-0.747373		1.10794	-2.04081	0.110605
23790	ENSG00000244945	antisense	RP11-1379J22.2	0.02	0.05	0.02	0.08	0.01	0.06	0.01	0.02		2.42857	1	3.85714		5.54545	1	1.90909		1.28011	0	1.94753		2.47131	0	0.932886
23793	ENSG00000244968	antisense	LIFR-AS1	0.04	0.17	0.03	0.03	0.08	0.07	0.04	0.01		4.17073	0.756098	0.756098		0.876543	0.506173	0.135802		2.0603	-0.403356	-0.403356		-0.190103	-0.982298	-2.88042
23794	ENSG00000244998	antisense	CTD-3064M3.4	0	0	0	0	0	0.01	0	0		1	1	1		11	1	1		0	0	0		3.45943	0	0
23796	ENSG00000245025	antisense	RP11-875O11.1	0.45	0.9	0.06	0.79	0.31	0.37	0.32	0.52		1.99778	0.135255	1.75388		1.19293	1.03215	1.67524		0.9984	-2.88625	0.81055		0.254505	0.0456587	0.744369
23799	ENSG00000245067	antisense	IGFBP7-AS1	0	0	0.02	0	0.07	0	0	0		1	21	1		0.0140845	0.0140845	0.0140845		0	4.39232	0		-6.14975	-6.14975	-6.14975
23800	ENSG00000245080	antisense	MIR3150B	0.09	0.02	0.01	0	0.03	0.02	0.03	0		0.230769	0.120879	0.010989		0.677419	1	0.0322581		-2.11548	-3.04836	-6.50779		-0.561879	0	-4.9542
23801	ENSG00000245105	antisense	A2M-AS1	0.28	0.1	0.11	0.13	0.16	0.1	0.22	0.05		0.359431	0.395018	0.466192		0.627329	1.37267	0.31677		-1.47621	-1.34001	-1.101		-0.672705	0.456986	-1.65849
23802	ENSG00000245112	antisense	SMARCA5-AS1	0.75	0.47	0	0.09	0.3	0.09	0	0.03		0.627164	0.00133156	0.121172		0.302326	0.00332226	0.10299		-0.673086	-9.55267	-3.04487		-1.72583	-8.23362	-3.27942
23803	ENSG00000245146	antisense	LINC01024	0.45	0.5	0.73	1.05	0.61	0.58	0.26	0.45		1.11086	1.62084	2.33038		0.9509	0.427169	0.738134		0.151683	0.696744	1.22056		-0.0726342	-1.22712	-0.438045
23804	ENSG00000245148	antisense	ARAP1-AS2	0.02	0.09	0.02	0.15	0.02	0.02	0	0.02		4.33333	1	7.19048		1	0.047619	1		2.11548	0	2.84609		0	-4.39232	0
23808	ENSG00000245213	antisense	RP11-10K16.1	0.81	0.64	0.55	0.79	0.56	0.31	0.49	0.76		0.790382	0.679408	0.975339		0.554367	0.875223	1.35651		-0.339378	-0.55765	-0.0360242		-0.851086	-0.192278	0.439896
23809	ENSG00000245248	antisense	USP2-AS1	0.51	1.14	1.68	1.57	2.12	1.96	1.69	2.09		2.23288	3.28963	3.07436		0.924564	0.797265	0.985856		1.1589	1.71792	1.62029		-0.113155	-0.326868	-0.0205516
23810	ENSG00000245261	antisense	RP3-330M21.5	0	0	0.07	0.06	0.03	0	0	0		1	71	61		0.0322581	0.0322581	0.0322581		0	6.14975	5.93074		-4.9542	-4.9542	-4.9542
23811	ENSG00000245275	antisense	SAP30L-AS1	0.82	0.69	0.19	0.66	0.36	0.11	0.18	0.72		0.841657	0.232643	0.805116		0.307479	0.501385	1.99723		-0.248697	-2.10381	-0.312732		-1.70144	-0.996009	0.998
23812	ENSG00000245281	antisense	CTD-2547L16.1	0.23	0.05	0.31	0.39	0.19	0.48	0.76	0.27		0.220779	1.34632	1.69264		2.51832	3.98429	1.41885		-2.17932	0.429022	0.759276		1.33246	1.99432	0.50472
23813	ENSG00000245293	antisense	RP11-286E11.1	0	0	0.03	0	0	0.05	0	0.07		1	31	1		51	1	71		0	4.9542	0		5.67243	0	6.14975
23815	ENSG00000245322	antisense	RP11-15B17.1	0	0	0.04	0	0	0	0	0		1	41	1		1	1	1		0	5.35755	0		0	0	0
23817	ENSG00000245385	antisense	RP11-334E6.10	1.74	0.44	1.52	0.87	2.42	2.7	1.75	0.52		0.253303	0.873636	0.500287		1.11565	0.723255	0.2152		-1.98107	-0.194896	-0.999172		0.157891	-0.467424	-2.21625
23821	ENSG00000245498	antisense	RP11-677M14.7	0.2	0.2	0.09	0.22	0.18	0.1	0.08	0.04		1	0.452736	1.0995		0.558011	0.447514	0.226519		0	-1.14326	0.136851		-0.841634	-1.16	-2.14229
23825	ENSG00000245534	antisense	RP11-219B17.1	0.49	0.19	0.19	0.91	0.41	0.52	0.3	0.69		0.389002	0.389002	1.8554		1.26764	0.73236	1.68127		-1.36215	-1.36215	0.891728		0.342145	-0.449375	0.749547
23826	ENSG00000245552	antisense	RP11-712B9.2	0.3	0.54	0.13	0.33	0.33	0.67	0.08	0.12		1.79734	0.435216	1.09967		2.02719	0.244713	0.365559		0.845865	-1.2002	0.137068		1.01948	-2.03084	-1.45182
23830	ENSG00000245573	antisense	BDNF-AS	1.01	1.15	0.5	0.69	0.52	0.58	0.57	0.18		1.13848	0.495549	0.683482		1.11516	1.09597	0.347409		0.187105	-1.0129	-0.549025		0.157255	0.132207	-1.52529
23831	ENSG00000245598	antisense	DACT3-AS1	0.04	0	0	0.18	0.06	0.03	0	0.16		0.0243902	0.0243902	4.41463		0.508197	0.0163934	2.63934		-5.35755	-5.35755	2.14229		-0.976541	-5.93074	1.40018
23832	ENSG00000245614	antisense	DDX11-AS1	0.24	0.16	0.34	0.44	0.29	0.38	0.23	0.61		0.66805	1.41494	1.82988		1.30928	0.793814	2.09966		-0.581972	0.500739	0.871746		0.388772	-0.333126	1.07015
23833	ENSG00000245648	antisense	RP11-277P12.20	0.65	3.72	2.16	0.58	1.83	1.95	0.76	0.19		5.71582	3.31951	0.892473		1.06554	0.41562	0.104315		2.51496	1.73097	-0.164119		0.091582	-1.26666	-3.26099
23837	ENSG00000245711	antisense	NADK2-AS1	0.09	0.05	0.02	0.09	0	0.03	0.02	0.13		0.56044	0.230769	1		31	21	131		-0.835369	-2.11548	0		4.9542	4.39232	7.03342
23838	ENSG00000245748	antisense	RP11-367J11.2	0.25	0.21	0	0.2	0.02	0.02	0.02	0.05		0.840637	0.00398406	0.800797		1	1	2.42857		-0.250444	-7.97154	-0.320492		0	0	1.28011
23844	ENSG00000245869	antisense	RP11-158I9.5	0	0	0.01	0.03	0.02	0	0	0		1	11	31		0.047619	0.047619	0.047619		0	3.45943	4.9542		-4.39232	-4.39232	-4.39232
23847	ENSG00000245904	antisense	RP11-796E2.4	0.33	0.83	0.03	0.2	0.22	0.1	0.09	0.06		2.51057	0.0936556	0.607251		0.457014	0.411765	0.276018		1.32802	-3.41649	-0.719636		-1.12969	-1.28011	-1.85717
23852	ENSG00000245970	antisense	KB-1208A12.3	0.83	0.66	0.39	0.63	0.96	0.76	0.58	0.33		0.795427	0.470517	0.759326		0.791883	0.604579	0.344433		-0.330198	-1.08768	-0.397208		-0.33664	-0.725998	-1.53771
23854	ENSG00000246016	antisense	RP11-1C1.7	0	0.04	0	0	0	0	0	0		41	1	1		1	1	1		5.35755	0	0		0	0	0
23857	ENSG00000246089	antisense	RP11-115C21.2	3.55	2.63	1.85	2.41	4.56	3.86	2.3	2.45		0.740918	0.521262	0.678964		0.846525	0.504495	0.537382		-0.432614	-0.93992	-0.558594		-0.240376	-0.987089	-0.89598
23858	ENSG00000246090	antisense	RP11-696N14.1	0.48	0.45	0.44	0.74	0.38	0.58	0.54	0.42		0.93763	0.91684	1.54054		1.52493	1.41995	1.10499		-0.0929095	-0.125258	0.623437		0.608747	0.505838	0.144029
23859	ENSG00000246130	antisense	RP11-875O11.2	0.04	0.08	0.05	0.06	0.04	0.08	0.05	0.03		1.97561	1.2439	1.4878		1.97561	1.2439	0.756098		0.982298	0.314873	0.573185		0.982298	0.314873	-0.403356
23862	ENSG00000246174	antisense	KCTD21-AS1	0.99	1.08	0.42	0.73	1.57	1.4	0.89	0.28		1.09082	0.424823	0.737639		0.891789	0.567155	0.178867		0.12541	-1.23506	-0.439014		-0.165226	-0.818186	-2.48304
23865	ENSG00000246214	antisense	RP11-260E18.1	0.04	0.07	0.03	0.01	0.07	0.08	0.03	0.04		1.73171	0.756098	0.268293		1.14085	0.43662	0.577465		0.792195	-0.403356	-1.89812		0.190103	-1.19555	-0.792195
23867	ENSG00000246225	antisense	RP11-17A1.3	0.17	0.08	0.05	0.11	0.02	0	0.19	0.09		0.473684	0.298246	0.649123		0.047619	9.09524	4.33333		-1.078	-1.74543	-0.623437		-4.39232	3.18511	2.11548
23868	ENSG00000246228	antisense	CASC8	6.69	9.71	11	7.69	4.3	4.73	4.38	5.53		1.45135	1.64415	1.14945		1.09998	1.0186	1.28598		0.537398	0.717341	0.200949		0.137473	0.0265881	0.362868
23869	ENSG00000246250	antisense	RP11-613D13.5	0	0.02	0.07	0.08	0	0.05	0	0.19		21	71	81		51	1	191		4.39232	6.14975	6.33985		5.67243	0	7.57743
23870	ENSG00000246263	antisense	KB-431C1.4	1.23	0.61	0.75	2.38	1.23	1.19	0.83	2.76		0.496344	0.610073	1.9342		0.967506	0.675061	2.24289		-1.01059	-0.712946	0.951737		-0.0476573	-0.56691	1.16536
23871	ENSG00000246273	antisense	SBF2-AS1	1.78	1.82	2.96	5.44	1.75	1.83	2.26	2.83		1.02246	1.66255	3.05503		1.04569	1.29126	1.61679		0.0320434	0.733397	1.61118		0.0644527	0.368782	0.693133
23873	ENSG00000246308	antisense	RP11-685M7.3	0.01	0.01	0	0.01	0	0	0.03	0.01		1	0.0909091	1		1	31	11		0	-3.45943	0		0	4.9542	3.45943
23874	ENSG00000246323	antisense	RP11-325L7.1	0.07	0.07	0.07	0.07	0	0.17	0.04	0.04		1	1	1		171	41	41		0	0	0		7.41785	5.35755	5.35755
23876	ENSG00000246334	antisense	PRR7-AS1	2.6	3.03	2.98	2.94	1.22	1.81	2.28	2		1.16532	1.1461	1.13072		1.48321	1.86814	1.63882		0.220727	0.19673	0.17724		0.568723	0.901603	0.712658
23877	ENSG00000246339	antisense	EXTL3-AS1	0.04	0.16	0.03	0.07	0.1	0.06	0.08	0.06		3.92683	0.756098	1.73171		0.60396	0.80198	0.60396		1.97336	-0.403356	0.792195		-0.727474	-0.318361	-0.727474
23883	ENSG00000246422	antisense	CTD-2024I7.13	0	0	0	0	0	0.01	0	0.01		1	1	1		11	1	11		0	0	0		3.45943	0	3.45943
23885	ENSG00000246451	antisense	RP11-894P9.1	1.04	1.23	0.64	1.64	0.56	0.35	0.57	1.26		1.18252	0.615754	1.57637		0.625668	1.01783	2.24777		0.241861	-0.699574	0.656605		-0.67653	0.02549	1.1685
23887	ENSG00000246477	antisense	AF131216.6	0.01	0.03	0.01	0.07	0.02	0	0.01	0.02		2.81818	1	6.45455		0.047619	0.52381	1		1.49476	0	2.69032		-4.39232	-0.932886	0
23890	ENSG00000246528	antisense	RP11-159H10.3	0	0.07	0.04	0	0	0	0	0		71	41	1		1	1	1		6.14975	5.35755	0		0	0	0
23892	ENSG00000246560	antisense	RP11-10L12.4	0.94	0.61	0.85	1.21	0.92	0.64	1.02	1.64		0.649309	0.904357	1.28693		0.695983	1.10858	1.78176		-0.623022	-0.145036	0.363932		-0.522877	0.14871	0.833302
23897	ENSG00000246662	antisense	LINC00535	0	0.01	0.01	0	0	0	0	0		11	11	1		1	1	1		3.45943	3.45943	0		0	0	0
23898	ENSG00000246695	antisense	RASSF8-AS1	1.84	1.36	1.48	1.09	2.36	1.17	2.27	1.24		0.739272	0.804454	0.592613		0.495976	0.961881	0.525625		-0.435823	-0.313918	-0.754839		-1.01166	-0.0560703	-0.927895
23900	ENSG00000246731	antisense	CTD-2514K5.2	0.01	0	0.03	0.04	0.02	0.03	0.01	0.03		0.0909091	2.81818	3.72727		1.47619	0.52381	1.47619		-3.45943	1.49476	1.89812		0.561879	-0.932886	0.561879
23901	ENSG00000246740	antisense	CTD-2382E5.1	0.01	0.02	0.01	0.02	0	0.02	0.02	0		1.90909	1	1.90909		21	21	1		0.932886	0	0.932886		4.39232	4.39232	0
23902	ENSG00000246763	antisense	RGMB-AS1	0.97	1.05	0.94	1.41	2.01	0.74	0.43	0.44		1.08239	0.969104	1.45314		0.368473	0.214321	0.219294		0.114219	-0.0452766	0.539175		-1.44037	-2.22215	-2.18906
23904	ENSG00000246790	antisense	RP11-730K11.1	0	0.05	0	0	0	0	0	0		51	1	1		1	1	1		5.67243	0	0		0	0	0
23905	ENSG00000246792	antisense	RP11-68L18.1	0.06	0.05	0.01	0.06	0.12	0.08	0.02	0.03		0.836066	0.180328	1		0.669421	0.173554	0.256198		-0.258312	-2.47131	0		-0.579013	-2.52655	-1.96467
23906	ENSG00000246851	antisense	RP11-544A12.8	0	0	0	0	0	0	0	0		1	1	1		1	1	1		0	0	0		0	0	0
23907	ENSG00000246859	antisense	STARD4-AS1	0.21	0.36	0.16	0.13	0.29	0.4	0.15	0.22		1.7109	0.763033	0.620853		1.37801	0.5189	0.75945		0.774756	-0.390182	-0.687676		0.462583	-0.946471	-0.396973
23909	ENSG00000246877	antisense	DNM1P35	0.01	0.02	0	0	0.03	0	0	0		1.90909	0.0909091	0.0909091		0.0322581	0.0322581	0.0322581		0.932886	-3.45943	-3.45943		-4.9542	-4.9542	-4.9542
23910	ENSG00000246889	antisense	AP000487.5	1.81	0.86	0.13	0.23	0.26	0.59	0.42	0.47		0.475428	0.0723357	0.127554		2.26437	1.61303	1.8046		-1.0727	-3.78915	-2.97082		1.17911	0.68977	0.851677
23913	ENSG00000246982	antisense	RP1-179N16.6	0.15	0.08	0.03	0.13	0.01	0.05	0.07	0.03		0.536424	0.205298	0.86755		4.63636	6.45455	2.81818		-0.898555	-2.28421	-0.204982		2.21299	2.69032	1.49476
23915	ENSG00000247049	antisense	CTC-338M12.7	0	0.04	0	0.1	0	0.24	0	0.04		41	1	101		241	1	41		5.35755	0	6.65821		7.91289	0	5.35755
23917	ENSG00000247081	antisense	RP11-318M2.2	1.41	1.76	1.55	1.18	2.32	1.31	1.14	0.94		1.24805	1.09922	0.836995		0.564843	0.491598	0.405429		0.319677	0.136481	-0.256709		-0.824079	-1.02445	-1.30248
23918	ENSG00000247092	antisense	SNHG10	4.3	7.14	2.01	4.42	6.44	6.78	2.75	3.51		1.66031	0.467566	1.0279		1.05279	0.427108	0.545102		0.731454	-1.09676	0.0397006		0.0742134	-1.22733	-0.875403
23921	ENSG00000247131	antisense	RP11-588G21.2	0	0.12	0.02	0	0	0	0	0		121	21	1		1	1	1		6.91886	4.39232	0		0	0	0
23924	ENSG00000247151	antisense	CSTF3-AS1	0.01	0	0.02	0	0	0	0	0.01		0.0909091	1.90909	0.0909091		1	1	11		-3.45943	0.932886	-3.45943		0	0	3.45943
23926	ENSG00000247199	antisense	RP11-373N22.3	0.01	0.06	0.02	0.04	0.03	0.05	0.01	0.02		5.54545	1.90909	3.72727		1.64516	0.354839	0.677419		2.47131	0.932886	1.89812		0.718229	-1.49476	-0.561879
23927	ENSG00000247228	antisense	RP11-296I10.3	1.63	1.34	0.56	1.48	1.61	1.97	1.19	1.26		0.822195	0.343961	0.908032		1.22346	0.739292	0.782744		-0.282448	-1.53968	-0.139185		0.290971	-0.435783	-0.353388
23928	ENSG00000247240	antisense	UBL7-AS1	1.86	1.19	3.02	2.02	2.17	2.49	3.51	2.3		0.639979	1.62332	1.08598		1.1474	1.61723	1.05988		-0.643905	0.698948	0.118991		0.198365	0.693522	0.0839013
23930	ENSG00000247271	antisense	ZBED5-AS1	6.95	8.17	4.46	3.57	5.54	5.24	2.86	3.31		1.17551	0.641778	0.513739		0.945858	0.516333	0.597546		0.233292	-0.639853	-0.960892		-0.0803043	-0.953627	-0.742879
23932	ENSG00000247311	antisense	CTC-441N14.2	0.2	0.02	0	0	0.07	0	0	0		0.104478	0.00497512	0.00497512		0.0140845	0.0140845	0.0140845		-3.25873	-7.65105	-7.65105		-6.14975	-6.14975	-6.14975
23935	ENSG00000247324	antisense	RP11-510M2.2	0.01	0.01	0.01	0.02	0.02	0	0.01	0		1	1	1.90909		0.047619	0.52381	0.047619		0	0	0.932886		-4.39232	-0.932886	-4.39232
23938	ENSG00000247381	antisense	PDX1-AS1	0.03	0	0	0	0	0	0.01	0		0.0322581	0.0322581	0.0322581		1	11	1		-4.9542	-4.9542	-4.9542		0	3.45943	0
23940	ENSG00000247473	antisense	CARS-AS1	0	0.02	0	0	0	0	0.03	0.01		21	1	1		1	31	11		4.39232	0	0		0	4.9542	3.45943
23941	ENSG00000247498	antisense	RP11-392P7.6	2.7	3.74	3.25	1.98	4.05	5.86	3.47	2.22		1.38504	1.20363	0.733432		1.4468	0.856825	0.54826		0.46993	0.26739	-0.447265		0.532869	-0.222927	-0.867069
23945	ENSG00000247572	antisense	CKMT2-AS1	2.28	2.42	1.49	2.49	2.57	2.51	1.62	1.66		1.06138	0.653661	1.09206		0.976663	0.630494	0.646052		0.0859366	-0.613386	0.127059		-0.0340676	-0.665446	-0.630278
23952	ENSG00000247675	antisense	LRP4-AS1	0.56	0.18	0.68	0.1	0.14	0.5	0.4	0.02		0.322638	1.2139	0.180036		3.55319	2.84397	0.148936		-1.63201	0.279654	-2.47365		1.82912	1.50791	-2.74723
23953	ENSG00000247679	antisense	RP11-1277A3.1	0.98	1.32	0.42	1	0.45	0.66	0.68	0.52		1.34659	0.429154	1.02039		1.46563	1.50998	1.15521		0.429305	-1.22043	0.0291169		0.551523	0.594527	0.208156
23954	ENSG00000247699	antisense	CTB-127C13.1	0	0	0	0	0	0	0	0.09		1	1	1		1	1	91		0	0	0		0	0	6.50779
23955	ENSG00000247708	antisense	STX18-AS1	2.34	1.72	0.89	1.51	2.08	2.31	1.31	1.06		0.735156	0.380607	0.645451		1.11052	0.629986	0.509851		-0.443878	-1.39363	-0.631621		0.15124	-0.666609	-0.971852
23956	ENSG00000247728	antisense	RP11-932O9.7	0.31	0.38	0.29	0	0.35	0	0.42	0.17		1.22508	0.935691	0.00321543		0.002849	1.19943	0.487179		0.292876	-0.0958954	-8.28077		-8.45533	0.262349	-1.03747
23957	ENSG00000247735	antisense	CTD-2574D22.2	0.12	0.18	0.42	0.24	0.27	0.25	0.36	0.24		1.49587	3.47934	1.99174		0.926199	1.3321	0.889299		0.580983	1.79881	0.994026		-0.110605	0.413706	-0.16926
23961	ENSG00000247775	antisense	RP11-67M1.1	0	0.01	0	0.02	0	0	0.01	0		11	1	21		1	11	1		3.45943	0	4.39232		0	3.45943	0
23962	ENSG00000247796	antisense	CTD-2366F13.1	1.32	0.86	1.09	2.38	2.01	1.43	1.31	1.15		0.651779	0.825889	1.80242		0.711586	0.651914	0.572352		-0.617545	-0.275979	0.849937		-0.490889	-0.617245	-0.805025
23963	ENSG00000247809	antisense	NR2F2-AS1	0.29	0.09	0.75	0.25	0.32	0.33	0.38	0.2		0.312715	2.58076	0.862543		1.03115	1.18692	0.626168		-1.67708	1.36779	-0.213332		0.0442579	0.247218	-0.675378
23964	ENSG00000247828	antisense	TMEM161B-AS1	9.33	6.23	9.47	9.13	10.38	11.82	14.53	7.78		0.667774	1.015	0.978566		1.13871	1.39977	0.749542		-0.582568	0.0214851	-0.0312588		0.187407	0.485189	-0.415918
23966	ENSG00000247853	antisense	RP5-940J5.6	0.04	0.02	0.07	0.17	0.02	0.15	0.06	0.17		0.512195	1.73171	4.17073		7.19048	2.90476	8.14286		-0.965235	0.792195	2.0603		2.84609	1.53842	3.02554
23968	ENSG00000247903	antisense	RP11-421F16.3	2.36	4.1	4.24	3.7	5.44	5.42	2.91	3.75		1.73698	1.79627	1.56756		0.996324	0.535012	0.689395		0.796578	0.845006	0.648517		-0.00531282	-0.902357	-0.536597
23969	ENSG00000247934	antisense	RP11-967K21.1	0.04	0.24	0.19	0.37	0.55	0.28	0.02	0.17		5.87805	4.65854	9.04878		0.509982	0.0381125	0.310345		2.55534	2.21988	3.17772		-0.971482	-4.71359	-1.68806
23970	ENSG00000247950	antisense	SEC24B-AS1	0.19	0.18	0.15	0.15	0.41	0.24	0.11	0.05		0.947644	0.790576	0.790576		0.586375	0.270073	0.124088		-0.0775829	-0.339024	-0.339024		-0.770105	-1.88858	-3.01057
23974	ENSG00000248008	antisense	DYNLL1-AS1	4.95	5.86	7.83	10.63	8.8	7.55	7.01	11.09		1.1838	1.5817	2.14724		0.857971	0.796614	1.2602		0.243427	0.661477	1.10249		-0.221	-0.328047	0.33365
23975	ENSG00000248015	antisense	AC005329.7	0.25	0.16	0.08	0.23	0.12	0.15	0.13	0.04		0.641434	0.322709	0.920319		1.24793	1.08264	0.338843		-0.640627	-1.63169	-0.119795		0.319542	0.11456	-1.56131
23976	ENSG00000248019	antisense	FAM13A-AS1	0.24	0.17	0.16	0.75	0.19	0.29	0.07	0.41		0.709544	0.66805	3.11618		1.52356	0.371728	2.15183		-0.495037	-0.581972	1.63978		0.607447	-1.42768	1.10557
23977	ENSG00000248027	antisense	CTD-2383M3.1	0.01	0.04	0	0.01	0.02	0.03	0	0.02		3.72727	0.0909091	1		1.47619	0.047619	1		1.89812	-3.45943	0		0.561879	-4.39232	0
23979	ENSG00000248049	antisense	UBA6-AS1	5.08	8.29	8.5	9.41	9.62	9.33	6.98	7.52		1.63177	1.6731	1.85219		0.969858	0.7256	0.781727		0.706434	0.74252	0.889236		-0.0441552	-0.462753	-0.355262
23982	ENSG00000248092	antisense	NNT-AS1	2.76	1.92	2.97	2.69	3.44	2.88	3.58	2.88		0.695762	1.07606	0.974647		0.837257	1.04069	0.837257		-0.523333	0.105758	-0.0370485		-0.256258	0.0575346	-0.256258
23990	ENSG00000248115	antisense	RP11-752D24.2	0.01	0	0	0.06	0	0	0	0.03		0.0909091	0.0909091	5.54545		1	1	31		-3.45943	-3.45943	2.47131		0	0	4.9542
24001	ENSG00000248165	antisense	RP11-44F21.2	0	0	0	0	0	0	0	0.03		1	1	1		1	1	31		0	0	0		0	0	4.9542
24008	ENSG00000248192	antisense	ATG10-AS1	0	0	0	0	0	0	0	0.03		1	1	1		1	1	31		0	0	0		0	0	4.9542
24014	ENSG00000248211	antisense	TRPC7-AS1	0	0	0	0	0	0	0	0.15		1	1	1		1	1	151		0	0	0		0	0	7.2384
24017	ENSG00000248222	antisense	CTB-174D11.1	0	0	0.03	0	0	0	0.21	0		1	31	1		1	211	1		0	4.9542	0		0	7.7211	0
24020	ENSG00000248240	antisense	RP11-159F24.5	0	0.04	0	0	0	0.04	0	0		41	1	1		41	1	1		5.35755	0	0		5.35755	0	0
24022	ENSG00000248245	antisense	CTB-49A3.2	0	0	0.03	0	0	0.1	0	0		1	31	1		101	1	1		0	4.9542	0		6.65821	0	0
24023	ENSG00000248254	antisense	AC092597.3	0	0	0	0	0.04	0	0	0		1	1	1		0.0243902	0.0243902	0.0243902		0	0	0		-5.35755	-5.35755	-5.35755
24024	ENSG00000248256	antisense	OCIAD1-AS1	0	0	0	0	0	0.41	0	0		1	1	1		411	1	1		0	0	0		8.68299	0	0
24027	ENSG00000248268	antisense	CTC-499J9.1	0.03	0	0	0	0	0	0	0		0.0322581	0.0322581	0.0322581		1	1	1		-4.9542	-4.9542	-4.9542		0	0	0
24028	ENSG00000248275	antisense	TRIM52-AS1	9.39	10.99	5.22	5.64	6.62	7.91	3.96	4.41		1.17038	0.555958	0.600682		1.19483	0.598248	0.666214		0.226972	-0.846953	-0.735328		0.256811	-0.741184	-0.585943
24034	ENSG00000248309	antisense	MEF2C-AS1	0	0.21	0	0	0	0.16	0	0		211	1	1		161	1	1		7.7211	0	0		7.33092	0	0
24043	ENSG00000248356	antisense	RP11-557J10.4	0	0	0	0	0.05	0	0	0		1	1	1		0.0196078	0.0196078	0.0196078		0	0	0		-5.67243	-5.67243	-5.67243
24045	ENSG00000248362	antisense	CTC-327F10.5	0.02	0.08	0.02	0.08	0.21	0.12	0.1	0.16		3.85714	1	3.85714		0.57346	0.478673	0.763033		1.94753	0	1.94753		-0.802236	-1.06289	-0.390182
24046	ENSG00000248367	antisense	CTB-129O4.1	1.64	1.29	0.66	0.78	2.25	0.88	0.28	0.88		0.786715	0.402803	0.475929		0.391382	0.124833	0.391382		-0.346086	-1.31185	-1.07118		-1.35335	-3.00192	-1.35335
24064	ENSG00000248429	antisense	RP11-597D13.9	4.09	3.6	4.59	9.37	5.94	6.59	3.71	10.89		0.880225	1.12222	2.29064		1.10941	0.624642	1.83319		-0.184056	0.166355	1.19575		0.149792	-0.678898	0.874359
24066	ENSG00000248445	antisense	CTB-118N6.3	0.25	0.21	0.46	0.45	0.4	0.19	0.37	0.25		0.840637	1.83665	1.79681		0.476309	0.925187	0.625935		-0.250444	0.877079	0.84544		-1.07003	-0.112183	-0.675915
24072	ENSG00000248468	antisense	RP11-517B11.4	0.06	0.25	0.06	0.12	0.23	0	0.24	0		4.11475	1	1.98361		0.004329	1.04329	0.004329		2.04081	0	0.988126		-7.85175	0.0611403	-7.85175
24084	ENSG00000248492	antisense	ZFAT-AS1	0	0	0	0.01	0	0	0	0.02		1	1	11		1	1	21		0	0	3.45943		0	0	4.39232
24090	ENSG00000248514	antisense	CTC-338M12.1	0.05	0	0.08	0.04	0	0.16	0	0		0.0196078	1.58824	0.803922		161	1	1		-5.67243	0.667425	-0.314873		7.33092	0	0
24098	ENSG00000248544	antisense	CTB-47B11.3	0.01	0.01	0	0.07	0	0	0	0.14		1	0.0909091	6.45455		1	1	141		0	-3.45943	2.69032		0	0	7.13955
24101	ENSG00000248554	antisense	RP11-159F24.6	0.32	0.06	0.03	0.05	0	0.15	0	0.07		0.190031	0.0965732	0.158879		151	1	71		-2.39569	-3.37223	-2.654		7.2384	0	6.14975
24103	ENSG00000248559	antisense	RP11-215P8.3	0.07	0.07	0	0	0.27	0.26	0.14	0.08		1	0.0140845	0.0140845		0.9631	0.520295	0.298893		0	-6.14975	-6.14975		-0.054243	-0.942598	-1.7423
24109	ENSG00000248571	antisense	RP11-768B22.2	0	0	0	0	0	0	0	0.01		1	1	1		1	1	11		0	0	0		0	0	3.45943
24131	ENSG00000248664	antisense	CTC-498J12.3	0	0.03	0	0	0	0	0	0		31	1	1		1	1	1		4.9542	0	0		0	0	0
24137	ENSG00000248690	antisense	HAS2-AS1	0.03	0	0.1	0.09	0	0.11	0	0		0.0322581	3.25806	2.93548		111	1	1		-4.9542	1.70402	1.5536		6.79442	0	0
24147	ENSG00000248719	antisense	RP11-377G16.2	0	0	0.03	0	0	0	0	0		1	31	1		1	1	1		0	4.9542	0		0	0	0
24149	ENSG00000248724	antisense	NPHP3-AS1	0	0	0	0	0	0	0	0		1	1	1		1	1	1		0	0	0		0	0	0
24153	ENSG00000248734	antisense	CTD-2260A17.1	0.14	0.18	0.06	0.53	0.04	0.07	0.15	0.18		1.28369	0.432624	3.76596		1.73171	3.68293	4.41463		0.360295	-1.20881	1.91302		0.792195	1.88085	2.14229
24160	ENSG00000248774	antisense	RP11-798M19.3	0	0	0	0.21	0.57	0	0.23	0.15		1	1	211		0.00175131	0.404553	0.264448		0	0	7.7211		-9.15735	-1.3056	-1.91894
24176	ENSG00000248839	antisense	RP11-227H4.5	0.09	0	0	0	0	0	0.05	0		0.010989	0.010989	0.010989		1	51	1		-6.50779	-6.50779	-6.50779		0	5.67243	0
24185	ENSG00000248881	antisense	CTC-366B18.2	0	0.12	0	0	0	0	0	0		121	1	1		1	1	1		6.91886	0	0		0	0	0
24187	ENSG00000248890	antisense	HHIP-AS1	0.03	0	0.03	0.01	0.01	0	0.09	0		0.0322581	1	0.354839		0.0909091	8.27273	0.0909091		-4.9542	0	-1.49476		-3.45943	3.04836	-3.45943
24189	ENSG00000248896	antisense	CTD-2135J3.3	0.32	0.02	0	0.13	0	0	0.06	0		0.0654206	0.00311526	0.4081		1	61	1		-3.93411	-8.32643	-1.29301		0	5.93074	0
24190	ENSG00000248898	antisense	CTD-2288O8.1	0	0	0	0	0	0	0.06	0.03		1	1	1		1	61	31		0	0	0		0	5.93074	4.9542
24197	ENSG00000248925	antisense	CTD-2083E4.6	0	0	0.1	0	0.09	0.17	0.03	0.04		1	101	1		1.87912	0.340659	0.450549		0	6.65821	0		0.910058	-1.5536	-1.15024
24200	ENSG00000248932	antisense	RP11-319G6.1	1.55	1.75	2.32	3.01	1.48	1.6	1.44	2.16		1.12895	1.49645	1.94133		1.08103	0.972991	1.45915		0.17498	0.581548	0.957044		0.112402	-0.0395013	0.545127
24201	ENSG00000248936	antisense	RP11-36B15.1	0	0.1	0.1	0.24	0	0.04	0.17	0.16		101	101	241		41	171	161		6.65821	6.65821	7.91289		5.35755	7.41785	7.33092
24204	ENSG00000248965	antisense	CTB-174D11.2	0	0.07	1.91	0	0	0	4.8	0.08		71	1911	1		1	4801	81		6.14975	10.9001	0		0	12.2291	6.33985
24206	ENSG00000248968	antisense	CTD-2256P15.1	0.07	0	0.07	0.06	0.1	0.14	0	0.03		0.0140845	1	0.859155		1.39604	0.00990099	0.306931		-6.14975	0	-0.21901		0.48134	-6.65821	-1.70402
24213	ENSG00000248996	antisense	RP11-1334A24.6	0.34	0.54	0	0.88	1.16	0.34	0.47	0.34		1.58651	0.00293255	2.58358		0.293712	0.405685	0.293712		0.665857	-8.41363	1.36937		-1.76752	-1.30157	-1.76752
24217	ENSG00000249017	antisense	RP11-58B2.1	0	0	0	0.13	0	0	0	0		1	1	131		1	1	1		0	0	7.03342		0	0	0
24220	ENSG00000249028	antisense	RP5-951N9.1	0	0	0.01	0	0	0	0	0		1	11	1		1	1	1		0	3.45943	0		0	0	0
24223	ENSG00000249035	antisense	CTB-113P19.1	0	0.01	0.05	0	0	0	0	0		11	51	1		1	1	1		3.45943	5.67243	0		0	0	0
24224	ENSG00000249042	antisense	CTD-2015H6.3	6.4	5.93	5.12	8.08	6.18	7.21	3.52	7.1		0.926574	0.800031	1.26246		1.16664	0.569649	1.14884		-0.110022	-0.321872	0.336237		0.222359	-0.811855	0.200182
24236	ENSG00000249084	antisense	RP11-376O6.2	0	0	0.06	0.02	0.07	0.05	0	0.1		1	61	21		0.71831	0.0140845	1.42254		0	5.93074	4.39232		-0.477322	-6.14975	0.508464
24237	ENSG00000249085	antisense	CTD-2631K10.1	0.04	0	0	0	0	0	0	0.04		0.0243902	0.0243902	0.0243902		1	1	41		-5.35755	-5.35755	-5.35755		0	0	5.35755
24243	ENSG00000249116	antisense	CTD-2194D22.3	1.28	0.81	0.81	0.48	1.2	1.54	0.64	0.17		0.633099	0.633099	0.375488		1.2831	0.533722	0.142381		-0.659497	-0.659497	-1.41316		0.359631	-0.90584	-2.81217
24262	ENSG00000249180	antisense	CTC-506B8.1	0	0	0.15	0	0	0	0	0		1	151	1		1	1	1		0	7.2384	0		0	0	0
24265	ENSG00000249207	antisense	RP11-360F5.1	0	0	0.03	0	0.05	0.02	0	0		1	31	1		0.411765	0.0196078	0.0196078		0	4.9542	0		-1.28011	-5.67243	-5.67243
24269	ENSG00000249216	antisense	RP11-227F19.5	0	0	0	0	0	0.06	0	0		1	1	1		61	1	1		0	0	0		5.93074	0	0
24278	ENSG00000249249	antisense	AC010226.4	0.05	0.04	0	0.03	0.05	0.18	0.07	0.27		0.803922	0.0196078	0.607843		3.54902	1.39216	5.31373		-0.314873	-5.67243	-0.718229		1.82742	0.477322	2.40972
24280	ENSG00000249252	antisense	RP11-665G4.1	0.03	0	0	0	0	0	0	0		0.0322581	0.0322581	0.0322581		1	1	1		-4.9542	-4.9542	-4.9542		0	0	0
24289	ENSG00000249304	antisense	RP11-26P13.2	0	0	0.04	0.15	0.16	0	0	0		1	41	151		0.00621118	0.00621118	0.00621118		0	5.35755	7.2384		-7.33092	-7.33092	-7.33092
24291	ENSG00000249307	antisense	LINC01088	0	0.02	0.18	0.14	0	0.07	0.11	0.06		21	181	141		71	111	61		4.39232	7.49985	7.13955		6.14975	6.79442	5.93074
24292	ENSG00000249309	antisense	RP11-153M7.5	0	0	0	0	0	0	0.04	0		1	1	1		1	41	1		0	0	0		0	5.35755	0
24293	ENSG00000249310	antisense	APOBEC3B-AS1	0	0	0	0	0	0	0.05	0		1	1	1		1	51	1		0	0	0		0	5.67243	0
24297	ENSG00000249326	antisense	CTD-2194D22.4	0	0.02	0.03	0.01	0	0	0.04	0		21	31	11		1	41	1		4.39232	4.9542	3.45943		0	5.35755	0
24299	ENSG00000249330	antisense	RP11-436F23.1	0	0	0	0	0.22	0.31	0	0		1	1	1		1.40724	0.00452489	0.00452489		0	0	0		0.492868	-7.7879	-7.7879
24303	ENSG00000249348	antisense	UGDH-AS1	0.23	0.33	0.18	0.23	0.16	0.11	0.13	0.1		1.4329	0.78355	1		0.689441	0.813665	0.627329		0.518938	-0.351903	0		-0.536501	-0.297494	-0.672705
24312	ENSG00000249379	antisense	RP1-27K12.4	0.48	0.1	0	0.1	0.05	0	0	0.08		0.209979	0.002079	0.209979		0.0196078	0.0196078	1.58824		-2.25168	-8.90989	-2.25168		-5.67243	-5.67243	0.667425
24315	ENSG00000249407	antisense	IL20RB-AS1	0.29	0.58	0.12	0.05	0.13	0.34	0.28	0.04		1.99656	0.415808	0.175258		2.60305	2.14504	0.312977		0.997519	-1.26601	-2.51245		1.3802	1.101	-1.67587
24316	ENSG00000249412	antisense	CTC-563A5.2	0	0.16	0.06	0	0.03	0	0	0.07		161	61	1		0.0322581	0.0322581	2.29032		7.33092	5.93074	0		-4.9542	-4.9542	1.19555
24317	ENSG00000249417	antisense	RP11-438D8.2	0	0	0	0	0	0	0.2	0		1	1	1		1	201	1		0	0	0		0	7.65105	0
24318	ENSG00000249421	antisense	ADAMTS19-AS1	0.04	0.18	0	0	0	0	0.04	0.02		4.41463	0.0243902	0.0243902		1	41	21		2.14229	-5.35755	-5.35755		0	5.35755	4.39232
24326	ENSG00000249474	antisense	RP11-49I4.3	0	0	0	0	0.16	0	0	0.16		1	1	1		0.00621118	0.00621118	1		0	0	0		-7.33092	-7.33092	0
24328	ENSG00000249478	antisense	CTB-49A3.5	0	0	0	0.02	0	0	0	0		1	1	21		1	1	1		0	0	4.39232		0	0	0
24333	ENSG00000249491	antisense	EGFLAM-AS1	0.25	0.17	0.52	0.55	0.2	0.86	0.24	0.78		0.681275	2.0757	2.19522		4.28358	1.199	3.88557		-0.553691	1.0536	1.13436		2.09882	0.261838	1.95813
24336	ENSG00000249494	antisense	CTB-161M19.4	0	0	0	0.1	0.1	0.07	0	0		1	1	101		0.70297	0.00990099	0.00990099		0	0	6.65821		-0.508464	-6.65821	-6.65821
24338	ENSG00000249502	antisense	AC006160.5	0	0	0.02	0.02	0.09	0.03	0.06	0.02		1	21	21		0.340659	0.67033	0.230769		0	4.39232	4.39232		-1.5536	-0.577057	-2.11548
24341	ENSG00000249532	antisense	MIR302B	0.08	0.03	0.03	0.43	0.17	0.19	0	0.03		0.382716	0.382716	5.32099		1.11696	0.00584795	0.181287		-1.38565	-1.38565	2.41169		0.159576	-7.41785	-2.46366
24346	ENSG00000249572	antisense	CTD-2203K17.1	1.01	1.35	0.95	1.11	0.59	0.81	0.7	0.86		1.3363	0.940653	1.09891		1.37225	1.18613	1.45685		0.418245	-0.0882658	0.136076		0.456544	0.246256	0.542855
24350	ENSG00000249592	antisense	RP11-440L14.1	1.1	1.89	0.94	1.6	0.91	1.72	1.11	1.38		1.71753	0.854678	1.45413		1.88913	1.21954	1.51592		0.780335	-0.226548	0.540159		0.917724	0.286336	0.60019
24351	ENSG00000249593	antisense	CTB-46B19.2	0.03	0.02	0.01	0.01	0.06	0.06	0.07	0		0.677419	0.354839	0.354839		1	1.16393	0.0163934		-0.561879	-1.49476	-1.49476		0	0.21901	-5.93074
24354	ENSG00000249602	antisense	RP11-98D18.3	0	0.06	0	0.2	0.31	0.15	0.12	0.14		61	1	201		0.485531	0.389068	0.453376		5.93074	0	7.65105		-1.04237	-1.36191	-1.14122
24355	ENSG00000249604	antisense	RP11-286E11.2	0.01	0	0	0.01	0	0.01	0	0		0.0909091	0.0909091	1		11	1	1		-3.45943	-3.45943	0		3.45943	0	0
24356	ENSG00000249610	antisense	CTC-441N14.1	0	0	0	0	0	0	0.05	0.06		1	1	1		1	51	61		0	0	0		0	5.67243	5.93074
24363	ENSG00000249635	antisense	RP11-710F7.3	0.01	0	0.01	0.01	0.01	0.02	0.02	0.01		0.0909091	1	1		1.90909	1.90909	1		-3.45943	0	0		0.932886	0.932886	0
24364	ENSG00000249637	antisense	CTC-329D1.2	0.17	0.33	0.13	0.1	0.41	0.31	0.29	0.26		1.93567	0.766082	0.590643		0.756691	0.708029	0.635036		0.952835	-0.38443	-0.759641		-0.402224	-0.498119	-0.655089
24365	ENSG00000249639	antisense	CTB-138E5.1	0.08	0.34	0.14	0	0.62	0.04	0.15	0.09		4.20988	1.74074	0.0123457		0.0660225	0.243156	0.146538		2.07378	0.799701	-6.33985		-3.9209	-2.04004	-2.77065
24366	ENSG00000249641	antisense	HOXC-AS5	8.67	9.7	1.12	1.66	2.94	2.69	1.53	1.42		1.11879	0.129282	0.191558		0.914995	0.520571	0.483169		0.161935	-2.95141	-2.38415		-0.128164	-0.941833	-1.0494
24368	ENSG00000249655	antisense	CTC-325J23.2	0.03	0.07	0.19	0.31	0.11	0	0.13	0.11		2.29032	6.16129	10.0323		0.00900901	1.18018	1		1.19555	2.62323	3.32657		-6.79442	0.239007	0
24371	ENSG00000249673	antisense	NOP14-AS1	6.22	6.57	7.63	14.86	5.6	5.01	7.42	10.82		1.05626	1.22665	2.38884		0.894662	1.32494	1.93198		0.0789664	0.294726	1.25631		-0.160586	0.405929	0.950077
24373	ENSG00000249684	antisense	RP11-423H2.3	0.34	0.24	0.75	2.24	0.24	0.13	1.46	0.84		0.706745	2.20235	6.57185		0.543568	6.06224	3.48963		-0.500739	1.13904	2.7163		-0.879466	2.59985	1.80307
24376	ENSG00000249695	antisense	RP11-598F7.4	0.01	0.01	0.01	0	0	0.02	0	0		1	1	0.0909091		21	1	1		0	0	-3.45943		4.39232	0	0
24382	ENSG00000249717	antisense	RP11-44F21.3	0	0.02	0	0.01	0	0	0	0		21	1	11		1	1	1		4.39232	0	3.45943		0	0	0
24391	ENSG00000249753	antisense	RP11-415I12.3	0.38	0	0	0	0	0	0	0		0.00262467	0.00262467	0.00262467		1	1	1		-8.57365	-8.57365	-8.57365		0	0	0
24396	ENSG00000249772	antisense	CTD-2193P3.2	0	0	0	0	0.09	0	0	0		1	1	1		0.010989	0.010989	0.010989		0	0	0		-6.50779	-6.50779	-6.50779
24401	ENSG00000249786	antisense	EAF1-AS1	0.02	0.02	0.14	0.05	0.02	0.04	0.1	0.16		1	6.71429	2.42857		1.95238	4.80952	7.66667		0	2.74723	1.28011		0.965235	2.26589	2.9386
24403	ENSG00000249791	antisense	CTC-428G20.2	0.46	0	0	0	0	0	0	0		0.0021692	0.0021692	0.0021692		1	1	1		-8.84862	-8.84862	-8.84862		0	0	0
24410	ENSG00000249825	antisense	CTD-2201I18.1	0.02	0	0.01	0.02	0.01	0.01	0	0.01		0.047619	0.52381	1		1	0.0909091	1		-4.39232	-0.932886	0		0	-3.45943	0
24415	ENSG00000249849	antisense	RP11-1101H11.1	0	0	0	0	0	0	0	0.06		1	1	1		1	1	61		0	0	0		0	0	5.93074
24426	ENSG00000249898	antisense	CTD-2541M15.1	0.12	0.43	0.22	1.18	0.18	0.14	0.02	1.14		3.56198	1.82645	9.76033		0.779006	0.116022	6.30387		1.83268	0.869039	3.28693		-0.360295	-3.10753	2.65624
24427	ENSG00000249899	antisense	CTD-2175A23.1	0	0	0	0.15	0	0	0	0		1	1	151		1	1	1		0	0	7.2384		0	0	0
24428	ENSG00000249906	antisense	RP5-1029K10.2	0	0.2	0.06	0	0	0	0.05	0.01		201	61	1		1	51	11		7.65105	5.93074	0		0	5.67243	3.45943
24434	ENSG00000249916	antisense	CTD-2280E9.1	0	0	0	0	0	0	0	0.25		1	1	1		1	1	251		0	0	0		0	0	7.97154
24437	ENSG00000249923	antisense	XXbac-B444P24.8	0	0.01	0	0	0	0	0	0		11	1	1		1	1	1		3.45943	0	0		0	0	0
24441	ENSG00000249942	antisense	AC142293.3	0	0	0.17	0.1	0.23	0.44	0.3	0.17		1	171	101		1.90909	1.30303	0.74026		0	7.41785	6.65821		0.932886	0.381871	-0.433897
24446	ENSG00000249971	antisense	RP11-256P1.1	10.1	10.83	6.4	11.26	14.32	14.82	7.97	10.23		1.07227	0.6337	1.11484		1.03491	0.556595	0.714405		0.100668	-0.658129	0.156837		0.0495106	-0.8453	-0.485185
24450	ENSG00000249993	antisense	BFSP2-AS1	0.03	0	0	0	0	0	0	0		0.0322581	0.0322581	0.0322581		1	1	1		-4.9542	-4.9542	-4.9542		0	0	0
24451	ENSG00000249996	antisense	RP11-359P5.1	0.17	0.2	0.06	0.1	0.08	0.31	0.19	0.04		1.17544	0.356725	0.590643		3.83951	2.35802	0.506173		0.233199	-1.48712	-0.759641		1.94092	1.23758	-0.982298
24453	ENSG00000250012	antisense	RP11-124N2.1	0.34	0.09	0.09	0.21	0.14	0.74	0.92	0.1		0.266862	0.266862	0.618768		5.25532	6.53191	0.716312		-1.90583	-1.90583	-0.692529		2.39378	2.70751	-0.48134
24456	ENSG00000250027	antisense	RP11-563E2.2	0.02	0	0.18	0.08	0.24	0.06	0	0.05		0.047619	8.61905	3.85714		0.253112	0.00414938	0.211618		-4.39232	3.10753	1.94753		-1.98215	-7.91289	-2.24046
24460	ENSG00000250039	antisense	RP11-17E2.2	0	0	0	0.01	0	0	0	0		1	1	11		1	1	1		0	0	3.45943		0	0	0
24464	ENSG00000250061	antisense	RP11-541P9.3	0	0.19	0.15	0.11	0	0	0	0.21		191	151	111		1	1	211		7.57743	7.2384	6.79442		0	0	7.7211
24465	ENSG00000250062	antisense	RP11-778J15.1	0	0.06	0	0	0	0	0	0		61	1	1		1	1	1		5.93074	0	0		0	0	0
24469	ENSG00000250073	antisense	RP11-677M14.3	0.03	0.01	0.09	0.04	0	0.05	0	0.02		0.354839	2.93548	1.32258		51	1	21		-1.49476	1.5536	0.403356		5.67243	0	4.39232
24475	ENSG00000250101	antisense	RP11-1252I4.2	0	0	0.1	0.13	0	0.12	0.06	0.04		1	101	131		121	61	41		0	6.65821	7.03342		6.91886	5.93074	5.35755
24477	ENSG00000250107	antisense	CACNA1G-AS1	0	0	0	0	0	0	0.01	0		1	1	1		1	11	1		0	0	0		0	3.45943	0
24480	ENSG00000250116	antisense	RP11-417F21.1	0	0	0.02	0.01	0.01	0	0.02	0.02		1	21	11		0.0909091	1.90909	1.90909		0	4.39232	3.45943		-3.45943	0.932886	0.932886
24483	ENSG00000250131	antisense	RP11-130F10.1	0.05	0.05	0.05	0.07	0	0.01	0.02	0.03		1	1	1.39216		11	21	31		0	0	0.477322		3.45943	4.39232	4.9542
24484	ENSG00000250132	antisense	RP11-359B12.2	0.59	0.69	0.48	0.68	0.65	0.75	0.5	0.51		1.1692	0.813875	1.15228		1.15361	0.769585	0.784946		0.225528	-0.297121	0.204497		0.206155	-0.377847	-0.349334
24492	ENSG00000250159	antisense	RP11-381K20.2	0.04	0	0	0	0	0	0	0		0.0243902	0.0243902	0.0243902		1	1	1		-5.35755	-5.35755	-5.35755		0	0	0
24494	ENSG00000250167	antisense	CTC-321K16.1	0	0.13	0	0	0	0	0	0		131	1	1		1	1	1		7.03342	0	0		0	0	0
24495	ENSG00000250174	antisense	MYLK-AS2	0	0	0	0.03	0	0	0	0		1	1	31		1	1	1		0	0	4.9542		0	0	0
24497	ENSG00000250186	antisense	RP11-1079K10.4	0.5	0.08	0.11	0.03	0.11	0.04	0.14	0.1		0.161677	0.221557	0.0618762		0.369369	1.27027	0.90991		-2.62882	-2.17425	-4.01447		-1.43686	0.345135	-0.136204
24501	ENSG00000250220	antisense	RP11-692D12.1	0	0.05	0.05	0.08	0.04	0	0	0.05		51	51	81		0.0243902	0.0243902	1.2439		5.67243	5.67243	6.33985		-5.35755	-5.35755	0.314873
24503	ENSG00000250222	antisense	CTC-338M12.5	0.65	1.32	1.25	1.25	1.54	2.58	1.66	0.76		2.02919	1.92166	1.92166		1.67489	1.07787	0.493835		1.0209	0.942352	0.942352		0.744063	0.108185	-1.0179
24506	ENSG00000250240	antisense	CTD-2154I11.2	0.21	0.05	0	0	0	0	0	0		0.241706	0.00473934	0.00473934		1	1	1		-2.04867	-7.7211	-7.7211		0	0	0
24513	ENSG00000250282	antisense	RP5-875H18.4	0	0.1	0	0	0	0	0	0.06		101	1	1		1	1	61		6.65821	0	0		0	0	5.93074
24517	ENSG00000250295	antisense	RP11-434I12.2	0.01	0.02	0.02	0.03	0	0	0	0.02		1.90909	1.90909	2.81818		1	1	21		0.932886	0.932886	1.49476		0	0	4.39232
24525	ENSG00000250320	antisense	CTD-2269F5.1	0.94	0.82	0.29	0	0.43	0.72	0.15	0		0.872476	0.309245	0.0010627		1.67285	0.350348	0.00232019		-0.196813	-1.69318	-9.87805		0.742311	-1.51314	-8.75154
24528	ENSG00000250326	antisense	RP11-284M14.1	0.03	0.17	0.12	0.23	0.33	0.22	0.08	0.06		5.51613	3.90323	7.45161		0.667674	0.244713	0.18429		2.46366	1.96467	2.89755		-0.582785	-2.03084	-2.43995
24530	ENSG00000250328	antisense	CTC-210G5.1	1.85	0.43	0	0.02	0.12	0.06	0.03	0		0.232847	0.000540249	0.0113452		0.504132	0.256198	0.00826446		-2.10255	-10.8541	-6.46177		-0.988126	-1.96467	-6.91886
24537	ENSG00000250343	antisense	CTC-255N20.1	0	0.07	0.05	0	0	0	0	0		71	51	1		1	1	1		6.14975	5.67243	0		0	0	0
24542	ENSG00000250365	antisense	CTD-2213F21.2	0.05	0.28	0.15	0.36	0.6	0.22	0.39	0.31		5.5098	2.96078	7.07843		0.36772	0.650582	0.517471		2.462	1.56598	2.82343		-1.44332	-0.620196	-0.95045
24546	ENSG00000250379	antisense	RP11-23P13.4	0.16	0.6	0.38	1.11	0	0.12	0.61	0.42		3.73292	2.36646	6.90062		121	611	421		1.9003	1.24273	2.78673		6.91886	9.25503	8.71768
24549	ENSG00000250397	antisense	RP11-1391J7.1	0.03	0.26	0.15	0.34	0.12	0.09	0.05	0.11		8.41935	4.87097	11		0.752066	0.421488	0.917355		3.07371	2.28421	3.45943		-0.411069	-1.24644	-0.124447
24552	ENSG00000250410	antisense	RP11-714G18.1	0	0.12	0.06	0.12	0	0	0.06	0.14		121	61	121		1	61	141		6.91886	5.93074	6.91886		0	5.93074	7.13955
24554	ENSG00000250413	antisense	RP11-448G15.1	0.67	1.6	0	0	0.07	0	0	0		2.38599	0.00149031	0.00149031		0.0140845	0.0140845	0.0140845		1.25459	-9.39017	-9.39017		-6.14975	-6.14975	-6.14975
24559	ENSG00000250433	antisense	CLSTN2-AS1	0	0	0.01	0	0	0	0	0		1	11	1		1	1	1		0	3.45943	0		0	0	0
24563	ENSG00000250451	antisense	HOXC-AS1	4.31	5.79	1.17	0.94	4.21	1.73	1.28	0.3		1.34331	0.271631	0.218279		0.411066	0.304203	0.0714795		0.42579	-1.88028	-2.19576		-1.28256	-1.71689	-3.80633
24582	ENSG00000250522	antisense	AC004066.3	0	0.09	0	0	0	0	0	0		91	1	1		1	1	1		6.50779	0	0		0	0	0
24599	ENSG00000250582	antisense	RP11-301H24.3	0	0.01	0	0	0	0	0	0.04		11	1	1		1	1	41		3.45943	0	0		0	0	5.35755
24603	ENSG00000250602	antisense	RP11-517I3.1	0	0.04	0	0.03	0.02	0	0.02	0.03		41	1	31		0.047619	1	1.47619		5.35755	0	4.9542		-4.39232	0	0.561879
24607	ENSG00000250615	antisense	CTC-564N23.2	1.56	1.47	0.09	0.24	1.49	0.46	0.08	0.54		0.942345	0.058296	0.154388		0.309188	0.054326	0.362844		-0.0856733	-4.10046	-2.69537		-1.69344	-4.20221	-1.46258
24608	ENSG00000250616	antisense	RP11-455F5.3	0.08	0.16	0.21	0.14	0.07	0.1	0.12	0.13		1.98765	2.60494	1.74074		1.42254	1.70423	1.84507		0.991067	1.38125	0.799701		0.508464	0.769116	0.883676
24609	ENSG00000250619	antisense	CTD-2215L10.1	0	0	0	0.02	0	0	0	0		1	1	21		1	1	1		0	0	4.39232		0	0	0
24611	ENSG00000250623	antisense	RP11-317B7.3	0.09	0	0	0	0	0	0	0		0.010989	0.010989	0.010989		1	1	1		-6.50779	-6.50779	-6.50779		0	0	0
24612	ENSG00000250629	antisense	RP11-122C5.3	0.06	0	0	0	0	0	0	0		0.0163934	0.0163934	0.0163934		1	1	1		-5.93074	-5.93074	-5.93074		0	0	0
24621	ENSG00000250685	antisense	RP11-486L19.2	0.32	0.67	0.09	0	0.22	0.21	0.17	0		2.09034	0.283489	0.00311526		0.954751	0.773756	0.00452489		1.06374	-1.81863	-8.32643		-0.0668034	-0.37005	-7.7879
24623	ENSG00000250692	antisense	CTB-35F21.4	0	0.09	0	0	0	0	0	0		91	1	1		1	1	1		6.50779	0	0		0	0	0
24625	ENSG00000250699	antisense	AP000892.4	0.04	0.2	0.08	0.09	0	0.19	0.12	0.05		4.90244	1.97561	2.21951		191	121	51		2.2935	0.982298	1.15024		7.57743	6.91886	5.67243
24628	ENSG00000250714	antisense	RP11-1149O23.4	0.72	1.07	0.37	0.42	0.34	1.57	1.86	0.71		1.48544	0.514563	0.583911		4.60704	5.45748	2.08504		0.570887	-0.95858	-0.776179		2.20384	2.44823	1.06008
24632	ENSG00000250734	antisense	RP11-404E16.1	0	0.08	0.13	0.11	0.26	0.08	0.04	0.04		81	131	111		0.310345	0.157088	0.157088		6.33985	7.03342	6.79442		-1.68806	-2.67035	-2.67035
24637	ENSG00000250751	antisense	RP11-613C6.2	0	0	0	0	0.03	0	0	0		1	1	1		0.0322581	0.0322581	0.0322581		0	0	0		-4.9542	-4.9542	-4.9542
24641	ENSG00000250764	antisense	CTD-2152M20.2	0.11	0.06	0.02	0.19	0	0	0.02	0.1		0.54955	0.189189	1.72072		1	21	101		-0.863679	-2.4021	0.783013		0	4.39232	6.65821
24650	ENSG00000250802	antisense	ZBED3-AS1	0.99	0.45	0.14	0.09	0.28	0.2	0.12	0.01		0.455096	0.142281	0.0918264		0.715302	0.430605	0.0391459		-1.13576	-2.81319	-3.44495		-0.483375	-1.21556	-4.67499
24671	ENSG00000250900	antisense	CTC-338M12.6	0.22	0.07	0	0.07	0.1	0.14	0.09	0		0.321267	0.00452489	0.321267		1.39604	0.90099	0.00990099		-1.63816	-7.7879	-1.63816		0.48134	-0.150417	-6.65821
24673	ENSG00000250906	antisense	RP11-632F7.3	0	0.08	0	0	0	0	0	0		81	1	1		1	1	1		6.33985	0	0		0	0	0
24674	ENSG00000250909	antisense	RP11-843P14.2	0.08	0.14	0	0.35	0	0	0.07	0.09		1.74074	0.0123457	4.33333		1	71	91		0.799701	-6.33985	2.11548		0	6.14975	6.50779
24675	ENSG00000250910	antisense	AC097467.2	0	0	0	0.2	0	0	0	0		1	1	201		1	1	1		0	0	7.65105		0	0	0
24679	ENSG00000250929	antisense	KB-1639H6.4	0.1	0	0	0	0	0.04	0	0		0.00990099	0.00990099	0.00990099		41	1	1		-6.65821	-6.65821	-6.65821		5.35755	0	0
24682	ENSG00000250938	antisense	RP11-679C8.2	0.06	0	0.09	0.07	0.13	0.08	0.06	0.04		0.0163934	1.4918	1.16393		0.618321	0.465649	0.312977		-5.93074	0.577057	0.21901		-0.693573	-1.10269	-1.67587
24684	ENSG00000250948	antisense	RP11-1079K10.2	0	0.18	0	0.14	0	0	0	0		181	1	141		1	1	1		7.49985	0	7.13955		0	0	0
24694	ENSG00000250988	antisense	RP11-752G15.6	4.72	3.54	2.33	3.03	5.79	6.09	3.57	3.96		0.750053	0.493751	0.642025		1.0518	0.616647	0.683992		-0.414936	-1.01814	-0.639299		0.0728666	-0.697484	-0.547948
24696	ENSG00000250990	antisense	AC073635.5	0	0.06	0	0	0	0	0	0		61	1	1		1	1	1		5.93074	0	0		0	0	0
24700	ENSG00000250999	antisense	RP11-1379J22.5	0.07	0.8	0.98	0.57	1.86	1.65	0.58	0.7		11.2817	13.8169	8.04225		0.887157	0.312198	0.376679		3.49591	3.78836	3.0076		-0.172738	-1.67947	-1.40859
24708	ENSG00000251018	antisense	RP11-80G7.1	0	0	0	0.05	0	0	0	0		1	1	51		1	1	1		0	0	5.67243		0	0	0
24710	ENSG00000251022	antisense	THAP9-AS1	11.98	15.4	13.01	20.43	17.88	15.08	17.51	16.16		1.28545	1.08597	1.70528		0.843409	0.979308	0.903809		0.362276	0.118984	0.770011		-0.245695	-0.0301659	-0.145911
24714	ENSG00000251034	antisense	RP11-582J16.4	0.13	0.07	0.03	0.1	0.07	0.06	0.05	0.08		0.541985	0.236641	0.770992		0.859155	0.71831	1.14085		-0.883676	-2.07923	-0.375212		-0.21901	-0.477322	0.190103
24717	ENSG00000251059	antisense	RP11-100N20.1	0.06	0	0	0.05	0	0.1	0	0		0.0163934	0.0163934	0.836066		101	1	1		-5.93074	-5.93074	-0.258312		6.65821	0	0
24723	ENSG00000251076	antisense	RP11-526F3.1	0.3	0.37	0.13	0.04	0.13	0	0.02	0.1		1.23256	0.435216	0.136213		0.00763359	0.160305	0.770992		0.301656	-1.2002	-2.87607		-7.03342	-2.64111	-0.375212
24726	ENSG00000251095	antisense	RP11-115D19.1	7.95	6.55	4.68	7.02	5.69	5.48	1.5	6.01		0.823922	0.588731	0.883034		0.9631	0.26375	1.05623		-0.279421	-0.76432	-0.17946		-0.054243	-1.92276	0.0789228
24735	ENSG00000251141	antisense	RP11-53O19.1	0.23	0.61	0.59	0.42	1.38	2.95	0.82	0.28		2.64502	2.55844	1.82251		2.13686	0.594497	0.203476		1.40328	1.35527	0.865927		1.09549	-0.750259	-2.29707
24736	ENSG00000251143	antisense	RP11-849H4.4	0.15	0.21	0.04	0.11	0.04	0.05	0.01	0.12		1.39735	0.271523	0.735099		1.2439	0.268293	2.95122		0.482694	-1.88085	-0.443989		0.314873	-1.89812	1.56131
24738	ENSG00000251151	antisense	HOXC-AS3	0	0.08	0.03	0	0.04	0	0.04	0		81	31	1		0.0243902	1	0.0243902		6.33985	4.9542	0		-5.35755	0	-5.35755
24748	ENSG00000251179	antisense	RP11-893F2.9	0.02	0.04	0	0.2	0	0.25	0	0.1		1.95238	0.047619	9.57143		251	1	101		0.965235	-4.39232	3.25873		7.97154	0	6.65821
24760	ENSG00000251239	antisense	CTB-22K21.2	0	0.07	0.04	0.03	0.06	0.09	0.04	0.04		71	41	31		1.4918	0.672131	0.672131		6.14975	5.35755	4.9542		0.577057	-0.573185	-0.573185
24764	ENSG00000251257	antisense	CTD-2263F21.1	0.14	0.09	0.21	0	0	0.16	0.26	0.05		0.64539	1.49645	0.0070922		161	261	51		-0.631757	0.581548	-7.13955		7.33092	8.02791	5.67243
24770	ENSG00000251279	antisense	CTC-436P18.1	0.11	0.08	0.03	0.13	0.22	0.13	0.06	0.12		0.72973	0.279279	1.18018		0.59276	0.276018	0.547511		-0.454566	-1.84022	0.239007		-0.75448	-1.85717	-0.869039
24775	ENSG00000251294	antisense	RP11-116O11.1	0	0	0	0	0	0	0.01	0		1	1	1		1	11	1		0	0	0		0	3.45943	0
24778	ENSG00000251307	antisense	RP11-506H20.1	0.65	0.21	0.12	0.08	0.35	0.32	0.06	0.16		0.324117	0.185868	0.124424		0.91453	0.173789	0.458689		-1.62541	-2.42765	-3.00666		-0.128898	-2.52459	-1.12441
24780	ENSG00000251314	antisense	CTD-2337A12.1	0	0	0.03	0	0	0	0	0.04		1	31	1		1	1	41		0	4.9542	0		0	0	5.35755
24781	ENSG00000251320	antisense	CTC-327F10.4	0.45	0.3	0.28	1.16	0.39	0.49	0.23	0.53		0.667406	0.62306	2.57428		1.25575	0.590793	1.35806		-0.583364	-0.682557	1.36417		0.328554	-0.759276	0.441543
24784	ENSG00000251330	antisense	CTD-2283N19.1	0	0	0.03	0.03	0	0.04	0.04	0.04		1	31	31		41	41	41		0	4.9542	4.9542		5.35755	5.35755	5.35755
24795	ENSG00000251364	antisense	CTD-2516F10.2	0.37	0.44	0.44	0.25	0.09	0.24	0.97	0.01		1.18868	1.18868	0.67655		2.64835	10.6703	0.120879		0.249359	0.249359	-0.563732		1.40509	3.41553	-3.04836
24799	ENSG00000251379	antisense	RP11-484O2.1	0	0	0	0	0	0.06	0.03	0		1	1	1		61	31	1		0	0	0		5.93074	4.9542	0
24810	ENSG00000251414	antisense	RP11-843P14.1	0.32	0.32	0.13	0.14	0.17	0.21	0.24	0.2		1	0.4081	0.439252		1.23392	1.40936	1.17544		0	-1.29301	-1.18688		0.303247	0.495037	0.233199
24818	ENSG00000251455	antisense	RP11-164P12.3	0.07	0.03	0.05	0.12	0.05	0.03	0.06	0.16		0.43662	0.71831	1.70423		0.607843	1.19608	3.15686		-1.19555	-0.477322	0.769116		-0.718229	0.258312	1.65849
24847	ENSG00000251556	antisense	RP11-118M9.3	0.05	0.24	0	0.11	0.27	0	0.09	0.05		4.72549	0.0196078	2.17647		0.00369004	0.335793	0.188192		2.24046	-5.67243	1.12199		-8.08215	-1.57435	-2.40972
24857	ENSG00000251586	antisense	TET2-AS1	0	0	0	0	0	0.04	0	0		1	1	1		41	1	1		0	0	0		5.35755	0	0
24862	ENSG00000251602	antisense	RP11-521B24.3	0.09	0.12	0.49	0.15	0.21	0.23	0.32	0.23		1.32967	5.3956	1.65934		1.09479	1.52133	1.09479		0.411069	2.43178	0.73061		0.13065	0.60533	0.13065
24863	ENSG00000251603	antisense	RP11-164P12.4	0.2	0.4	0.19	0.55	0	0.23	0.69	0.83		1.99502	0.950249	2.74129		231	691	831		0.996407	-0.0736229	1.45486		7.85175	9.43254	9.6987
24871	ENSG00000251620	antisense	STPG2-AS1	0.03	0	0	0	0	0	0	0		0.0322581	0.0322581	0.0322581		1	1	1		-4.9542	-4.9542	-4.9542		0	0	0
24883	ENSG00000251661	antisense	RP11-326C3.11	0	0.34	0	0.16	0.07	0	0	0		341	1	161		0.0140845	0.0140845	0.0140845		8.41363	0	7.33092		-6.14975	-6.14975	-6.14975
24889	ENSG00000251675	antisense	CTC-458I2.2	0.63	0.66	0.34	0.7	0.37	0.61	0.7	1.3		1.04754	0.540412	1.11094		1.6469	1.88949	3.50674		0.0670103	-0.887868	0.151774		0.719753	0.917995	1.81013
24890	ENSG00000251680	antisense	CTC-575N7.1	0	0	0.08	0.03	0	0	0	0		1	81	31		1	1	1		0	6.33985	4.9542		0	0	0
24893	ENSG00000251687	antisense	RP11-181K12.2	0	0	0.02	0	0	0	0	0		1	21	1		1	1	1		0	4.39232	0		0	0	0
24930	ENSG00000253102	antisense	RP1-117B12.4	0.16	0.09	0.46	0.14	0.05	0.28	0.26	0.07		0.565217	2.86335	0.875776		5.5098	5.11765	1.39216		-0.823122	1.51771	-0.191366		2.462	2.35548	0.477322
24931	ENSG00000253106	antisense	RP11-158K1.3	0.36	0.23	0.07	0.27	0.11	0.06	0.13	0.26		0.639889	0.196676	0.750693		0.54955	1.18018	2.35135		-0.644106	-2.34611	-0.413706		-0.863679	0.239007	1.23349
24934	ENSG00000253121	antisense	RP11-659E9.4	0	0	0	0.06	0	0	0	0		1	1	61		1	1	1		0	0	5.93074		0	0	0
24938	ENSG00000253133	antisense	RP11-360L9.4	0.03	0	0.15	0.05	0.11	0	0.06	0.11		0.0322581	4.87097	1.64516		0.00900901	0.54955	1		-4.9542	2.28421	0.718229		-6.79442	-0.863679	0
24944	ENSG00000253167	antisense	KIAA0196-AS1	0.07	0	0	0.15	0.08	0	0.21	0.04		0.0140845	0.0140845	2.12676		0.0123457	2.60494	0.506173		-6.14975	-6.14975	1.08866		-6.33985	1.38125	-0.982298
24945	ENSG00000253168	antisense	RP11-326L2.1	0	0.15	0	0.22	0.13	0.1	0	0.02		151	1	221		0.770992	0.00763359	0.160305		7.2384	0	7.7879		-0.375212	-7.03342	-2.64111
24946	ENSG00000253171	antisense	CTB-118P15.2	0	0	0.05	0	0	0	0.08	0		1	51	1		1	81	1		0	5.67243	0		0	6.33985	0
24947	ENSG00000253172	antisense	CTC-209H22.3	0.04	0	0	0.03	0.03	0	0	0		0.0243902	0.0243902	0.756098		0.0322581	0.0322581	0.0322581		-5.35755	-5.35755	-0.403356		-4.9542	-4.9542	-4.9542
24949	ENSG00000253174	antisense	RP11-360L9.7	2.4	2.12	4.32	7.61	8.41	7.42	6.87	6.5		0.883382	1.79967	3.16993		0.882297	0.816906	0.772916		-0.178891	0.84773	1.66445		-0.180664	-0.291757	-0.371616
24952	ENSG00000253181	antisense	RP11-863K10.2	0	0	0	0.05	0	0	0	0		1	1	51		1	1	1		0	0	5.67243		0	0	0
24955	ENSG00000253187	antisense	HOXA-AS4	2.77	4.81	3.06	2.27	2.26	2.04	2.72	2.92		1.7362	1.10466	0.81956		0.902698	1.20345	1.29191		0.79593	0.143596	-0.287079		-0.147685	0.267176	0.369501
24958	ENSG00000253194	antisense	RP11-351A11.1	0	0.15	0.13	0	0	0	0	0		151	131	1		1	1	1		7.2384	7.03342	0		0	0	0
24959	ENSG00000253196	antisense	RP11-706C16.7	0	0.05	0	0	0	0	0	0.03		51	1	1		1	1	31		5.67243	0	0		0	0	4.9542
24960	ENSG00000253200	antisense	RP11-582J16.5	1.25	1.3	0.45	1.31	0.94	0.84	0.5	0.97		1.03997	0.360512	1.04796		0.89373	0.532412	1.03188		0.0565392	-1.47188	0.0675859		-0.162089	-0.909384	0.0452766
24963	ENSG00000253210	antisense	RP11-809O17.1	0.45	0.08	0.58	0.8	0.57	0.14	0.44	0.51		0.179601	1.28825	1.77605		0.246935	0.772329	0.894921		-2.47713	0.365411	0.828675		-2.0178	-0.372712	-0.160167
24976	ENSG00000253256	antisense	CTB-11I22.1	0	0	0.05	0.5	0.02	0.38	0.1	0.21		1	51	501		18.1429	4.80952	10.0476		0	5.67243	8.96867		4.18133	2.26589	3.32878
24977	ENSG00000253258	antisense	RP11-539E17.5	0.13	0	0	0.18	0.02	0	0	0.02		0.00763359	0.00763359	1.38168		0.047619	0.047619	1		-7.03342	-7.03342	0.466423		-4.39232	-4.39232	0
24986	ENSG00000253295	antisense	RP11-779O18.1	0	0	0.12	0.17	0.07	0	0	0.05		1	121	171		0.0140845	0.0140845	0.71831		0	6.91886	7.41785		-6.14975	-6.14975	-0.477322
24996	ENSG00000253327	antisense	RAD21-AS1	0.09	0.07	0.06	0.04	0.11	0.09	0.08	0.05		0.78022	0.67033	0.450549		0.81982	0.72973	0.459459		-0.358048	-0.577057	-1.15024		-0.286621	-0.454566	-1.12199
24999	ENSG00000253335	antisense	RP11-420B22.1	0	0.1	0	0	0	0	0	0		101	1	1		1	1	1		6.65821	0	0		0	0	0
25002	ENSG00000253347	antisense	CTD-2026D20.2	0.15	0	0	0.09	0.03	0	0	0		0.00662252	0.00662252	0.602649		0.0322581	0.0322581	0.0322581		-7.2384	-7.2384	-0.73061		-4.9542	-4.9542	-4.9542
25003	ENSG00000253348	antisense	MIR4454	0	0.09	0.14	0.09	0	0.1	0.2	0		91	141	91		101	201	1		6.50779	7.13955	6.50779		6.65821	7.65105	0
25004	ENSG00000253352	antisense	TUG1	28.61	38.18	13.58	29.87	25.96	25.88	18.02	28.05		1.33449	0.474678	1.04404		0.996918	0.694157	1.08051		0.416285	-1.07498	0.0621756		-0.00445259	-0.526667	0.111706
25010	ENSG00000253374	antisense	RP11-257P3.3	0	0	0.03	0	0.03	0	0	0		1	31	1		0.0322581	0.0322581	0.0322581		0	4.9542	0		-4.9542	-4.9542	-4.9542
25013	ENSG00000253392	antisense	AC006277.2	0.06	0.08	0.17	0.03	0.27	0.04	0.18	0.02		1.32787	2.80328	0.508197		0.151292	0.667897	0.0774908		0.409113	1.48712	-0.976541		-2.7246	-0.582303	-3.68983
25015	ENSG00000253404	antisense	AC034243.1	0.46	0.63	0.09	0.05	0.34	0.5	0.15	0.03		1.36876	0.197397	0.110629		1.46921	0.442815	0.0909091		0.452873	-2.34083	-3.1762		0.555039	-1.17522	-3.45943
25016	ENSG00000253406	antisense	AC012613.2	0.06	0.01	0.05	0.09	0.02	0.01	0	0.08		0.180328	0.836066	1.4918		0.52381	0.047619	3.85714		-2.47131	-0.258312	0.577057		-0.932886	-4.39232	1.94753
25017	ENSG00000253408	antisense	RP11-231D20.2	2.46	4.16	4.21	0.54	2.39	4.32	4.03	1.54		1.69078	1.71109	0.219829		1.80719	1.68591	0.6445		0.757686	0.774918	-2.18554		0.853751	0.753524	-0.633747
25025	ENSG00000253445	antisense	CTB-79E8.2	0.23	0.44	0.39	0.03	1.31	1.07	0.15	0.21		1.90909	1.69264	0.134199		0.816934	0.115179	0.160946		0.932886	0.759276	-2.89755		-0.291709	-3.11805	-2.63535
25029	ENSG00000253477	antisense	RP11-1C8.4	0.05	0.05	0.04	0.49	0.11	0	0.13	0.3		1	0.803922	9.62745		0.00900901	1.18018	2.71171		0	-0.314873	3.26715		-6.79442	0.239007	1.4392
25038	ENSG00000253513	antisense	RP11-6D1.3	0	0	0	0	0	0.06	0	0		1	1	1		61	1	1		0	0	0		5.93074	0	0
25045	ENSG00000253539	antisense	RP11-402L5.1	0	0	0	0	0	0	0	0.03		1	1	1		1	1	31		0	0	0		0	0	4.9542
25048	ENSG00000253549	antisense	RP11-317J10.2	1.81	1.64	0.8	0.18	1	1.84	0.93	0.49		0.906129	0.442297	0.0999448		1.83916	0.93007	0.490509		-0.142211	-1.17691	-3.32272		0.879048	-0.104589	-1.02765
25050	ENSG00000253552	antisense	HOXA-AS2	3.61	1.86	0.75	0.96	1.53	1.05	0.54	0.86		0.51537	0.207976	0.266131		0.686479	0.353364	0.562378		-0.95632	-2.26551	-1.90979		-0.542712	-1.50077	-0.830389
25051	ENSG00000253553	antisense	RP11-586K2.1	0	0	0	0	0	0	0.06	0		1	1	1		1	61	1		0	0	0		0	5.93074	0
25055	ENSG00000253559	antisense	OSGEPL1-AS1	0.36	0.38	0.09	0.69	0.07	0.71	0.24	0.35		1.0554	0.252078	1.91413		10.0141	3.39437	4.94366		0.0777922	-1.98806	0.936687		3.32396	1.76314	2.30558
25056	ENSG00000253562	antisense	CTD-2340D6.2	0	0	0	0.03	0	0	0	0		1	1	31		1	1	1		0	0	4.9542		0	0	0
25057	ENSG00000253563	antisense	NKX2-1-AS1	0	0.01	0.01	0	0	0	0	0		11	11	1		1	1	1		3.45943	3.45943	0		0	0	0
25059	ENSG00000253582	antisense	RP11-649G15.2	0.08	0.15	0.11	0.21	0	0.4	0.04	0.04		1.8642	1.37037	2.60494		401	41	41		0.898555	0.454566	1.38125		8.64746	5.35755	5.35755
25062	ENSG00000253596	antisense	CTD-2320G14.2	0	0	0.08	0	0	0	0	0		1	81	1		1	1	1		0	6.33985	0		0	0	0
25064	ENSG00000253603	antisense	CTA-397H3.3	0	0.03	0.09	0	0	0.04	0.09	0		31	91	1		41	91	1		4.9542	6.50779	0		5.35755	6.50779	0
25066	ENSG00000253607	antisense	RP11-557C18.3	0	0.11	0.03	0.06	0	0	0	0		111	31	61		1	1	1		6.79442	4.9542	5.93074		0	0	0
25067	ENSG00000253608	antisense	RP11-770E5.1	0.01	0.02	0.03	0	0	0	0.01	0.01		1.90909	2.81818	0.0909091		1	11	11		0.932886	1.49476	-3.45943		0	3.45943	3.45943
25068	ENSG00000253616	antisense	RP11-875O11.3	0.43	0.34	0.88	1.7	0.35	0.67	0.73	1.45		0.791183	2.04408	3.94664		1.91168	2.08262	4.1339		-0.337916	1.03145	1.98062		0.934842	1.0584	2.0475
25069	ENSG00000253618	antisense	GRPEL2-AS1	0.36	0.06	0	0.18	0	0	0.11	0.07		0.168975	0.00277008	0.501385		1	111	71		-2.56512	-8.49586	-0.996009		0	6.79442	6.14975
25071	ENSG00000253629	antisense	KB-1107E3.1	0	0.21	0	0	0	0	0	0		211	1	1		1	1	1		7.7211	0	0		0	0	0
25073	ENSG00000253636	antisense	RP11-531A24.5	0.01	0.03	0.02	0.01	0.04	0.03	0.06	0.06		2.81818	1.90909	1		0.756098	1.4878	1.4878		1.49476	0.932886	0		-0.403356	0.573185	0.573185
25075	ENSG00000253649	antisense	PRSS51	0	0	0.06	0.12	0.03	0.11	0.02	0.04		1	61	121		3.58065	0.677419	1.32258		0	5.93074	6.91886		1.84022	-0.561879	0.403356
25076	ENSG00000253653	antisense	CTC-248O19.1	0	0.02	0	0	0	0	0	0		21	1	1		1	1	1		4.39232	0	0		0	0	0
25077	ENSG00000253660	antisense	CTC-353G13.1	0	0.2	0.1	0	0	0	0	0		201	101	1		1	1	1		7.65105	6.65821	0		0	0	0
25078	ENSG00000253666	antisense	KB-1615E4.2	0.08	0	0	0.03	0	0	0	0		0.0123457	0.0123457	0.382716		1	1	1		-6.33985	-6.33985	-1.38565		0	0	0
25087	ENSG00000253690	antisense	RP11-380I10.4	0	0	0	0.01	0	0	0	0.02		1	1	11		1	1	21		0	0	3.45943		0	0	4.39232
25088	ENSG00000253695	antisense	RP11-177H2.2	0	0	0.14	0	0	0	0.05	0		1	141	1		1	51	1		0	7.13955	0		0	5.67243	0
25090	ENSG00000253706	antisense	RP11-758M4.4	0	0	0.14	0	0	0	0.04	0		1	141	1		1	41	1		0	7.13955	0		0	5.35755	0
25091	ENSG00000253708	antisense	RP11-51J9.4	0	0.06	0.09	0	0	0	0	0		61	91	1		1	1	1		5.93074	6.50779	0		0	0	0
25094	ENSG00000253716	antisense	RP13-582O9.5	10.9	15.43	12.4	3.24	14.48	14.43	11.58	3.37		1.41556	1.1376	0.297312		0.996547	0.799738	0.232788		0.501371	0.185996	-1.74995		-0.00498996	-0.322401	-2.10291
25097	ENSG00000253722	antisense	RP11-10N23.4	0	0	0	0	0	0	0	0.11		1	1	1		1	1	111		0	0	0		0	0	6.79442
25099	ENSG00000253730	antisense	RP11-893F2.13	0	0	0	0.05	0	0	0	0		1	1	51		1	1	1		0	0	5.67243		0	0	0
25101	ENSG00000253736	antisense	RP11-779O18.3	0.07	0	0	0	0	0	0	0		0.0140845	0.0140845	0.0140845		1	1	1		-6.14975	-6.14975	-6.14975		0	0	0
25102	ENSG00000253738	antisense	GS1-251I9.4	8.36	5.89	5.23	6.83	9.76	9.45	7.3	6.2		0.704581	0.625643	0.817008		0.968241	0.747977	0.635283		-0.505163	-0.676589	-0.291579		-0.046562	-0.418935	-0.654528
25103	ENSG00000253741	antisense	CTD-2292P10.4	0.07	0.08	0.09	0.12	0.04	0.06	0.08	0.07		1.14085	1.28169	1.70423		1.4878	1.97561	1.73171		0.190103	0.358048	0.769116		0.573185	0.982298	0.792195
25104	ENSG00000253744	antisense	AC025442.3	0.51	0.09	0.15	0.58	0.13	0	0.17	0.22		0.178082	0.295499	1.13699		0.00763359	1.30534	1.68702		-2.48938	-1.75877	0.185215		-7.03342	0.38443	0.75448
25106	ENSG00000253754	antisense	RP11-35G22.1	0	0.05	0	0	0	0	0	0		51	1	1		1	1	1		5.67243	0	0		0	0	0
25108	ENSG00000253766	antisense	RP11-804N13.1	0	0	0	0.07	0.03	0	0	0		1	1	71		0.0322581	0.0322581	0.0322581		0	0	6.14975		-4.9542	-4.9542	-4.9542
25113	ENSG00000253775	antisense	AC100802.3	0.01	0.13	0.08	0.07	0	0.03	0.06	0.29		11.9091	7.36364	6.45455		31	61	291		3.57399	2.88042	2.69032		4.9542	5.93074	8.18488
25115	ENSG00000253796	antisense	RP11-1084E5.1	0	0	0.04	0	0.03	0	0	0		1	41	1		0.0322581	0.0322581	0.0322581		0	5.35755	0		-4.9542	-4.9542	-4.9542
25118	ENSG00000253806	antisense	CTD-2292P10.2	0	0	0	0.08	0	0	0	0.33		1	1	81		1	1	331		0	0	6.33985		0	0	8.37069
25122	ENSG00000253829	antisense	RP11-723D22.3	0	0	0	0	0	0	0.06	0		1	1	1		1	61	1		0	0	0		0	5.93074	0
25129	ENSG00000253854	antisense	RP11-10N23.2	0.1	0.11	0.03	0.27	0.08	0.15	0.03	0.16		1.09901	0.306931	2.68317		1.8642	0.382716	1.98765		0.136204	-1.70402	1.42394		0.898555	-1.38565	0.991067
25131	ENSG00000253865	antisense	RP11-394O4.3	0.12	0	0	0.26	0	0	0	0.03		0.00826446	0.00826446	2.15702		1	1	31		-6.91886	-6.91886	1.10904		0	0	4.9542
25134	ENSG00000253875	antisense	RP11-16P20.3	0.25	0.15	0.21	0.05	0	0	0	0		0.601594	0.840637	0.203187		1	1	1		-0.733139	-0.250444	-2.29912		0	0	0
25140	ENSG00000253893	antisense	FAM85B	0.01	0.01	0.06	0.03	0	0	0	0.03		1	5.54545	2.81818		1	1	31		0	2.47131	1.49476		0	0	4.9542
25147	ENSG00000253921	antisense	CTB-113P19.3	0.1	0.06	0.03	0	0	0	0.06	0		0.60396	0.306931	0.00990099		1	61	1		-0.727474	-1.70402	-6.65821		0	5.93074	0
25150	ENSG00000253930	antisense	RP11-1149O23.2	1.01	1.27	1.16	2.99	0.85	0.59	2	4.38		1.25717	1.14837	2.95846		0.694477	2.35135	5.14806		0.330181	0.199585	1.56484		-0.526001	1.23349	2.36403
25151	ENSG00000253932	antisense	RP11-10C8.2	0	0	0	0	0	0	0	0		1	1	1		1	1	1		0	0	0		0	0	0
25153	ENSG00000253944	antisense	RP11-156K13.1	0	0	0	0.06	0	0	0	0		1	1	61		1	1	1		0	0	5.93074		0	0	0
25160	ENSG00000253955	antisense	CTB-33O18.3	0	0.06	0	0.01	0	0.01	0.01	0		61	1	11		11	11	1		5.93074	0	3.45943		3.45943	3.45943	0
25162	ENSG00000253961	antisense	RP11-363L24.3	0	0.03	0	0.02	0	0	0	0		31	1	21		1	1	1		4.9542	0	4.39232		0	0	0
25163	ENSG00000253965	antisense	CTC-329D1.3	0	0	0.03	0	0	0	0	0		1	31	1		1	1	1		0	4.9542	0		0	0	0
25167	ENSG00000253978	antisense	CTB-178M22.2	0.15	0.04	0.11	0	0	0.09	0.11	0		0.271523	0.735099	0.00662252		91	111	1		-1.88085	-0.443989	-7.2384		6.50779	6.79442	0
25169	ENSG00000253982	antisense	CTD-2336O2.1	14.54	12.04	12.25	8.66	10.03	10.31	9.63	7.03		0.828072	0.842514	0.595626		1.02791	0.960124	0.700927		-0.272171	-0.247227	-0.747521		0.0397188	-0.0587079	-0.512664
25172	ENSG00000254003	antisense	CTB-167B5.1	0	0.06	0.09	0.12	0	0	0.03	0.03		61	91	121		1	31	31		5.93074	6.50779	6.91886		0	4.9542	4.9542
25175	ENSG00000254010	antisense	RP11-103H7.5	0.1	0.89	0.1	0.43	0.25	0.28	0.54	0.64		8.82178	1	4.26733		1.11952	2.15538	2.55378		3.14107	0	2.09333		0.162883	1.10794	1.35264
25179	ENSG00000254024	antisense	KB-1562D12.1	1.12	0.68	0.08	0.06	0.32	0	0	0		0.607493	0.0722569	0.0544157		0.00311526	0.00311526	0.00311526		-0.71906	-3.79072	-4.19983		-8.32643	-8.32643	-8.32643
25180	ENSG00000254027	antisense	RP11-363E6.3	0.57	0.56	0.26	0.22	1.07	0.85	0.4	0.18		0.982487	0.457093	0.38704		0.794585	0.374416	0.169001		-0.02549	-1.12944	-1.36944		-0.331727	-1.41728	-2.5649
25182	ENSG00000254031	antisense	RP11-326E22.1	0	0.08	0.02	0	0	0	0	0		81	21	1		1	1	1		6.33985	4.39232	0		0	0	0
25184	ENSG00000254042	antisense	CTC-558O2.1	0	0.01	0	0.03	0	0	0	0		11	1	31		1	1	1		3.45943	0	4.9542		0	0	0
25187	ENSG00000254064	antisense	CTD-2530N21.4	0.6	0.63	0.42	0.63	0	0.35	0.14	0.25		1.04992	0.700499	1.04992		351	141	251		0.070275	-0.513545	0.070275		8.45533	7.13955	7.97154
25195	ENSG00000254099	antisense	AC005740.5	0	0	0	0	0	0	0	0.09		1	1	1		1	1	91		0	0	0		0	0	6.50779
25197	ENSG00000254109	antisense	RBPMS-AS1	1.25	0.95	0.86	1.24	0.4	0.5	0.51	0.93		0.760192	0.688249	0.992006		1.24938	1.27431	2.3217		-0.395565	-0.538997	-0.0115787		0.321208	0.349721	1.21518
25199	ENSG00000254129	antisense	CTD-2647L4.1	0.09	0	0	0	0	0	0	0		0.010989	0.010989	0.010989		1	1	1		-6.50779	-6.50779	-6.50779		0	0	0
25208	ENSG00000254165	antisense	RP11-503E24.2	0.49	0.16	0.07	0.11	0.15	0.14	0.27	0.31		0.327902	0.144603	0.226069		0.933775	1.7947	2.0596		-1.60866	-2.78983	-2.14516		-0.0988534	0.843744	1.04237
25215	ENSG00000254192	antisense	CTC-558O2.2	0	0.04	0.07	0.16	0	0.08	0	0		41	71	161		81	1	1		5.35755	6.14975	7.33092		6.33985	0	0
25221	ENSG00000254208	antisense	RP11-219B4.3	0.18	0	0	0	0.14	0.05	0	0.05		0.00552486	0.00552486	0.00552486		0.361702	0.0070922	0.361702		-7.49985	-7.49985	-7.49985		-1.46713	-7.13955	-1.46713
25225	ENSG00000254224	antisense	KB-1043D8.6	0	0	0	0	0	0.22	0.06	0		1	1	1		221	61	1		0	0	0		7.7879	5.93074	0
25228	ENSG00000254230	antisense	RP11-582J16.3	0	0.22	0	0.04	0.06	0.02	0.04	0.11		221	1	41		0.344262	0.672131	1.81967		7.7879	0	5.35755		-1.53842	-0.573185	0.863679
25234	ENSG00000254248	antisense	RP11-320N21.2	0.08	0	0	0	0.05	0.07	0	0		0.0123457	0.0123457	0.0123457		1.39216	0.0196078	0.0196078		-6.33985	-6.33985	-6.33985		0.477322	-5.67243	-5.67243
25235	ENSG00000254251	antisense	RP11-662G23.1	0	0.15	0	0	0	0	0	0		151	1	1		1	1	1		7.2384	0	0		0	0	0
25246	ENSG00000254278	antisense	RP11-278I4.2	0	0	0	0.03	0	0	0	0		1	1	31		1	1	1		0	0	4.9542		0	0	0
25248	ENSG00000254286	antisense	RP11-89K10.1	0.54	0.58	0.59	1.46	0.71	0.23	0.3	1.24		1.07394	1.09242	2.70055		0.324895	0.423347	1.74543		0.10291	0.12753	1.43326		-1.62196	-1.24009	0.803582
25253	ENSG00000254307	antisense	KB-1608C10.2	0	0.01	0	0	0.07	0.24	0	0.24		11	1	1		3.39437	0.0140845	3.39437		3.45943	0	0		1.76314	-6.14975	1.76314
25254	ENSG00000254315	antisense	RP11-267M23.3	0	0	0	0	0	0	0.04	0		1	1	1		1	41	1		0	0	0		0	5.35755	0
25255	ENSG00000254317	antisense	RP11-473O4.5	0.19	0.08	0.02	0.1	0.03	0.16	0	0.07		0.424084	0.109948	0.528796		5.19355	0.0322581	2.29032		-1.23758	-3.18511	-0.919217		2.37672	-4.9542	1.19555
25263	ENSG00000254340	antisense	RP11-10A14.3	0	0	0.35	0.12	0.04	0.05	0.21	0.03		1	351	121		1.2439	5.14634	0.756098		0	8.45533	6.91886		0.314873	2.36355	-0.403356
25270	ENSG00000254369	antisense	HOXA-AS3	0.76	0.56	0.77	0.32	0.35	0.45	0.65	0.3		0.737188	1.01314	0.421813		1.2849	1.8547	0.85755		-0.439896	0.0188344	-1.24532		0.361656	0.891187	-0.221708
25276	ENSG00000254389	antisense	RHPN1-AS1	0.27	0.37	0.1	0.35	0.44	0.36	1.53	0.19		1.369	0.372694	1.2952		0.818594	3.47166	0.433107		0.453126	-1.42394	0.373178		-0.28878	1.79562	-1.20721
25278	ENSG00000254397	antisense	CTD-2371O3.2	0.18	0.03	0	0.05	0.02	0	0	0		0.171271	0.00552486	0.281768		0.047619	0.047619	0.047619		-2.54565	-7.49985	-1.82742		-4.39232	-4.39232	-4.39232
25279	ENSG00000254400	antisense	RP11-732A19.8	0.31	0	0.05	0.22	0.59	0	0.27	0		0.00321543	0.163987	0.710611		0.00169205	0.458545	0.00169205		-8.28077	-2.60835	-0.492868		-9.20701	-1.12487	-9.20701
25282	ENSG00000254404	antisense	RP11-703H8.9	0	0.51	0	0	0	0	0	0		511	1	1		1	1	1		8.99718	0	0		0	0	0
25284	ENSG00000254414	antisense	RP11-182J1.1	0.31	0	0.02	0.05	0.1	0	0	0.03		0.00321543	0.0675241	0.163987		0.00990099	0.00990099	0.306931		-8.28077	-3.88845	-2.60835		-6.65821	-6.65821	-1.70402
25287	ENSG00000254417	antisense	ANO1-AS2	0	0	0	0.03	0	0	0.07	0		1	1	31		1	71	1		0	0	4.9542		0	6.14975	0
25288	ENSG00000254418	antisense	RP11-21L19.1	0	0	0.35	0	0	0.97	0	0		1	351	1		971	1	1		0	8.45533	0		9.92333	0	0
25290	ENSG00000254422	antisense	RP11-864G5.3	0.07	0.05	0.06	0.09	0	0	0	0		0.71831	0.859155	1.28169		1	1	1		-0.477322	-0.21901	0.358048		0	0	0
25292	ENSG00000254428	antisense	RP11-110I1.11	0.36	0.58	0.2	0.28	0.09	0.21	0.1	0.61		1.60942	0.556787	0.778393		2.31868	1.10989	6.71429		0.686539	-0.844803	-0.361429		1.2133	0.150417	2.74723
25293	ENSG00000254429	antisense	CTD-2562J17.7	0.46	0.68	0	0.12	0.25	0.36	0.48	0.09		1.47722	0.0021692	0.262473		1.43825	1.91633	0.36255		0.562888	-8.84862	-1.92976		0.524311	0.93835	-1.46375
25294	ENSG00000254431	antisense	RP11-550A5.2	0.18	0.07	0	0	0	0	0.07	0.05		0.392265	0.00552486	0.00552486		1	71	51		-1.3501	-7.49985	-7.49985		0	6.14975	5.67243
25295	ENSG00000254433	antisense	RP11-677I18.3	0.12	0.06	0.02	0.05	0.08	0.02	0	0.04		0.504132	0.173554	0.421488		0.259259	0.0123457	0.506173		-0.988126	-2.52655	-1.24644		-1.94753	-6.33985	-0.982298
25301	ENSG00000254452	antisense	RP11-867G23.4	19.48	21.41	19.94	17.86	15.07	17.84	9.97	13.37		1.09907	1.02361	0.916842		1.1838	0.661602	0.887201		0.136284	0.03367	-0.125255		0.243421	-0.595965	-0.172668
25302	ENSG00000254453	antisense	NAV2-AS2	0.26	0.1	0	0	0.08	0.12	0	0		0.386973	0.00383142	0.00383142		1.49383	0.0123457	0.0123457		-1.36969	-8.02791	-8.02791		0.579013	-6.33985	-6.33985
25304	ENSG00000254458	antisense	RP11-867G23.13	0	0.03	0	0.11	0	0	0	0.04		31	1	111		1	1	41		4.9542	0	6.79442		0	0	5.35755
25305	ENSG00000254459	antisense	RP11-91P24.7	0	0	0.09	0	0	0	0	0		1	91	1		1	1	1		0	6.50779	0		0	0	0
25306	ENSG00000254461	antisense	RP11-755F10.3	0.56	0.1	0.13	0.3	0.14	0	0.1	0.23		0.180036	0.233512	0.536542		0.0070922	0.716312	1.6383		-2.47365	-2.09843	-0.898237		-7.13955	-0.48134	0.712198
25312	ENSG00000254473	antisense	RP11-522I20.3	1.87	2.23	2.13	2.95	3.39	3.72	3.08	2.73		1.19241	1.13896	1.57723		1.09732	0.908582	0.805367		0.253881	0.187721	0.657394		0.13398	-0.138312	-0.312281
25314	ENSG00000254477	antisense	AP000640.10	0	0.02	0	0.03	0.07	0	0	0		21	1	31		0.0140845	0.0140845	0.0140845		4.39232	0	4.9542		-6.14975	-6.14975	-6.14975
25318	ENSG00000254485	antisense	RP11-380O24.1	0.95	0.51	0.37	0.78	1.08	1.32	0.24	0.63		0.537329	0.390116	0.821241		1.22202	0.222942	0.583719		-0.896122	-1.35803	-0.284123		0.289264	-2.16526	-0.776655
25320	ENSG00000254495	antisense	AP000487.4	0	0	0	0.05	0	0	0	0		1	1	51		1	1	1		0	0	5.67243		0	0	0
25321	ENSG00000254501	antisense	AP003068.9	5.41	4.92	4.77	4.19	4.32	4.05	0	1.77		0.909444	0.881722	0.774533		0.937514	0.000231428	0.409859		-0.136944	-0.181604	-0.368601		-0.0930871	-12.0771	-1.2868
25326	ENSG00000254508	antisense	RP11-646J21.5	0	0	0.06	0	0	0	0	0		1	61	1		1	1	1		0	5.93074	0		0	0	0
25331	ENSG00000254528	antisense	RP11-728F11.4	0.28	0.13	0	0	0.07	0.11	0	0		0.466192	0.00355872	0.00355872		1.56338	0.0140845	0.0140845		-1.101	-8.13443	-8.13443		0.644669	-6.14975	-6.14975
25335	ENSG00000254539	antisense	RP4-791M13.3	0.71	1.04	0.26	0.75	1.33	1.04	0.41	0.47		1.46414	0.367089	1.05626		0.782119	0.30879	0.353869		0.550049	-1.4458	0.0789633		-0.354541	-1.6953	-1.49871
25337	ENSG00000254548	antisense	RP11-429J17.5	0	0	0	0.66	0	0.6	0	0		1	1	661		601	1	1		0	0	9.36851		9.23122	0	0
25339	ENSG00000254551	antisense	RP11-727A23.7	0	0	0	0.08	0	0	0.04	0		1	1	81		1	41	1		0	0	6.33985		0	5.35755	0
25341	ENSG00000254554	antisense	RP11-351I24.1	0.06	0.16	0.13	0.05	0.21	0.19	0.09	0.09		2.63934	2.14754	0.836066		0.905213	0.43128	0.43128		1.40018	1.10269	-0.258312		-0.14367	-1.2133	-1.2133
25343	ENSG00000254571	antisense	RP11-60I3.4	0.08	0	0	0.07	0	0.31	0	0		0.0123457	0.0123457	0.876543		311	1	1		-6.33985	-6.33985	-0.190103		8.28077	0	0
25344	ENSG00000254574	antisense	RP11-429J17.4	0	0	0	0.2	0	0	0	0		1	1	201		1	1	1		0	0	7.65105		0	0	0
25345	ENSG00000254578	antisense	CTD-2517M22.16	0.29	0	0.28	0	0	0	0	0		0.00343643	0.965636	0.00343643		1	1	1		-8.18488	-0.050449	-8.18488		0	0	0
25353	ENSG00000254604	antisense	AP000487.6	0	0.1	0.03	0.16	0.11	0.32	0.27	0.23		101	31	161		2.89189	2.44144	2.08108		6.65821	4.9542	7.33092		1.53201	1.28773	1.05733
25356	ENSG00000254607	antisense	RP11-115C10.1	0.17	1.67	0.58	0	0.4	1.13	0.22	0.07		9.77193	3.39766	0.00584795		2.82045	0.551122	0.177057		3.28864	1.76454	-7.41785		1.49592	-0.859556	-2.49771
25366	ENSG00000254632	antisense	RP11-21L23.4	0.03	0.1	0	0.05	0	0.12	0.1	0.16		3.25806	0.0322581	1.64516		121	101	161		1.70402	-4.9542	0.718229		6.91886	6.65821	7.33092
25369	ENSG00000254635	antisense	WAC-AS1	6.53	4.38	4.81	5.59	6.52	6.06	5.64	7.05		0.670801	0.736641	0.856071		0.929459	0.865051	1.08128		-0.576044	-0.440967	-0.224198		-0.105537	-0.209142	0.112735
25371	ENSG00000254638	antisense	RP11-356J5.4	0	0	0	0	0.02	0	0	0		1	1	1		0.047619	0.047619	0.047619		0	0	0		-4.39232	-4.39232	-4.39232
25375	ENSG00000254662	antisense	RP11-872D17.4	0.1	0	0	0	0.25	0	0.19	0.23		0.00990099	0.00990099	0.00990099		0.00398406	0.760956	0.920319		-6.65821	-6.65821	-6.65821		-7.97154	-0.394115	-0.119795
25376	ENSG00000254664	antisense	CTD-2560E9.3	0.03	0	0	0	0	0	0	0		0.0322581	0.0322581	0.0322581		1	1	1		-4.9542	-4.9542	-4.9542		0	0	0
25377	ENSG00000254665	antisense	RP11-152H18.3	1.43	1.91	1.89	0.53	0.98	0.88	1.26	1.65		1.33543	1.32145	0.371069		0.898063	1.28542	1.68298		0.417304	0.402126	-1.43024		-0.155111	0.362243	0.751015
25380	ENSG00000254671	antisense	STT3A-AS1	0	0	0	0	0	0.42	0.24	0.15		1	1	1		421	241	151		0	0	0		8.71768	7.91289	7.2384
25382	ENSG00000254675	antisense	RP11-7I15.4	0	0	0	0	0	0	0.12	0.15		1	1	1		1	121	151		0	0	0		0	6.91886	7.2384
25385	ENSG00000254680	antisense	RP11-265D17.2	0	0.44	1.13	0.51	0	0.51	0	0		441	1131	511		511	1	1		8.78463	10.1434	8.99718		8.99718	0	0
25387	ENSG00000254682	antisense	RP11-660L16.2	9.61	9.8	8.19	10.99	6.2	5.6	5.27	9.25		1.01977	0.852253	1.14359		0.903241	0.850024	1.49186		0.0282424	-0.230647	0.193564		-0.146816	-0.234424	0.577108
25389	ENSG00000254687	antisense	RP11-162D9.3	0	0	0	0.15	0	0	0.09	0		1	1	151		1	91	1		0	0	7.2384		0	6.50779	0
25390	ENSG00000254690	antisense	GS1-393G12.12	0.59	0.22	0.31	0.53	0.25	0.23	0.64	0.18		0.373942	0.526227	0.898477		0.920319	2.55378	0.721116		-1.41911	-0.926244	-0.154446		-0.119795	1.35264	-0.471698
25391	ENSG00000254691	antisense	RP11-91P24.5	0	0	0	0.08	0	0	0	0		1	1	81		1	1	1		0	0	6.33985		0	0	0
25393	ENSG00000254694	antisense	RP11-50B3.4	0.21	0.07	0.06	0.22	0	0	0.07	0		0.336493	0.2891	1.04739		1	71	1		-1.57135	-1.79036	0.0668034		0	6.14975	0
25400	ENSG00000254718	antisense	CTD-2184C24.2	0	0	0	0	0	0.11	0	0		1	1	1		111	1	1		0	0	0		6.79442	0	0
25403	ENSG00000254721	antisense	RP11-805J14.5	0.75	0.33	2.06	0	1.73	0.17	0.92	2.07		0.440746	2.74434	0.00133156		0.0987868	0.532062	1.19642		-1.18198	1.45646	-9.55267		-3.33954	-0.910333	0.258722
25407	ENSG00000254739	antisense	RP13-46H24.1	0	0	0	0.18	0.03	0	0	0		1	1	181		0.0322581	0.0322581	0.0322581		0	0	7.49985		-4.9542	-4.9542	-4.9542
25408	ENSG00000254740	antisense	RP11-334E6.3	0	0	0	0	0.24	0	0	0		1	1	1		0.00414938	0.00414938	0.00414938		0	0	0		-7.91289	-7.91289	-7.91289
25409	ENSG00000254741	antisense	RP11-661A12.7	1.21	1.23	0.7	0.98	0.47	0.49	0.19	0.76		1.01652	0.57886	0.810074		1.04246	0.40552	1.61571		0.0236319	-0.788713	-0.303874		0.059996	-1.30215	0.692169
25411	ENSG00000254744	antisense	CTD-3076O17.1	0	0	0	0	0	0.04	0.05	0		1	1	1		41	51	1		0	0	0		5.35755	5.67243	0
25413	ENSG00000254756	antisense	RP11-867G23.12	0	0	0.08	0.06	0	0.1	0	0.05		1	81	61		101	1	51		0	6.33985	5.93074		6.65821	0	5.67243
25415	ENSG00000254760	antisense	CTD-2616J11.3	0	0	0	0.06	0	0	0	0		1	1	61		1	1	1		0	0	5.93074		0	0	0
25416	ENSG00000254762	antisense	RP11-867G23.2	0.11	0.24	0	1.08	0.38	1.19	1.64	0		2.17117	0.00900901	9.73874		3.12598	4.30709	0.00262467		1.11847	-6.79442	3.28373		1.64431	2.10671	-8.57365
25420	ENSG00000254774	antisense	RP11-148O21.3	0	0	0.09	0	0	0	0	0		1	91	1		1	1	1		0	6.50779	0		0	0	0
25432	ENSG00000254812	antisense	RP11-661A12.12	0.02	0	0.04	0.02	0.04	0.06	0	0		0.047619	1.95238	1		1.4878	0.0243902	0.0243902		-4.39232	0.965235	0		0.573185	-5.35755	-5.35755
25433	ENSG00000254815	antisense	RP11-496I9.1	0.62	0.73	0.14	0.83	0.32	0.09	0.17	0.11		1.17713	0.227053	1.33816		0.283489	0.53271	0.345794		0.235278	-2.1389	0.420255		-1.81863	-0.908577	-1.53201
25434	ENSG00000254821	antisense	RP3-400B16.4	0.03	0	0	0	0	0	0	0		0.0322581	0.0322581	0.0322581		1	1	1		-4.9542	-4.9542	-4.9542		0	0	0
25436	ENSG00000254829	antisense	RP11-7I15.3	0	0.71	0.79	0.81	0	0.32	0.41	0.43		711	791	811		321	411	431		9.47371	9.62753	9.66356		8.32643	8.68299	8.75154
25437	ENSG00000254835	antisense	RNF185-AS1	1.27	0	1.71	3.61	5.22	2.07	0	0		0.000786782	1.34618	2.84107		0.396667	0.000191534	0.000191534		-10.3117	0.428876	1.50643		-1.334	-12.3501	-12.3501
25442	ENSG00000254844	antisense	RP11-728F11.3	0	0	0	0.1	0	0.45	0	0		1	1	101		451	1	1		0	0	6.65821		8.81698	0	0
25446	ENSG00000254854	antisense	CTD-2523D13.2	0.11	0.14	0.31	0.45	0.26	0.3	0.31	0.45		1.27027	2.8018	4.06306		1.15326	1.19157	1.72797		0.345135	1.48635	2.02257		0.205714	0.252865	0.789078
25447	ENSG00000254855	antisense	RP11-867G23.1	0	0	0	0.06	0	0	0	0		1	1	61		1	1	1		0	0	5.93074		0	0	0
25449	ENSG00000254859	antisense	RP11-661A12.5	0.11	0.42	0.1	0.3	0	0.43	0	0.07		3.79279	0.90991	2.71171		431	1	71		1.92326	-0.136204	1.4392		8.75154	0	6.14975
25450	ENSG00000254860	antisense	TMEM9B-AS1	1.53	2.56	1.06	0.66	0.83	1	0.85	0.79		1.67276	0.693011	0.431744		1.20457	1.02407	0.951865		0.742233	-0.52905	-1.21175		0.268522	0.0343107	-0.0711708
25451	ENSG00000254862	antisense	RP11-159H22.2	0.17	0.01	0.04	0	0.01	0.04	0	0		0.0643275	0.239766	0.00584795		3.72727	0.0909091	0.0909091		-3.95842	-2.0603	-7.41785		1.89812	-3.45943	-3.45943
25452	ENSG00000254864	antisense	CTD-2516F10.4	0	0.03	0	0	0	0	0	0		31	1	1		1	1	1		4.9542	0	0		0	0	0
25459	ENSG00000254894	antisense	NAV2-AS1	0	0.06	0.09	0.06	0.04	0	0.11	0.15		61	91	61		0.0243902	2.70732	3.68293		5.93074	6.50779	5.93074		-5.35755	1.43686	1.88085
25461	ENSG00000254900	antisense	RP11-152H18.4	0.03	0	0.07	0	0	0	0	0		0.0322581	2.29032	0.0322581		1	1	1		-4.9542	1.19555	-4.9542		0	0	0
25463	ENSG00000254902	antisense	ANO1-AS1	0	0	0	0.05	0	0	0.11	0		1	1	51		1	111	1		0	0	5.67243		0	6.79442	0
25464	ENSG00000254905	antisense	RP11-712L6.7	0	0.24	0.27	0.59	0.17	0.14	0	0		241	271	591		0.824561	0.00584795	0.00584795		7.91289	8.08215	9.20701		-0.278301	-7.41785	-7.41785
25465	ENSG00000254907	antisense	RP11-484D2.2	0.12	0.16	0.04	0.09	0.15	0.05	0	0.04		1.33058	0.338843	0.752066		0.337748	0.00662252	0.271523		0.412054	-1.56131	-0.411069		-1.56598	-7.2384	-1.88085
25467	ENSG00000254910	antisense	RP11-326C3.7	1.41	1.83	0.61	0	1.38	1.3	0.51	0		1.29766	0.433026	0.000708717		0.942071	0.370022	0.000724113		0.375914	-1.20747	-10.4625		-0.0860924	-1.43432	-10.4315
25468	ENSG00000254911	antisense	SCARNA9	0.14	0.29	0	0	0	0.17	0	0		2.06383	0.0070922	0.0070922		171	1	1		1.04532	-7.13955	-7.13955		7.41785	0	0
25472	ENSG00000254919	antisense	RP11-698N11.2	0.03	0.1	0.26	0	0.19	0.04	0.44	0.04		3.25806	8.41935	0.0322581		0.21466	2.3089	0.21466		1.70402	3.07371	-4.9542		-2.21988	1.20721	-2.21988
25477	ENSG00000254942	antisense	RP5-1160K1.8	0	0	0.02	0	0	0	0	0		1	21	1		1	1	1		0	4.39232	0		0	0	0
25484	ENSG00000254966	antisense	RP11-1081L13.4	0.07	0.11	0	0	0	0	0	0		1.56338	0.0140845	0.0140845		1	1	1		0.644669	-6.14975	-6.14975		0	0	0
25485	ENSG00000254967	antisense	RP11-680F20.6	0.16	1.84	0	0	0.13	0.11	0.02	0		11.4348	0.00621118	0.00621118		0.847328	0.160305	0.00763359		3.51536	-7.33092	-7.33092		-0.239007	-2.64111	-7.03342
25490	ENSG00000254977	antisense	AC004878.8	0	0.37	0	0	0	0	0	0		371	1	1		1	1	1		8.53528	0	0		0	0	0
25493	ENSG00000254980	antisense	RP11-794P6.6	0.03	0	0.01	0.03	0	0	0	0		0.0322581	0.354839	1		1	1	1		-4.9542	-1.49476	0		0	0	0
25505	ENSG00000255026	antisense	RP11-326C3.2	0	0	0	0.03	0.03	0	0	0		1	1	31		0.0322581	0.0322581	0.0322581		0	0	4.9542		-4.9542	-4.9542	-4.9542
25506	ENSG00000255027	antisense	RP11-680F20.9	0	0	0.06	0	0	0	0	0		1	61	1		1	1	1		0	5.93074	0		0	0	0
25508	ENSG00000255031	antisense	RP11-802E16.3	1.07	0.13	0.94	0.42	0.43	0.74	0.3	0.21		0.122316	0.878618	0.393091		1.71926	0.698376	0.489559		-3.03132	-0.186692	-1.34707		0.781786	-0.517924	-1.03044
25514	ENSG00000255045	antisense	RP11-677M14.2	0	0.19	0.13	0	0	0	0.05	0		191	131	1		1	51	1		7.57743	7.03342	0		0	5.67243	0
25516	ENSG00000255050	antisense	RP11-661A12.9	0	0	0.03	0.06	0	0	0.1	0.09		1	31	61		1	101	91		0	4.9542	5.93074		0	6.65821	6.50779
25517	ENSG00000255052	antisense	FAM66D	0.32	0.09	0.08	0.08	0.12	0.05	0.14	0		0.283489	0.252336	0.252336		0.421488	1.16529	0.00826446		-1.81863	-1.98658	-1.98658		-1.24644	0.220688	-6.91886
25529	ENSG00000255089	antisense	RP11-326C3.10	0	0.12	0.12	0	0	0	0	0		121	121	1		1	1	1		6.91886	6.91886	0		0	0	0
25531	ENSG00000255092	antisense	RP11-58K22.4	0.03	0	0	0	0.05	0	0	0		0.0322581	0.0322581	0.0322581		0.0196078	0.0196078	0.0196078		-4.9542	-4.9542	-4.9542		-5.67243	-5.67243	-5.67243
25534	ENSG00000255100	antisense	RP11-21L23.3	0.83	0.81	0.72	1.27	4.53	2.51	1.55	0.91		0.975933	0.867629	1.52948		0.554182	0.342309	0.201059		-0.0351466	-0.204849	0.613044		-0.851567	-1.54663	-2.31431
25538	ENSG00000255108	antisense	AP006621.8	0.07	0.09	0.13	0.34	0.08	0.26	0	0		1.28169	1.84507	4.80282		3.22222	0.0123457	0.0123457		0.358048	0.883676	2.26388		1.68806	-6.33985	-6.33985
25540	ENSG00000255114	antisense	RP11-110I1.6	2.89	2.38	3.52	4.5	4.31	4.43	5.76	5.59		0.82359	1.21792	1.5569		1.02784	1.33635	1.29691		-0.280001	0.284417	0.638677		0.0396098	0.418297	0.375084
25542	ENSG00000255120	antisense	RP11-770G2.4	0.64	0.04	0	0.62	0.22	0	0.04	0.67		0.0639626	0.00156006	0.968799		0.00452489	0.18552	3.0362		-3.96663	-9.32418	-0.0457311		-7.7879	-2.43035	1.60227
25545	ENSG00000255126	antisense	CTD-2531D15.5	0.04	0.01	0	0	0	0	0	0		0.268293	0.0243902	0.0243902		1	1	1		-1.89812	-5.35755	-5.35755		0	0	0
25547	ENSG00000255129	antisense	RP11-839D17.3	0.04	0.15	0.16	0.14	0	0.09	0.14	0.05		3.68293	3.92683	3.43902		91	141	51		1.88085	1.97336	1.782		6.50779	7.13955	5.67243
25551	ENSG00000255139	antisense	AP000442.1	0.09	0.25	0.08	0.44	0.26	0	0.28	0.1		2.75824	0.89011	4.84615		0.00383142	1.07663	0.386973		1.46375	-0.167945	2.27684		-8.02791	0.10652	-1.36969
25552	ENSG00000255142	antisense	AP006621.6	0	0.12	0.11	0.09	0	0.14	0	0		121	111	91		141	1	1		6.91886	6.79442	6.50779		7.13955	0	0
25553	ENSG00000255145	antisense	RP11-60I3.5	1.34	0.61	0.8	0.82	0.5	0.56	0.16	0.57		0.45563	0.597315	0.61223		1.11976	0.321357	1.13972		-1.13406	-0.743435	-0.707855		0.16319	-1.63775	0.18868
25555	ENSG00000255148	antisense	RP4-791M13.4	0.13	0	0	0.05	0.03	0	0	0.07		0.00763359	0.00763359	0.389313		0.0322581	0.0322581	2.29032		-7.03342	-7.03342	-1.361		-4.9542	-4.9542	1.19555
25558	ENSG00000255153	antisense	TOLLIP-AS1	2.16	2.21	0.67	0.61	1.2	1.42	1.02	0.85		1.02314	0.310504	0.282739		1.18318	0.850125	0.708576		0.033	-1.68731	-1.82245		0.24267	-0.234253	-0.497005
25560	ENSG00000255158	antisense	RP11-754B17.1	0	0	0	0	0.03	0	0	0.02		1	1	1		0.0322581	0.0322581	0.677419		0	0	0		-4.9542	-4.9542	-0.561879
25561	ENSG00000255164	antisense	RP5-1047A19.4	0	0	0	0	0	0.17	0	0		1	1	1		171	1	1		0	0	0		7.41785	0	0
25564	ENSG00000255176	antisense	AP002954.3	0.12	0.4	0.13	0.09	0.04	0.06	0.11	0		3.31405	1.08264	0.752066		1.4878	2.70732	0.0243902		1.7286	0.11456	-0.411069		0.573185	1.43686	-5.35755
25565	ENSG00000255177	antisense	RP11-532E4.2	0.06	0	0	0	0	0	0	0		0.0163934	0.0163934	0.0163934		1	1	1		-5.93074	-5.93074	-5.93074		0	0	0
25572	ENSG00000255197	antisense	RP11-750H9.5	0	0.06	0.02	0.1	0.02	0.04	0	0.02		61	21	101		1.95238	0.047619	1		5.93074	4.39232	6.65821		0.965235	-4.39232	0
25575	ENSG00000255201	antisense	RP11-350N15.4	0	0.35	0.07	0.27	0	0.08	0.1	0		351	71	271		81	101	1		8.45533	6.14975	8.08215		6.33985	6.65821	0
25576	ENSG00000255202	antisense	RP4-541C22.5	0.05	0	0.34	0.56	0.13	0	0.2	0.23		0.0196078	6.68627	11		0.00763359	1.53435	1.76336		-5.67243	2.7412	3.45943		-7.03342	0.617629	0.818326
25583	ENSG00000255224	antisense	CTD-3065J16.9	1.38	1.63	1.01	1.21	1.58	1.65	1.01	0.73		1.18103	0.732078	0.876901		1.04428	0.639469	0.462366		0.240043	-0.44993	-0.189514		0.0625028	-0.645054	-1.11289
25584	ENSG00000255234	antisense	RP11-727A23.10	0.02	0.03	0	0.01	0	0	0	0		1.47619	0.047619	0.52381		1	1	1		0.561879	-4.39232	-0.932886		0	0	0
25585	ENSG00000255236	antisense	CTD-2655K5.1	0	0.07	0	0.1	0	0.05	0	0		71	1	101		51	1	1		6.14975	0	6.65821		5.67243	0	0
25586	ENSG00000255237	antisense	RP13-317D12.3	0.03	0.13	0.29	0.16	0.16	0	0.15	0.06		4.22581	9.3871	5.19355		0.00621118	0.937888	0.378882		2.07923	3.23068	2.37672		-7.33092	-0.0925121	-1.40018
25587	ENSG00000255240	antisense	RP11-142C4.6	0.07	0.09	0	0.02	0	0	0.03	0.04		1.28169	0.0140845	0.295775		1	31	41		0.358048	-6.14975	-1.75743		0	4.9542	5.35755
25591	ENSG00000255252	antisense	RP1-65P5.3	0	0	0	0	0	0	0	0.13		1	1	1		1	1	131		0	0	0		0	0	7.03342
25605	ENSG00000255301	antisense	RP11-624G17.3	0	0.16	0.15	0.25	0.39	0	0.36	0.04		161	151	251		0.00255754	0.923274	0.104859		7.33092	7.2384	7.97154		-8.61102	-0.11517	-3.25347
25608	ENSG00000255306	antisense	RP5-901A4.1	0.09	0.04	0.04	0.07	0.04	0.05	0	0.1		0.450549	0.450549	0.78022		1.2439	0.0243902	2.46341		-1.15024	-1.15024	-0.358048		0.314873	-5.35755	1.30066
25611	ENSG00000255317	antisense	RP11-688I9.2	0	0	0	0.52	0	0	0	0.2		1	1	521		1	1	201		0	0	9.02514		0	0	7.65105
25613	ENSG00000255320	antisense	RP11-755F10.1	0.52	0.58	0.22	0.9	0.66	0.07	0.22	0.46		1.11516	0.424184	1.72937		0.107413	0.334342	0.697428		0.157255	-1.23724	0.790244		-3.21876	-1.5806	-0.519884
25616	ENSG00000255326	antisense	CTD-2530H12.4	0	0	0	0.02	0	0	0	0		1	1	21		1	1	1		0	0	4.39232		0	0	0
25621	ENSG00000255337	antisense	RP11-315O6.1	0.1	0.17	0.16	0.13	0.27	0.17	0.07	0.16		1.69307	1.59406	1.29703		0.630996	0.261993	0.594096		0.759641	0.672705	0.375212		-0.664297	-1.9324	-0.751232
25627	ENSG00000255351	antisense	RP11-567I13.1	0	0	0.2	0.11	0.29	0.1	0.2	0		1	201	111		0.347079	0.690722	0.00343643		0	7.65105	6.79442		-1.52666	-0.533824	-8.18488
25629	ENSG00000255355	antisense	AP000640.2	0	0.03	0	0.04	0	0	0.03	0.18		31	1	41		1	31	181		4.9542	0	5.35755		0	4.9542	7.49985
25638	ENSG00000255389	antisense	C6orf3	0.05	0.04	0.05	0.01	0.07	0.03	0.05	0		0.803922	1	0.215686		0.43662	0.71831	0.0140845		-0.314873	0	-2.21299		-1.19555	-0.477322	-6.14975
25639	ENSG00000255390	antisense	RP11-732A19.5	0.01	0.04	0	0.1	0.11	0.06	0.11	0.03		3.72727	0.0909091	9.18182		0.54955	1	0.279279		1.89812	-3.45943	3.19878		-0.863679	0	-1.84022
25640	ENSG00000255395	antisense	CTD-2562J17.2	0	0	0	0.13	0	0	0	0.04		1	1	131		1	1	41		0	0	7.03342		0	0	5.35755
25644	ENSG00000255404	antisense	RP11-770G2.5	0.38	0.29	0.01	0	0	0	0.15	0.45		0.76378	0.0288714	0.00262467		1	151	451		-0.388772	-5.11422	-8.57365		0	7.2384	8.81698
25654	ENSG00000255438	antisense	CTD-2653D5.1	0.11	0.28	0.02	0.12	0.11	0.07	0.04	0.05		2.53153	0.189189	1.09009		0.63964	0.369369	0.459459		1.34001	-2.4021	0.124447		-0.644669	-1.43686	-1.12199
25656	ENSG00000255441	antisense	CTD-2616J11.2	0	0	0	0.09	0	0	0.04	0.15		1	1	91		1	41	151		0	0	6.50779		0	5.35755	7.2384
25657	ENSG00000255443	antisense	RP1-68D18.4	0.24	0.15	0.14	0.09	0.02	0.07	0.06	0.31		0.626556	0.585062	0.377593		3.38095	2.90476	14.8095		-0.674485	-0.773338	-1.40509		1.75743	1.53842	3.88845
25659	ENSG00000255446	antisense	CTD-2531D15.4	0	0.3	0	0	0	0	0	0		301	1	1		1	1	1		8.23362	0	0		0	0	0
25661	ENSG00000255449	antisense	RP11-91P24.6	0.05	0	0.09	0.18	0	0	0	0.03		0.0196078	1.78431	3.54902		1	1	31		-5.67243	0.835369	1.82742		0	0	4.9542
25665	ENSG00000255462	antisense	RP11-483L5.1	0.26	0.52	1.41	0	0.53	0.75	0.06	0		1.99617	5.40613	0.00383142		1.41431	0.114878	0.00188324		0.997234	2.4346	-8.02791		0.500101	-3.12183	-9.05257
25667	ENSG00000255467	antisense	RP11-144G7.2	0.07	0.02	0	0	0.04	0	0.1	0		0.295775	0.0140845	0.0140845		0.0243902	2.46341	0.0243902		-1.75743	-6.14975	-6.14975		-5.35755	1.30066	-5.35755
25670	ENSG00000255471	antisense	RP11-736K20.5	0.08	0.13	0.15	0.02	0.48	0.09	0.18	0		1.61728	1.8642	0.259259		0.189189	0.376299	0.002079		0.693573	0.898555	-1.94753		-2.4021	-1.41005	-8.90989
25674	ENSG00000255478	antisense	RP11-867O8.5	0	0	0.03	0	0	0	0	0		1	31	1		1	1	1		0	4.9542	0		0	0	0
25675	ENSG00000255487	antisense	RP11-513D5.5	0	0	0	0.12	0	0	0	0		1	1	121		1	1	1		0	0	6.91886		0	0	0
25676	ENSG00000255495	antisense	FAM85A	0.35	0.57	0.55	0.59	0.31	0.34	0.18	0.52		1.62678	1.5698	1.68376		1.09646	0.581994	1.67524		0.70202	0.650581	0.751687		0.132857	-0.780925	0.744369
25677	ENSG00000255498	antisense	RP11-618K13.2	0.14	0.38	0.23	0.21	0.51	0	0.31	0.89		2.70213	1.6383	1.49645		0.00195695	0.608611	1.74364		1.4341	0.712198	0.581548		-8.99718	-0.716409	0.802102
25681	ENSG00000255507	antisense	RP11-535A19.2	0.15	0.02	0.09	0.17	0.05	0	0.17	0.16		0.139073	0.602649	1.13245		0.0196078	3.35294	3.15686		-2.84609	-0.73061	0.179448		-5.67243	1.74543	1.65849
25683	ENSG00000255509	antisense	RP11-445F12.1	0.01	0.02	0.01	0.01	0.02	0.03	0	0		1.90909	1	1		1.47619	0.047619	0.047619		0.932886	0	0		0.561879	-4.39232	-4.39232
25684	ENSG00000255517	antisense	CTD-3074O7.5	3.61	3.16	1.32	1.93	2.55	2.34	0.93	1.8		0.875381	0.365827	0.534755		0.917679	0.364955	0.705998		-0.192017	-1.45077	-0.90305		-0.123938	-1.45421	-0.502265
25685	ENSG00000255521	antisense	RP4-607I7.1	0.09	0.08	0.11	0.51	0.15	0.09	0.1	0.17		0.89011	1.21978	5.61538		0.602649	0.668874	1.13245		-0.167945	0.286621	2.48938		-0.73061	-0.580193	0.179448
25693	ENSG00000255539	antisense	CTA-797E19.2	0	0	0	0	0	0	0	0.08		1	1	1		1	1	81		0	0	0		0	0	6.33985
25697	ENSG00000255548	antisense	RP11-617B3.2	0	0.1	0	0	0.08	0	0	0		101	1	1		0.0123457	0.0123457	0.0123457		6.65821	0	0		-6.33985	-6.33985	-6.33985
25703	ENSG00000255559	antisense	ZNF252P-AS1	0.09	0.05	0.01	0.09	0.04	0.01	0	0.07		0.56044	0.120879	1		0.268293	0.0243902	1.73171		-0.835369	-3.04836	0		-1.89812	-5.35755	0.792195
25709	ENSG00000255572	antisense	RP11-273B20.3	0	0	0	0.04	0	0	0	0		1	1	41		1	1	1		0	0	5.35755		0	0	0
25721	ENSG00000255629	antisense	RP11-196H14.3	0.24	0.01	0.22	0.46	0	0.38	0.62	1.08		0.0456432	0.917012	1.91286		381	621	1081		-4.45346	-0.124987	0.935734		8.57365	9.27845	10.0782
25727	ENSG00000255648	antisense	RP11-361I14.2	0	0.03	0	0	0	0	0	0		31	1	1		1	1	1		4.9542	0	0		0	0	0
25728	ENSG00000255650	antisense	FAM222A-AS1	1.67	2.16	0.2	0.07	2.49	2.63	0.04	0.1		1.29324	0.120287	0.0424895		1.0562	0.0164593	0.040546		0.370987	-3.05544	-4.55675		0.0788862	-5.92496	-4.6243
25730	ENSG00000255655	antisense	RP11-256L11.3	0.04	0	0	0.05	0	0	0.06	0.03		0.0243902	0.0243902	1.2439		1	61	31		-5.35755	-5.35755	0.314873		0	5.93074	4.9542
25734	ENSG00000255680	antisense	RP11-732A19.9	0	0	0	0	0.07	0.05	0	0.1		1	1	1		0.71831	0.0140845	1.42254		0	0	0		-0.477322	-6.14975	0.508464
25749	ENSG00000255741	antisense	RP11-757G1.5	0	0.03	0.12	0.02	0	0	0	0.18		31	121	21		1	1	181		4.9542	6.91886	4.39232		0	0	7.49985
25751	ENSG00000255750	antisense	RP11-283G6.5	0.35	0.05	0.2	0.06	0.06	0.1	0.42	0.33		0.145299	0.57265	0.173789		1.65574	6.90164	5.42623		-2.7829	-0.804276	-2.52459		0.727474	2.78694	2.43995
25761	ENSG00000255811	antisense	RP1-34M23.5	0.5	0	0.09	0	0.19	0.35	0	0.83		0.00199601	0.181637	0.00199601		1.8377	0.0052356	4.35079		-8.96867	-2.46087	-8.96867		0.877898	-7.57743	2.12128
25771	ENSG00000255843	antisense	AP000593.7	0	0.03	0.03	0.05	0	0	0.03	0		31	31	51		1	31	1		4.9542	4.9542	5.67243		0	4.9542	0
25772	ENSG00000255847	antisense	RP11-167N4.2	0.08	0.16	0.01	0	0	0	0	0.01		1.98765	0.135802	0.0123457		1	1	11		0.991067	-2.88042	-6.33985		0	0	3.45943
25774	ENSG00000255857	antisense	PXN-AS1	4.94	5.52	6.39	3.86	4.89	9.82	5.98	5.61		1.11739	1.29346	0.781421		2.00797	1.22286	1.14721		0.160127	0.371239	-0.355829		1.00574	0.290257	0.198128
25778	ENSG00000255867	antisense	DENND5B-AS1	0.22	0.52	0.42	0.19	0.22	0.22	0.54	0.36		2.35747	1.90498	0.864253		1	2.44796	1.63348		1.23724	0.929774	-0.210474		0	1.29158	0.707952
25782	ENSG00000255882	antisense	RP11-290C10.1	0.05	0	0	0	0	0	0	0		0.0196078	0.0196078	0.0196078		1	1	1		-5.67243	-5.67243	-5.67243		0	0	0
25784	ENSG00000255893	antisense	RP11-685N10.1	0.62	0.43	0.64	1.22	0.1	0.07	0.24	0.48		0.694042	1.03221	1.96618		0.70297	2.38614	4.76238		-0.526905	0.0457311	0.975398		-0.508464	1.25468	2.25168
25790	ENSG00000255921	antisense	RP11-662I13.2	0	0	0	0	0	0	0	0.02		1	1	1		1	1	21		0	0	0		0	0	4.39232
25791	ENSG00000255929	antisense	RP11-867G2.8	0	0	0.03	0.02	0	0	0	0		1	31	21		1	1	1		0	4.9542	4.39232		0	0	0
25794	ENSG00000255959	antisense	RP11-804A23.2	0.47	0.95	0.26	0.78	0.37	0.51	0.3	0.75		2.01911	0.55414	1.65817		1.37736	0.811321	2.02426		1.01372	-0.851677	0.729595		0.461904	-0.301656	1.01739
25798	ENSG00000255966	antisense	RP5-940J5.3	0	0.29	0.16	0.13	0.07	0.1	0	0		291	161	131		1.42254	0.0140845	0.0140845		8.18488	7.33092	7.03342		0.508464	-6.14975	-6.14975
25800	ENSG00000255968	antisense	RP11-513G19.1	0	0.04	0	0	0	0	0	0		41	1	1		1	1	1		5.35755	0	0		0	0	0
25810	ENSG00000256007	antisense	ARAP1-AS1	9.19	13.92	7.48	14.1	17.16	12.89	9.34	13.44		1.51463	0.813948	1.53422		0.75118	0.544316	0.783229		0.598969	-0.296991	0.617504		-0.412769	-0.877485	-0.352493
25815	ENSG00000256034	antisense	RP11-707G14.1	0.43	0.12	0	0.06	0.32	0.12	0	0.09		0.280742	0.00232019	0.141531		0.376947	0.00311526	0.283489		-1.83268	-8.75154	-2.82081		-1.40757	-8.32643	-1.81863
25828	ENSG00000256083	antisense	RP11-366L20.3	0	0	0	0.67	0.26	0	0.04	0.57		1	1	671		0.00383142	0.157088	2.18774		0	0	9.39017		-8.02791	-2.67035	1.12944
25836	ENSG00000256116	antisense	RP11-783K16.14	0.15	0.55	0.57	1.19	0.15	0.82	0.98	0.04		3.64901	3.78146	7.88742		5.43709	6.49669	0.271523		1.8675	1.91894	2.97955		2.44283	2.6997	-1.88085
25845	ENSG00000256164	antisense	RP11-264F23.3	0	0	0.03	0	0	0	0.06	0		1	31	1		1	61	1		0	4.9542	0		0	5.93074	0
25853	ENSG00000256195	antisense	RP11-64D24.4	0	0.01	0	0	0	0	0	0		11	1	1		1	1	1		3.45943	0	0		0	0	0
25854	ENSG00000256196	antisense	RP11-881M11.4	0.11	0.04	0.02	0.03	0.06	0	0	0.02		0.369369	0.189189	0.279279		0.0163934	0.0163934	0.344262		-1.43686	-2.4021	-1.84022		-5.93074	-5.93074	-1.53842
25862	ENSG00000256234	antisense	RP11-283G6.4	0.07	0	0.04	0	0	0	0.05	0		0.0140845	0.577465	0.0140845		1	51	1		-6.14975	-0.792195	-6.14975		0	5.67243	0
25872	ENSG00000256262	antisense	USP30-AS1	0.05	0.03	0	0.04	0	0	0.05	0		0.607843	0.0196078	0.803922		1	51	1		-0.718229	-5.67243	-0.314873		0	5.67243	0
25875	ENSG00000256278	antisense	RP11-182J1.5	0	0	0	0	0.09	0	0	0		1	1	1		0.010989	0.010989	0.010989		0	0	0		-6.50779	-6.50779	-6.50779
25892	ENSG00000256341	antisense	RP11-21A7A.3	0.08	0.02	0.05	0.02	0.13	0.12	0.12	0.16		0.259259	0.62963	0.259259		0.923664	0.923664	1.22901		-1.94753	-0.667425	-1.94753		-0.11456	-0.11456	0.297494
25898	ENSG00000256377	antisense	RP11-1060J15.4	0.1	0.03	0	0.1	0.06	0.14	0.13	0.1		0.306931	0.00990099	1		2.31148	2.14754	1.65574		-1.70402	-6.65821	0		1.20881	1.10269	0.727474
25912	ENSG00000256448	antisense	RP11-809N8.4	0	0	0	0.28	0	0	0.16	0		1	1	281		1	161	1		0	0	8.13443		0	7.33092	0
25926	ENSG00000256542	antisense	RP13-895J2.3	0	0.03	0.08	0	0	0	0	0.05		31	81	1		1	1	51		4.9542	6.33985	0		0	0	5.67243
25930	ENSG00000256564	antisense	RP11-424M22.3	0.12	0	0	0	0	0	0.14	0.03		0.00826446	0.00826446	0.00826446		1	141	31		-6.91886	-6.91886	-6.91886		0	7.13955	4.9542
25932	ENSG00000256569	antisense	RP11-173P15.5	3.86	4.95	1.76	0.28	3.93	1.02	1.09	1.65		1.28231	0.456099	0.0727791		0.25973	0.277538	0.419995		0.358745	-1.13258	-3.78033		-1.94491	-1.84925	-1.25156
25934	ENSG00000256577	antisense	RP11-283I3.2	0	0	0.43	0	0	0	0.09	0		1	431	1		1	91	1		0	8.75154	0		0	6.50779	0
25943	ENSG00000256615	antisense	RP11-59N23.3	0	0	0	0.02	0	0	0	0.03		1	1	21		1	1	31		0	0	4.39232		0	0	4.9542
25947	ENSG00000256628	antisense	ZBTB11-AS1	3.09	1.62	1.19	3.3	1.49	1.26	2.22	2.6		0.524426	0.385312	1.06794		0.845741	1.4896	1.74447		-0.93119	-1.3759	0.0948295		-0.241712	0.574929	0.802786
25966	ENSG00000256690	antisense	RP11-727F15.9	0.45	0.23	0.09	0.24	0	0.13	0.05	0.17		0.512195	0.201774	0.534368		131	51	171		-0.965235	-2.30919	-0.904094		7.03342	5.67243	7.41785
25969	ENSG00000256705	antisense	CTD-2017C7.1	0	0.03	0	0	0.02	0	0.03	0		31	1	1		0.047619	1.47619	0.047619		4.9542	0	0		-4.39232	0.561879	-4.39232
25975	ENSG00000256746	antisense	RP11-17G12.3	0	0.15	0	0	0	0	0	0		151	1	1		1	1	1		7.2384	0	0		0	0	0
25976	ENSG00000256747	antisense	RP11-860B13.1	0.33	0	0	0	0.28	0	0.35	0		0.00302115	0.00302115	0.00302115		0.00355872	1.24911	0.00355872		-8.37069	-8.37069	-8.37069		-8.13443	0.320901	-8.13443
25981	ENSG00000256802	antisense	RP11-680F8.1	0	0	0	0	0	0	0	0.01		1	1	1		1	1	11		0	0	0		0	0	3.45943
25985	ENSG00000256813	antisense	RP11-804A23.4	0	0.93	4.23	0	1.3	1.39	0	0		931	4231	1		1.06918	0.00076864	0.00076864		9.86264	12.0468	0		0.0965015	-10.3454	-10.3454
25986	ENSG00000256824	antisense	RP11-21A7A.2	0	0	0	0.05	0	0	0	0		1	1	51		1	1	1		0	0	5.67243		0	0	0
25998	ENSG00000256894	antisense	RP11-283G6.3	0.1	0.16	0.78	0.26	0	0.21	0.7	0.46		1.59406	7.73267	2.58416		211	701	461		0.672705	2.95097	1.36969		7.7211	9.45327	8.84862
26000	ENSG00000256897	antisense	RP11-17G12.2	0	0.03	0.05	0.11	0.07	0.34	0	0.45		31	51	111		4.80282	0.0140845	6.35211		4.9542	5.67243	6.79442		2.26388	-6.14975	2.66724
26005	ENSG00000256916	antisense	RP11-817J15.2	0	0.04	0	0	0	0	0	0.05		41	1	1		1	1	51		5.35755	0	0		0	0	5.67243
26006	ENSG00000256928	antisense	RP11-809N8.2	0	0	0	0	0	0	0	0.41		1	1	1		1	1	411		0	0	0		0	0	8.68299
26007	ENSG00000256940	antisense	RP11-783K16.5	26.33	9.06	47.48	41.83	41.65	36.59	35.11	24.99		0.344119	1.80324	1.58866		0.878514	0.842981	0.60001		-1.53902	0.850588	0.66781		-0.186862	-0.246428	-0.736943
26008	ENSG00000256943	antisense	RP13-895J2.2	0	0	0	0	0	0	0.04	0		1	1	1		1	41	1		0	0	0		0	5.35755	0
26009	ENSG00000256944	antisense	RP11-881M11.1	0	0	0.05	0	0	0	0	0		1	51	1		1	1	1		0	5.67243	0		0	0	0
26015	ENSG00000256967	antisense	RP11-273B20.1	1.8	2.01	0.72	2.13	0.9	1.26	1.09	0.58		1.1166	0.400333	1.18323		1.39956	1.21088	0.644839		0.159115	-1.32073	0.242732		0.484969	0.276052	-0.632989
26026	ENSG00000257000	antisense	RP13-820C6.2	0	0	0	0	0	0	0	0.07		1	1	1		1	1	71		0	0	0		0	0	6.14975
26027	ENSG00000257002	antisense	AP000438.2	0	0.02	0	0.03	0.02	0	0.02	0.02		21	1	31		0.047619	1	1		4.39232	0	4.9542		-4.39232	0	0
26032	ENSG00000257023	antisense	RP11-268P4.4	0	0	0	0	0	0.11	0.02	0		1	1	1		111	21	1		0	0	0		6.79442	4.39232	0
26037	ENSG00000257038	antisense	RP11-800A3.7	0.23	0.05	0.08	0.08	0.03	0.05	0.15	0.1		0.220779	0.350649	0.350649		1.64516	4.87097	3.25806		-2.17932	-1.5119	-1.5119		0.718229	2.28421	1.70402
26038	ENSG00000257042	antisense	RP11-993B23.3	0.02	0.1	0.02	0	0.08	0.24	0	0.11		4.80952	1	0.047619		2.97531	0.0123457	1.37037		2.26589	0	-4.39232		1.57304	-6.33985	0.454566
26040	ENSG00000257045	antisense	RP11-486F17.1	0	0	0	0.09	0	0	0.02	0		1	1	91		1	21	1		0	0	6.50779		0	4.39232	0
26041	ENSG00000257052	antisense	RP11-881M11.2	0.06	0.04	0.02	0.08	0.02	0	0.04	0.06		0.672131	0.344262	1.32787		0.047619	1.95238	2.90476		-0.573185	-1.53842	0.409113		-4.39232	0.965235	1.53842
26043	ENSG00000257058	antisense	RP11-864I4.4	0	0	0.06	0.33	0.14	0.21	0	0		1	61	331		1.49645	0.0070922	0.0070922		0	5.93074	8.37069		0.581548	-7.13955	-7.13955
26055	ENSG00000257096	antisense	AE000658.22	0	0	0	0	0	0	0.16	0		1	1	1		1	161	1		0	0	0		0	7.33092	0
26064	ENSG00000257126	antisense	RP11-966I7.1	0	0	0.06	0.87	0	0	0	0.76		1	61	871		1	1	761		0	5.93074	9.76653		0	0	9.57175
26073	ENSG00000257167	antisense	TMPO-AS1	0.37	0.36	0.59	0.81	0.92	0.77	0.81	0.88		0.973046	1.59299	2.18598		0.837134	0.880565	0.956569		-0.0394203	0.671739	1.12828		-0.25647	-0.183499	-0.0640591
26076	ENSG00000257176	antisense	RP11-996F15.2	0.25	0.35	0.09	0.37	0.05	0.11	0.2	0.21		1.39841	0.36255	1.47809		2.17647	3.94118	4.13725		0.483784	-1.46375	0.563732		1.12199	1.97863	2.04867
26087	ENSG00000257222	antisense	RP11-554E23.4	0.13	0	0	0	0	0	0	0		0.00763359	0.00763359	0.00763359		1	1	1		-7.03342	-7.03342	-7.03342		0	0	0
26088	ENSG00000257225	antisense	RP11-328C8.4	0.06	0.02	0.02	0.03	0	0	0.03	0		0.344262	0.344262	0.508197		1	31	1		-1.53842	-1.53842	-0.976541		0	4.9542	0
26090	ENSG00000257241	antisense	RP11-611E13.3	0	0	0	0.04	0	0	0	0		1	1	41		1	1	1		0	0	5.35755		0	0	0
26094	ENSG00000257252	antisense	RP11-486A14.2	0.17	0	0.24	0	0	0	0	0.04		0.00584795	1.40936	0.00584795		1	1	41		-7.41785	0.495037	-7.41785		0	0	5.35755
26099	ENSG00000257270	antisense	RP11-521B24.5	6.73	7.55	5.17	6.01	7.39	7.78	4.42	6.07		1.12182	0.768237	0.893032		1.05277	0.59816	0.821404		0.165847	-0.380378	-0.163216		0.074186	-0.741397	-0.283835
26100	ENSG00000257271	antisense	KIRREL3-AS1	0.09	0.09	0.06	0	0.1	0.04	0.2	0		1	0.67033	0.010989		0.405941	1.9901	0.00990099		0	-0.577057	-6.50779		-1.30066	0.99284	-6.65821
26102	ENSG00000257277	antisense	RP11-434H14.1	0	0	0	0	0	0	0.05	0		1	1	1		1	51	1		0	0	0		0	5.67243	0
26103	ENSG00000257279	antisense	RP11-231I16.1	0	0	0	0.02	0.01	0.01	0.02	0.01		1	1	21		1	1.90909	1		0	0	4.39232		0	0.932886	0
26104	ENSG00000257283	antisense	RP11-1060G2.1	0.24	0.07	0.1	0.08	0	0.28	0.17	0.15		0.294606	0.419087	0.3361		281	171	151		-1.76314	-1.25468	-1.57304		8.13443	7.41785	7.2384
26105	ENSG00000257285	antisense	RP11-298I3.1	0.39	0.75	0.42	0.54	0.29	0.56	0.4	0.17		1.92072	1.07673	1.38363		1.92784	1.37801	0.587629		0.941644	0.106652	0.46846		0.946982	0.462583	-0.767023
26111	ENSG00000257303	antisense	RP11-977G19.11	0.49	1.33	1.96	1.66	1.45	1.08	0.45	0.57		2.71079	3.99389	3.38289		0.745003	0.31082	0.393522		1.43872	1.99779	1.75826		-0.424681	-1.68585	-1.34548
26117	ENSG00000257322	antisense	RP11-511B23.2	0.16	0.06	0.03	0	0.03	0.03	0.18	0		0.378882	0.192547	0.00621118		1	5.83871	0.0322581		-1.40018	-2.37672	-7.33092		0	2.54565	-4.9542
26122	ENSG00000257337	antisense	RP11-983P16.4	5.23	6	4.39	2.82	3.84	3.42	3.68	4		1.1472	0.839419	0.539285		0.890653	0.958344	1.04166		0.198116	-0.252537	-0.89088		-0.167064	-0.0613842	0.0588787
26124	ENSG00000257342	antisense	RP11-571M6.7	7.73	5.95	5.79	1.09	2.84	2	1.82	2.22		0.769758	0.749062	0.14112		0.704329	0.640971	0.781767		-0.377523	-0.416843	-2.825		-0.505678	-0.641668	-0.355189
26126	ENSG00000257354	antisense	RP11-631N16.2	0.23	0.26	0	0.21	0	0	0.03	0.04		1.12987	0.004329	0.91342		1	31	41		0.176157	-7.85175	-0.13065		0	4.9542	5.35755
26141	ENSG00000257443	antisense	RP11-150C16.1	0	0.2	0.09	0	0.32	0.12	0.29	0.07		201	91	1		0.376947	0.906542	0.221184		7.65105	6.50779	0		-1.40757	-0.141554	-2.17668
26143	ENSG00000257453	antisense	RP11-290L1.3	9.78	25.43	12.86	32.92	12.26	14.8	9.18	26.3		2.60004	1.3149	3.36581		1.20716	0.748797	2.14509		1.37853	0.394949	1.75095		0.271618	-0.417353	1.10104
26150	ENSG00000257497	antisense	RP11-585P4.5	0.12	0.73	0.4	0.39	0.08	0.05	0.58	0.17		6.04132	3.31405	3.2314		0.62963	7.17284	2.11111		2.59486	1.7286	1.69216		-0.667425	2.84254	1.078
26152	ENSG00000257500	antisense	RP11-1020M18.10	0	0	0	0.02	0	0	0	0		1	1	21		1	1	1		0	0	4.39232		0	0	0
26157	ENSG00000257514	antisense	RP11-755O11.2	0	0	0.18	0	0	0	0	0		1	181	1		1	1	1		0	7.49985	0		0	0	0
26164	ENSG00000257530	antisense	RP11-843B15.2	0	0	0	0.13	0	0	0.05	0		1	1	131		1	51	1		0	0	7.03342		0	5.67243	0
26172	ENSG00000257550	antisense	RP11-793H13.3	0	0	0.04	0.02	0	0.02	0	0.03		1	41	21		21	1	31		0	5.35755	4.39232		4.39232	0	4.9542
26173	ENSG00000257551	antisense	HLA-AS1	0.09	0.16	0.08	0.01	0.08	0.08	0.14	0		1.76923	0.89011	0.120879		1	1.74074	0.0123457		0.823122	-0.167945	-3.04836		0	0.799701	-6.33985
26174	ENSG00000257553	antisense	RP11-603J24.17	18.5	21.38	19.54	23.24	31.05	29.8	18.14	17.87		1.15567	1.05621	1.2562		0.959744	0.584232	0.575537		0.208726	0.078901	0.329069		-0.059279	-0.775386	-0.797019
26176	ENSG00000257557	antisense	RP11-84G21.1	0.48	0.29	0.19	0.33	0.55	0.38	0.07	0.3		0.60499	0.397089	0.68815		0.69147	0.128857	0.546279		-0.725018	-1.33246	-0.539206		-0.532261	-2.95616	-0.872289
26181	ENSG00000257579	antisense	RP11-128P10.1	0	0	0	0	0	0	0.04	0		1	1	1		1	41	1		0	0	0		0	5.35755	0
26182	ENSG00000257588	antisense	RP11-469H8.6	0.12	0.85	0.2	0	0	0.05	0.61	0		7.03306	1.66116	0.00826446		51	611	1		2.81415	0.732188	-6.91886		5.67243	9.25503	0
26185	ENSG00000257596	antisense	RP11-968A15.2	0.11	0.02	0	0.15	0.07	0.05	0.28	0.07		0.189189	0.00900901	1.36036		0.71831	3.95775	1		-2.4021	-6.79442	0.443989		-0.477322	1.98468	0
26187	ENSG00000257605	antisense	RP11-680A11.5	1.45	0.86	1.23	1.88	0.88	1.03	0.59	1.52		0.593384	0.84838	1.29635		1.17026	0.670829	1.72645		-0.752962	-0.237217	0.374452		0.22683	-0.575984	0.787806
26188	ENSG00000257607	antisense	RP11-449P15.1	0.55	0.64	1.13	0.34	0	0.45	0.42	0.01		1.16334	2.05263	0.618875		451	421	11		0.218272	1.03747	-0.692281		8.81698	8.71768	3.45943
26191	ENSG00000257621	antisense	RP11-349A22.5	8.71	8.26	7.48	8.25	7.93	8.57	12.95	6.56		0.948341	0.858799	0.947193		1.0807	1.63296	0.82726		-0.0765219	-0.219607	-0.0782694		0.111961	0.707489	-0.273587
26196	ENSG00000257642	antisense	RP11-474B16.1	0	0	0	0.1	0	0	0.03	0.11		1	1	101		1	31	111		0	0	6.65821		0	4.9542	6.79442
26199	ENSG00000257653	antisense	RP11-579D7.2	5.53	6.4	2.78	2.54	1.93	3.4	2.52	2.43		1.1573	0.502802	0.459411		1.76126	1.30554	1.25893		0.210757	-0.991937	-1.12214		0.816611	0.384648	0.332202
26201	ENSG00000257663	antisense	RP11-1100L3.7	9.94	10.2	11.86	18.78	9.87	6.94	12.42	23.6		1.02615	1.19314	1.88925		0.703171	1.25833	2.39094		0.0372477	0.254763	0.917811		-0.508053	0.331513	1.25758
26203	ENSG00000257671	antisense	RP3-416H24.1	7.86	5.26	7.82	18.39	2.04	2.31	5.41	8.14		0.669253	0.994912	2.33952		1.13229	2.65115	3.98873		-0.579376	-0.00735977	1.22622		0.179241	1.40662	1.99593
26206	ENSG00000257681	antisense	RP11-341G23.4	0.24	0.09	0.5	1.47	0.38	0.2	0.73	0.5		0.377593	2.07884	6.10373		0.527559	1.91864	1.31496		-1.40509	1.05578	2.60969		-0.922595	0.94008	0.39502
26209	ENSG00000257702	antisense	LBX2-AS1	0.1	0	0	0	0	0	0.01	0		0.00990099	0.00990099	0.00990099		1	11	1		-6.65821	-6.65821	-6.65821		0	3.45943	0
26211	ENSG00000257711	antisense	RP11-482D24.2	0.11	0	0.05	0.03	0.03	0.02	0.14	0.08		0.00900901	0.459459	0.279279		0.677419	4.54839	2.6129		-6.79442	-1.12199	-1.84022		-0.561879	2.18536	1.38565
26212	ENSG00000257715	antisense	RP11-256L6.2	0.03	0.08	0.05	0.06	0.06	0.03	0	0		2.6129	1.64516	1.96774		0.508197	0.0163934	0.0163934		1.38565	0.718229	0.976541		-0.976541	-5.93074	-5.93074
26213	ENSG00000257718	antisense	RP11-396F22.1	0.4	0.68	1.01	0.28	1.13	1.25	0.93	0.4		1.69825	2.5212	0.700748		1.1061	0.823165	0.354553		0.764053	1.33411	-0.513032		0.145483	-0.280746	-1.49592
26215	ENSG00000257732	antisense	RP11-818F20.5	0.07	0	0	0.71	0	0	0.02	0.47		0.0140845	0.0140845	10.0141		1	21	471		-6.14975	-6.14975	3.32396		0	4.39232	8.87958
26217	ENSG00000257740	antisense	RP11-977G19.12	0	0.29	0.09	0.15	0.08	0.73	0.05	0.17		291	91	151		9.02469	0.62963	2.11111		8.18488	6.50779	7.2384		3.17388	-0.667425	1.078
26225	ENSG00000257761	antisense	RP11-186F10.2	0	0.04	0	0	0	0	0	0		41	1	1		1	1	1		5.35755	0	0		0	0	0
26227	ENSG00000257764	antisense	RP11-1143G9.4	0	0	0.06	0.03	0.02	0	0.22	0		1	61	31		0.047619	10.5238	0.047619		0	5.93074	4.9542		-4.39232	3.39559	-4.39232
26238	ENSG00000257809	antisense	RP11-603J24.14	0.04	0	0	0	0.06	0	0	0		0.0243902	0.0243902	0.0243902		0.0163934	0.0163934	0.0163934		-5.35755	-5.35755	-5.35755		-5.93074	-5.93074	-5.93074
26240	ENSG00000257815	antisense	RP11-611E13.2	2.6	3.08	1.09	2.13	2.92	2.35	1.07	1.17		1.18454	0.419454	0.8193		0.804861	0.366655	0.40089		0.244332	-1.25342	-0.287536		-0.313188	-1.4475	-1.31872
26244	ENSG00000257830	antisense	RP11-845M18.7	0	0	0	0.12	0	0	0	0		1	1	121		1	1	1		0	0	6.91886		0	0	0
26245	ENSG00000257831	antisense	RP11-596D21.1	0	0	0.06	0.03	0	0	0	0.04		1	61	31		1	1	41		0	5.93074	4.9542		0	0	5.35755
26253	ENSG00000257878	antisense	RP11-256L6.3	0	0	0	0	0.02	0	0	0		1	1	1		0.047619	0.047619	0.047619		0	0	0		-4.39232	-4.39232	-4.39232
26265	ENSG00000257913	antisense	RP11-386G11.5	0.02	0.13	0.65	0.51	0.08	0.09	1.03	0.45		6.2381	31	24.3333		1.12346	12.7284	5.5679		2.64111	4.9542	4.60486		0.167945	3.66998	2.47713
26266	ENSG00000257918	antisense	RP11-482D24.3	0	0.12	0.09	0.08	0.06	0.27	0.02	0.04		121	91	81		4.44262	0.344262	0.672131		6.91886	6.50779	6.33985		2.15141	-1.53842	-0.573185
26269	ENSG00000257925	antisense	RP11-493L12.3	0	0.03	1.15	0.32	0.08	0.03	0.51	0.43		31	1151	321		0.382716	6.30864	5.32099		4.9542	10.1687	8.32643		-1.38565	2.65733	2.41169
26279	ENSG00000257964	antisense	RP11-133N21.10	0	0.03	0	0.05	0	0	0	0		31	1	51		1	1	1		4.9542	0	5.67243		0	0	0
26284	ENSG00000257999	antisense	RP11-61E11.2	0	0.03	0	0	0	0.03	0.03	0		31	1	1		31	31	1		4.9542	0	0		4.9542	4.9542	0
26286	ENSG00000258010	antisense	RP11-210M15.1	0	0.02	0	0.05	0	0	0	0.03		21	1	51		1	1	31		4.39232	0	5.67243		0	0	4.9542
26290	ENSG00000258017	antisense	RP11-386G11.10	12.5	11.08	41.15	27.02	42.11	36.99	23.6	19.68		0.886409	3.29182	2.16151		0.878417	0.560447	0.46736		-0.173955	1.71888	1.11204		-0.187023	-0.835349	-1.09739
26294	ENSG00000258034	antisense	RP11-493P1.2	0	0	0	0.03	0.04	0	0	0		1	1	31		0.0243902	0.0243902	0.0243902		0	0	4.9542		-5.35755	-5.35755	-5.35755
26296	ENSG00000258056	antisense	RP11-644F5.11	2.53	1.57	2.65	3.18	2.01	2.33	2.54	3.94		0.620703	1.04741	1.25682		1.15912	1.26355	1.95972		-0.688024	0.0668292	0.329773		0.213036	0.337483	0.970649
26297	ENSG00000258057	antisense	BCDIN3D-AS1	0.15	0.14	0.12	0.26	0.06	0.32	0.2	0.18		0.933775	0.801325	1.72848		5.2623	3.29508	2.96721		-0.0988534	-0.319542	0.789501		2.39569	1.72031	1.56911
26305	ENSG00000258086	antisense	RP11-753H16.5	0	0	0.1	0.08	0	0	0	0		1	101	81		1	1	1		0	6.65821	6.33985		0	0	0
26308	ENSG00000258092	antisense	RP4-816N1.7	0	0	0	0.13	0	0.19	0	0		1	1	131		191	1	1		0	0	7.03342		7.57743	0	0
26309	ENSG00000258096	antisense	RP11-474P2.2	0	0.03	0.08	0.04	0	0	0	0		31	81	41		1	1	1		4.9542	6.33985	5.35755		0	0	0
26310	ENSG00000258099	antisense	RP11-686G8.2	0.25	0.08	0.15	0.44	0.33	0.76	0.16	0.18		0.322709	0.601594	1.75697		2.29909	0.486405	0.546828		-1.63169	-0.733139	0.813091		1.20107	-1.03977	-0.870842
26312	ENSG00000258101	antisense	RP11-977B10.2	0.03	0	0.09	0.08	0	0.29	0.02	0.03		0.0322581	2.93548	2.6129		291	21	31		-4.9542	1.5536	1.38565		8.18488	4.39232	4.9542
26316	ENSG00000258122	antisense	RP11-61A14.1	0	0.05	0.18	0.04	0	0	0.09	0		51	181	41		1	91	1		5.67243	7.49985	5.35755		0	6.50779	0
26319	ENSG00000258136	antisense	RP11-864J10.4	0.03	0.06	0.12	0.12	0.06	0.01	0.01	0.09		1.96774	3.90323	3.90323		0.180328	0.180328	1.4918		0.976541	1.96467	1.96467		-2.47131	-2.47131	0.577057
26320	ENSG00000258137	antisense	RP11-753H16.3	0.26	0	0	0.15	0	0	0.11	0		0.00383142	0.00383142	0.578544		1	111	1		-8.02791	-8.02791	-0.789501		0	6.79442	0
26324	ENSG00000258168	antisense	RP11-588H23.3	0	0	0	0.08	0	0	0	0		1	1	81		1	1	1		0	0	6.33985		0	0	0
26328	ENSG00000258177	antisense	RP11-394J1.2	0	0	0.09	0.04	0	0.11	0.1	0.2		1	91	41		111	101	201		0	6.50779	5.35755		6.79442	6.65821	7.65105
26336	ENSG00000258225	antisense	RP11-136F16.1	0	0	0.04	0.03	0	0	0	0		1	41	31		1	1	1		0	5.35755	4.9542		0	0	0
26340	ENSG00000258232	antisense	RP11-161H23.5	86.13	96.09	293.62	224.14	240.9	235.53	207.32	216		1.11564	3.409	2.60233		0.977709	0.860607	0.896638		0.157869	1.76935	1.3798		-0.0325234	-0.216574	-0.157402
26346	ENSG00000258260	antisense	RP11-977G19.14	0	0	0	0	0	0	0.12	0		1	1	1		1	121	1		0	0	0		0	6.91886	0
26348	ENSG00000258283	antisense	RP11-386G11.3	0.22	0.07	0.16	0.44	0	0.39	0.53	0.5		0.321267	0.728507	1.99548		391	531	501		-1.63816	-0.456986	0.996732		8.61102	9.05257	8.96867
26351	ENSG00000258297	antisense	RP11-658F2.8	3.17	5.69	0.95	1.88	2.98	2.29	1.8	1.68		1.7947	0.299905	0.593188		0.768534	0.60416	0.563905		0.843744	-1.73742	-0.753438		-0.379819	-0.726998	-0.826477
26354	ENSG00000258302	antisense	RP11-981P6.1	0.06	0.31	0.07	0.14	0.06	0.09	0.07	0.2		5.09836	1.16393	2.31148		1.4918	1.16393	3.29508		2.35003	0.21901	1.20881		0.577057	0.21901	1.72031
26358	ENSG00000258317	antisense	RP11-603J24.5	0.17	0.06	0.15	0.1	0.14	0	0.07	0.38		0.356725	0.883041	0.590643		0.0070922	0.503546	2.70213		-1.48712	-0.179448	-0.759641		-7.13955	-0.989804	1.4341
26359	ENSG00000258325	antisense	RP4-816N1.6	1.22	1.63	1.21	1.13	0.97	0.77	1.14	1.25		1.33579	0.99181	0.92629		0.794027	1.17508	1.28836		0.417694	-0.0118643	-0.110464		-0.33274	0.232756	0.365539
26361	ENSG00000258334	antisense	RP11-161H23.9	0	0	0	0	0	0	0	0		1	1	1		1	1	1		0	0	0		0	0	0
26362	ENSG00000258343	antisense	RP11-536G4.2	0	0.04	0	0	0	0	0.06	0		41	1	1		1	61	1		5.35755	0	0		0	5.93074	0
26364	ENSG00000258345	antisense	RP11-603J24.6	0	0.17	0	0	0	0	0.04	0		171	1	1		1	41	1		7.41785	0	0		0	5.35755	0
26374	ENSG00000258376	antisense	RP4-647C14.2	0.01	0.02	0	0	0	0	0	0		1.90909	0.0909091	0.0909091		1	1	1		0.932886	-3.45943	-3.45943		0	0	0
26375	ENSG00000258377	antisense	RP11-649E7.5	0.04	0	0.24	0	0	0	0	0		0.0243902	5.87805	0.0243902		1	1	1		-5.35755	2.55534	-5.35755		0	0	0
26376	ENSG00000258378	antisense	RP11-517O13.1	0	0	0.05	0	0	0.06	0	0		1	51	1		61	1	1		0	5.67243	0		5.93074	0	0
26378	ENSG00000258384	antisense	AC068831.6	0.12	0.04	0.12	0.06	0.04	0.09	0.06	0.03		0.338843	1	0.504132		2.21951	1.4878	0.756098		-1.56131	0	-0.988126		1.15024	0.573185	-0.403356
26381	ENSG00000258395	antisense	RP11-65I12.1	0	0	0	0.12	0	0	0	0		1	1	121		1	1	1		0	0	6.91886		0	0	0
26391	ENSG00000258424	antisense	RP11-471B22.2	0	0.1	0	0.16	0	0	0.1	0		101	1	161		1	101	1		6.65821	0	7.33092		0	6.65821	0
26394	ENSG00000258428	antisense	RP11-1085N6.2	0	0	0	0.05	0	0	0	0		1	1	51		1	1	1		0	0	5.67243		0	0	0
26396	ENSG00000258430	antisense	RP11-982M15.2	14.39	15.78	17.16	12.51	20.21	22.96	18.97	18.64		1.09659	1.19248	0.869363		1.13606	0.938647	0.92232		0.133022	0.253967	-0.20197		0.184045	-0.091345	-0.116661
26398	ENSG00000258437	antisense	RP11-661G16.1	0	0	0	0	0	0	0.03	0		1	1	1		1	31	1		0	0	0		0	4.9542	0
26405	ENSG00000258451	antisense	RP11-903H12.3	0.02	0	0.02	0.1	0	0	0.02	0.02		0.047619	1	4.80952		1	21	21		-4.39232	0	2.26589		0	4.39232	4.39232
[truncated: 27,421 more rows]
