# Supplementary material for: A natural antisense lncRNA controls breast cancer progression by promoting tumor suppressor gene mRNA stability
Source: PLoS Genet. 2018 Nov 29;14(11):e1007802. doi: 10.1371/journal.pgen.1007802 (PMC6289468; doi:10.1371/journal.pgen.1007802)
Supplement: S2 Table — (XLSX) [file pgen.1007802.s006.xlsx]

## Sheet: Table S2.
Table S2. Genes deregulated in M4 compared to M1.
	Row.names	gene_type	gene_name	M1-R1.FPKM	M2-R1.FPKM	M3-R1.FPKM	M4-R1.FPKM	M1-R2.FPKM	M2-R2.FPKM	M3-R2.FPKM	M4-R2.FPKM		M2-M1-R1-Fold Change	M3-M1-R1-Fold Change	M4-M1-R1-Fold Change		M2-M1-R2-Fold Change	M3-M1-R2-Fold Change	M4-M1-R2-Fold Change		M2-M1-R1-Log Fold Change	M3-M1-R1-Log Fold Change	M4-M1-R1-Log Fold Change		M2-M1-R2-Log Fold Change	M3-M1-R2-Log Fold Change	M4-M1-R2-Log Fold Change
27454	ENSG00000260944	antisense	RP11-463O9.5	3.42	0.21	0.08	0	5.41	2.69	0	0		0.0616779	0.0236773	0.000292312		0.49732	0.000184809	0.000184809		-4.0191	-5.40035	-11.7402		-1.00775	-12.4017	-12.4017
27864	ENSG00000262050	antisense	RP11-74E22.3	1.7	0.6	0.41	0	0.75	0.92	0.73	0.11		0.353322	0.241623	0.000587889		1.22636	0.973369	0.147803		-1.50095	-2.04917	-10.7322		0.294388	-0.0389415	-2.75825
25467	ENSG00000254910	antisense	RP11-326C3.7	1.41	1.83	0.61	0	1.38	1.3	0.51	0		1.29766	0.433026	0.000708717		0.942071	0.370022	0.000724113		0.375914	-1.20747	-10.4625		-0.0860924	-1.43432	-10.4315
21301	ENSG00000233766	antisense	AC098617.1	1.1	0.4	0.02	0	0.75	1.41	0	0		0.364214	0.0190736	0.000908265		1.87883	0.00133156	0.00133156		-1.45714	-5.71228	-10.1046		0.909833	-9.55267	-9.55267
24525	ENSG00000250320	antisense	CTD-2269F5.1	0.94	0.82	0.29	0	0.43	0.72	0.15	0		0.872476	0.309245	0.0010627		1.67285	0.350348	0.00232019		-0.196813	-1.69318	-9.87805		0.742311	-1.51314	-8.75154
24554	ENSG00000250413	antisense	RP11-448G15.1	0.67	1.6	0	0	0.07	0	0	0		2.38599	0.00149031	0.00149031		0.0140845	0.0140845	0.0140845		1.25459	-9.39017	-9.39017		-6.14975	-6.14975	-6.14975
26651	ENSG00000259038	antisense	CTD-2325P2.4	0.61	1	1.4	0	1.12	0.28	0.36	0		1.6383	2.29296	0.00163666		0.250669	0.322034	0.000892061		0.712198	1.19721	-9.25503		-1.99614	-1.63472	-10.1306
17782	ENSG00000215692	antisense	AC114730.8	0.55	0	0.12	0	0.65	0.32	0.85	0.15		0.00181488	0.219601	0.00181488		0.493088	1.30722	0.231951		-9.10591	-2.18705	-9.10591		-1.02008	0.386502	-2.10811
18786	ENSG00000225393	antisense	RP11-218L14.4	0.5	0.23	0.19	0	0.19	0.08	0.13	0.07		0.461078	0.381238	0.00199601		0.424084	0.685864	0.371728		-1.11692	-1.39124	-8.96867		-1.23758	-0.544006	-1.42768
27184	ENSG00000260281	antisense	RP11-329J18.2	0.45	0.21	0.13	0	0.16	0.21	0	0		0.467849	0.290466	0.00221729		1.31056	0.00621118	0.00621118		-1.09588	-1.78356	-8.81698		0.390182	-7.33092	-7.33092
28443	ENSG00000266341	antisense	RP5-890E16.4	0.43	0	0.44	0	0.35	1.01	0	0		0.00232019	1.0232	0.00232019		2.88034	0.002849	0.002849		-8.75154	0.0330908	-8.75154		1.52624	-8.45533	-8.45533
28769	ENSG00000267348	antisense	CTB-179K24.3	0.43	0.57	0.34	0	0.27	0	0.13	0.12		1.32483	0.791183	0.00232019		0.00369004	0.483395	0.446494		0.405803	-0.337916	-8.75154		-8.08215	-1.04873	-1.16329
28265	ENSG00000264982	antisense	RP11-344B2.2	0.41	0.31	0.14	0	0.41	0.74	0.54	0		0.756691	0.343066	0.00243309		1.80292	1.3163	0.00243309		-0.402224	-1.54344	-8.68299		0.850335	0.39649	-8.68299
26533	ENSG00000258745	antisense	RP11-218E20.5	0.35	0.1	0.07	0	0.11	0.12	0.03	0.04		0.287749	0.202279	0.002849		1.09009	0.279279	0.369369		-1.79712	-2.30558	-8.45533		0.124447	-1.84022	-1.43686
20953	ENSG00000232640	antisense	RP1-266L20.2	0.34	0.62	0.05	0	0.37	0.13	0.54	0		1.82111	0.14956	0.00293255		0.3531	1.45822	0.00269542		0.864822	-2.7412	-8.41363		-1.50185	0.544209	-8.53528
25976	ENSG00000256747	antisense	RP11-860B13.1	0.33	0	0	0	0.28	0	0.35	0		0.00302115	0.00302115	0.00302115		0.00355872	1.24911	0.00355872		-8.37069	-8.37069	-8.37069		-8.13443	0.320901	-8.13443
18979	ENSG00000226026	antisense	RP11-57H12.3	0.33	0.18	0.24	0	0.12	0.01	0.28	0.02		0.546828	0.728097	0.00302115		0.0909091	2.32231	0.173554		-0.870842	-0.457798	-8.37069		-3.45943	1.21556	-2.52655
24621	ENSG00000250685	antisense	RP11-486L19.2	0.32	0.67	0.09	0	0.22	0.21	0.17	0		2.09034	0.283489	0.00311526		0.954751	0.773756	0.00452489		1.06374	-1.81863	-8.32643		-0.0668034	-0.37005	-7.7879
20187	ENSG00000230084	antisense	RP4-613B23.1	0.31	0.4	0.21	0	0.11	0.41	0	0		1.28939	0.678457	0.00321543		3.7027	0.00900901	0.00900901		0.366688	-0.559672	-8.28077		1.88858	-6.79442	-6.79442
23956	ENSG00000247728	antisense	RP11-932O9.7	0.31	0.38	0.29	0	0.35	0	0.42	0.17		1.22508	0.935691	0.00321543		0.002849	1.19943	0.487179		0.292876	-0.0958954	-8.28077		-8.45533	0.262349	-1.03747
27240	ENSG00000260425	antisense	LA16c-316G12.2	0.3	0.03	0.48	0	0.02	0.11	0	0		0.10299	1.59801	0.00332226		5.28571	0.047619	0.047619		-3.27942	0.676273	-8.23362		2.4021	-4.39232	-4.39232
20707	ENSG00000231789	antisense	RP11-558F24.4	0.29	0.54	0.1	0	0.11	0.13	0.13	0.03		1.85911	0.347079	0.00343643		1.18018	1.18018	0.279279		0.894609	-1.52666	-8.18488		0.239007	0.239007	-1.84022
25331	ENSG00000254528	antisense	RP11-728F11.4	0.28	0.13	0	0	0.07	0.11	0	0		0.466192	0.00355872	0.00355872		1.56338	0.0140845	0.0140845		-1.101	-8.13443	-8.13443		0.644669	-6.14975	-6.14975
25665	ENSG00000255462	antisense	RP11-483L5.1	0.26	0.52	1.41	0	0.53	0.75	0.06	0		1.99617	5.40613	0.00383142		1.41431	0.114878	0.00188324		0.997234	2.4346	-8.02791		0.500101	-3.12183	-9.05257
25302	ENSG00000254453	antisense	NAV2-AS2	0.26	0.1	0	0	0.08	0.12	0	0		0.386973	0.00383142	0.00383142		1.49383	0.0123457	0.0123457		-1.36969	-8.02791	-8.02791		0.579013	-6.33985	-6.33985
19207	ENSG00000226786	antisense	RP1-167F1.2	0.23	0.2	0.06	0	0.05	0.08	0	0		0.87013	0.264069	0.004329		1.58824	0.0196078	0.0196078		-0.200697	-1.92101	-7.85175		0.667425	-5.67243	-5.67243
21933	ENSG00000235781	antisense	XXbac-BPG249D20.9	0.2	0.07	0.05	0	0.07	0.02	0	0		0.353234	0.253731	0.00497512		0.295775	0.0140845	0.0140845		-1.5013	-1.97863	-7.65105		-1.75743	-6.14975	-6.14975
23932	ENSG00000247311	antisense	CTC-441N14.2	0.2	0.02	0	0	0.07	0	0	0		0.104478	0.00497512	0.00497512		0.0140845	0.0140845	0.0140845		-3.25873	-7.65105	-7.65105		-6.14975	-6.14975	-6.14975
28546	ENSG00000266939	antisense	AC005559.2	0.2	0.06	0	0	0.42	0.27	0.19	0.04		0.303483	0.00497512	0.00497512		0.643705	0.453682	0.0973872		-1.72031	-7.65105	-7.65105		-0.635527	-1.14025	-3.36012
28643	ENSG00000267121	antisense	CTD-2020K17.1	0.19	0.02	0.01	0	0.12	0.01	0.01	0		0.109948	0.0575916	0.0052356		0.0909091	0.0909091	0.00826446		-3.18511	-4.118	-7.57743		-3.45943	-3.45943	-6.91886
28185	ENSG00000264273	antisense	CTD-2145A24.4	0.18	0.04	0	0	0.04	0	0	0		0.226519	0.00552486	0.00552486		0.0243902	0.0243902	0.0243902		-2.14229	-7.49985	-7.49985		-5.35755	-5.35755	-5.35755
25221	ENSG00000254208	antisense	RP11-219B4.3	0.18	0	0	0	0.14	0.05	0	0.05		0.00552486	0.00552486	0.00552486		0.361702	0.0070922	0.361702		-7.49985	-7.49985	-7.49985		-1.46713	-7.13955	-1.46713
25451	ENSG00000254862	antisense	RP11-159H22.2	0.17	0.01	0.04	0	0.01	0.04	0	0		0.0643275	0.239766	0.00584795		3.72727	0.0909091	0.0909091		-3.95842	-2.0603	-7.41785		1.89812	-3.45943	-3.45943
25356	ENSG00000254607	antisense	RP11-115C10.1	0.17	1.67	0.58	0	0.4	1.13	0.22	0.07		9.77193	3.39766	0.00584795		2.82045	0.551122	0.177057		3.28864	1.76454	-7.41785		1.49592	-0.859556	-2.49771
25485	ENSG00000254967	antisense	RP11-680F20.6	0.16	1.84	0	0	0.13	0.11	0.02	0		11.4348	0.00621118	0.00621118		0.847328	0.160305	0.00763359		3.51536	-7.33092	-7.33092		-0.239007	-2.64111	-7.03342
26117	ENSG00000257322	antisense	RP11-511B23.2	0.16	0.06	0.03	0	0.03	0.03	0.18	0		0.378882	0.192547	0.00621118		1	5.83871	0.0322581		-1.40018	-2.37672	-7.33092		0	2.54565	-4.9542
19233	ENSG00000226877	antisense	RP11-575L7.2	0.16	0.17	0	0	0.13	0	0	0.03		1.06211	0.00621118	0.00621118		0.00763359	0.00763359	0.236641		0.0869356	-7.33092	-7.33092		-7.03342	-7.03342	-2.07923
28050	ENSG00000263301	antisense	RP11-104H15.8	0.15	0	0	0	0.44	0	0	0		0.00662252	0.00662252	0.00662252		0.00226757	0.00226757	0.00226757		-7.2384	-7.2384	-7.2384		-8.78463	-8.78463	-8.78463
20946	ENSG00000232623	antisense	AP000266.7	0.15	0	0	0	0.07	0.04	0.06	0		0.00662252	0.00662252	0.00662252		0.577465	0.859155	0.0140845		-7.2384	-7.2384	-7.2384		-0.792195	-0.21901	-6.14975
19453	ENSG00000227589	antisense	RP5-1092A11.5	0.15	0	0	0	0.02	0	0	0		0.00662252	0.00662252	0.00662252		0.047619	0.047619	0.047619		-7.2384	-7.2384	-7.2384		-4.39232	-4.39232	-4.39232
26933	ENSG00000259684	antisense	RP11-120K9.2	0.15	0.1	0	0	0.11	0.37	0.03	0.04		0.668874	0.00662252	0.00662252		3.34234	0.279279	0.369369		-0.580193	-7.2384	-7.2384		1.74086	-1.84022	-1.43686
20203	ENSG00000230148	antisense	HOXB-AS1	0.13	0.14	0.13	0	0.13	0.14	0.08	0		1.07634	1	0.00763359		1.07634	0.618321	0.00763359		0.106128	0	-7.03342		0.106128	-0.693573	-7.03342
26787	ENSG00000259349	antisense	RP11-15E18.1	0.13	0.13	0.09	0	0.11	0.42	0.22	0		1	0.694656	0.00763359		3.79279	1.99099	0.00900901		0	-0.525628	-7.03342		1.92326	0.993487	-6.79442
27200	ENSG00000260329	antisense	RP11-412D9.4	0.13	0.22	0.12	0	0.34	0.27	0.11	0.05		1.68702	0.923664	0.00763359		0.794721	0.325513	0.14956		0.75448	-0.11456	-7.03342		-0.331479	-1.61921	-2.7412
27639	ENSG00000261396	antisense	CTD-2012K14.2	0.11	0	0	0	0.26	0	0	0		0.00900901	0.00900901	0.00900901		0.00383142	0.00383142	0.00383142		-6.79442	-6.79442	-6.79442		-8.02791	-8.02791	-8.02791
23063	ENSG00000241155	antisense	ARHGAP31-AS1	0.11	0.11	0	0	0.25	0.03	0	0.03		1	0.00900901	0.00900901		0.123506	0.00398406	0.123506		0	-6.79442	-6.79442		-3.01735	-7.97154	-3.01735
27157	ENSG00000260235	antisense	CTD-2026K11.3	0.1	0.13	0.21	0	0.11	0.08	0	0		1.29703	2.08911	0.00990099		0.72973	0.00900901	0.00900901		0.375212	1.06289	-6.65821		-0.454566	-6.79442	-6.79442
18299	ENSG00000223791	antisense	UBE2E1-AS1	0.1	0.04	0.02	0	0.03	0.14	0	0		0.405941	0.207921	0.00990099		4.54839	0.0322581	0.0322581		-1.30066	-2.26589	-6.65821		2.18536	-4.9542	-4.9542
27304	ENSG00000260581	antisense	CTB-113P19.4	6.8	1.43	0.21	0.07	1.3	1.23	0.26	0.08		0.21041	0.0310248	0.0104396		0.946195	0.200615	0.0622598		-2.24872	-5.01043	-6.58178		-0.0797902	-2.3175	-4.00556
21521	ENSG00000234477	antisense	AC004231.2	1.02	0.21	0.02	0.01	0.3	0.2	0	0.04		0.20666	0.0205681	0.0107738		0.667774	0.00332226	0.136213		-2.27467	-5.60345	-6.53634		-0.582568	-8.23362	-2.87607
26100	ENSG00000257271	antisense	KIRREL3-AS1	0.09	0.09	0.06	0	0.1	0.04	0.2	0		1	0.67033	0.010989		0.405941	1.9901	0.00990099		0	-0.577057	-6.50779		-1.30066	0.99284	-6.65821
18511	ENSG00000224509	antisense	AC010884.1	0.09	0.04	0	0	0.07	0	0	0		0.450549	0.010989	0.010989		0.0140845	0.0140845	0.0140845		-1.15024	-6.50779	-6.50779		-6.14975	-6.14975	-6.14975
21386	ENSG00000234006	antisense	DDX39B-AS1	0.09	0.09	0	0	0.03	0.16	0	0		1	0.010989	0.010989		5.19355	0.0322581	0.0322581		0	-6.50779	-6.50779		2.37672	-4.9542	-4.9542
23800	ENSG00000245080	antisense	MIR3150B	0.09	0.02	0.01	0	0.03	0.02	0.03	0		0.230769	0.120879	0.010989		0.677419	1	0.0322581		-2.11548	-3.04836	-6.50779		-0.561879	0	-4.9542
24530	ENSG00000250328	antisense	CTC-210G5.1	1.85	0.43	0	0.02	0.12	0.06	0.03	0		0.232847	0.000540249	0.0113452		0.504132	0.256198	0.00826446		-2.10255	-10.8541	-6.46177		-0.988126	-1.96467	-6.91886
28565	ENSG00000266978	antisense	CTD-2369P2.5	0.08	0	0.02	0	0.27	0.04	0.11	0		0.0123457	0.259259	0.0123457		0.151292	0.409594	0.00369004		-6.33985	-1.94753	-6.33985		-2.7246	-1.28773	-8.08215
25234	ENSG00000254248	antisense	RP11-320N21.2	0.08	0	0	0	0.05	0.07	0	0		0.0123457	0.0123457	0.0123457		1.39216	0.0196078	0.0196078		-6.33985	-6.33985	-6.33985		0.477322	-5.67243	-5.67243
24365	ENSG00000249639	antisense	CTB-138E5.1	0.08	0.34	0.14	0	0.62	0.04	0.15	0.09		4.20988	1.74074	0.0123457		0.0660225	0.243156	0.146538		2.07378	0.799701	-6.33985		-3.9209	-2.04004	-2.77065
29141	ENSG00000268564	antisense	AC003956.1	0.07	0	0.2	0	0.23	0.25	0	0		0.0140845	2.83099	0.0140845		1.08658	0.004329	0.004329		-6.14975	1.5013	-6.14975		0.119795	-7.85175	-7.85175
18828	ENSG00000225521	antisense	AC005237.4	0.07	0.49	0.06	0	0.08	0.23	0.13	0		6.91549	0.859155	0.0140845		2.85185	1.61728	0.0123457		2.78983	-0.21901	-6.14975		1.5119	0.693573	-6.33985
18651	ENSG00000224965	antisense	KCNC4-AS1	0.07	0.15	0.02	0	0.05	0	0	0		2.12676	0.295775	0.0140845		0.0196078	0.0196078	0.0196078		1.08866	-1.75743	-6.14975		-5.67243	-5.67243	-5.67243
25667	ENSG00000255467	antisense	RP11-144G7.2	0.07	0.02	0	0	0.04	0	0.1	0		0.295775	0.0140845	0.0140845		0.0243902	2.46341	0.0243902		-1.75743	-6.14975	-6.14975		-5.35755	1.30066	-5.35755
24103	ENSG00000248559	antisense	RP11-215P8.3	0.07	0.07	0	0	0.27	0.26	0.14	0.08		1	0.0140845	0.0140845		0.9631	0.520295	0.298893		0	-6.14975	-6.14975		-0.054243	-0.942598	-1.7423
19281	ENSG00000227028	antisense	SLC8A1-AS1	0.06	0	0	0	0.01	0.08	0.03	0		0.0163934	0.0163934	0.0163934		7.36364	2.81818	0.0909091		-5.93074	-5.93074	-5.93074		2.88042	1.49476	-3.45943
13071	ENSG00000177112	antisense	MRVI1-AS1	0.06	0.22	0.17	0	0.12	0	0	0.02		3.62295	2.80328	0.0163934		0.00826446	0.00826446	0.173554		1.85717	1.48712	-5.93074		-6.91886	-6.91886	-2.52655
19431	ENSG00000227496	antisense	RP11-145A3.1	0.06	0.04	0.06	0	0.04	0.01	0.05	0.01		0.672131	1	0.0163934		0.268293	1.2439	0.268293		-0.573185	0	-5.93074		-1.89812	0.314873	-1.89812
28217	ENSG00000264548	antisense	RP13-516M14.2	0.06	0.02	0.04	0	0.03	0.01	0.05	0.01		0.344262	0.672131	0.0163934		0.354839	1.64516	0.354839		-1.53842	-0.573185	-5.93074		-1.49476	0.718229	-1.49476
20727	ENSG00000231856	antisense	RP11-327P2.5	1.15	0.28	0.15	0.02	0.39	0.41	0.18	0.11		0.244136	0.13119	0.018245		1.05115	0.462916	0.283887		-2.03425	-2.93027	-5.77635		0.0719698	-1.11118	-1.81661
18390	ENSG00000224079	antisense	AC091729.7	0.05	0.02	0.17	0	0.14	0.17	0.07	0		0.411765	3.35294	0.0196078		1.21277	0.503546	0.0070922		-1.28011	1.74543	-5.67243		0.278301	-0.989804	-7.13955
21869	ENSG00000235590	antisense	GNAS-AS1	0.05	0	0.2	0	0.13	0.15	0.41	0		0.0196078	3.94118	0.0196078		1.15267	3.1374	0.00763359		-5.67243	1.97863	-5.67243		0.204982	1.64957	-7.03342
26238	ENSG00000257809	antisense	RP11-603J24.14	0.04	0	0	0	0.06	0	0	0		0.0243902	0.0243902	0.0243902		0.0163934	0.0163934	0.0163934		-5.35755	-5.35755	-5.35755		-5.93074	-5.93074	-5.93074
18937	ENSG00000225889	antisense	AC074289.1	0.04	0.21	0.29	0	0.01	0.03	0.17	0		5.14634	7.09756	0.0243902		2.81818	15.5455	0.0909091		2.36355	2.82732	-5.35755		1.49476	3.95842	-3.45943
21915	ENSG00000235724	antisense	AC009299.2	0.04	0.05	0.04	0	0.01	0.15	0.12	0		1.2439	1	0.0243902		13.7273	11	0.0909091		0.314873	0	-5.35755		3.77897	3.45943	-3.45943
25531	ENSG00000255092	antisense	RP11-58K22.4	0.03	0	0	0	0.05	0	0	0		0.0322581	0.0322581	0.0322581		0.0196078	0.0196078	0.0196078		-4.9542	-4.9542	-4.9542		-5.67243	-5.67243	-5.67243
27131	ENSG00000260156	antisense	RP11-394B2.6	0.03	0.07	0	0	0.05	0	0	0		2.29032	0.0322581	0.0322581		0.0196078	0.0196078	0.0196078		1.19555	-4.9542	-4.9542		-5.67243	-5.67243	-5.67243
28385	ENSG00000265888	antisense	RP11-408H20.2	0.03	0	0	0	0.05	0	0.03	0		0.0322581	0.0322581	0.0322581		0.0196078	0.607843	0.0196078		-4.9542	-4.9542	-4.9542		-5.67243	-0.718229	-5.67243
22271	ENSG00000236861	antisense	AC006378.2	0.03	0	0	0	0.03	0	0	0		0.0322581	0.0322581	0.0322581		0.0322581	0.0322581	0.0322581		-4.9542	-4.9542	-4.9542		-4.9542	-4.9542	-4.9542
29278	ENSG00000269235	antisense	HCCAT3	0.03	0	0	0	0.15	0	0	0.03		0.0322581	0.0322581	0.0322581		0.00662252	0.00662252	0.205298		-4.9542	-4.9542	-4.9542		-7.2384	-7.2384	-2.28421
25472	ENSG00000254919	antisense	RP11-698N11.2	0.03	0.1	0.26	0	0.19	0.04	0.44	0.04		3.25806	8.41935	0.0322581		0.21466	2.3089	0.21466		1.70402	3.07371	-4.9542		-2.21988	1.20721	-2.21988
22826	ENSG00000239911	antisense	PRKAG2-AS1	4.95	2.84	2.21	0.2	0.97	2.04	0.9	0.26		0.573823	0.446576	0.0405979		2.10196	0.927909	0.268795		-0.801321	-1.16302	-4.62245		1.07173	-0.107944	-1.89542
21267	ENSG00000233654	antisense	AC093388.3	1	0.78	0.42	0.04	1.14	1.55	0.22	0.32		0.78022	0.420579	0.040959		1.35933	0.19369	0.281332		-0.358048	-1.24955	-4.60967		0.4429	-2.36818	-1.82965
25728	ENSG00000255650	antisense	FAM222A-AS1	1.67	2.16	0.2	0.07	2.49	2.63	0.04	0.1		1.29324	0.120287	0.0424895		1.0562	0.0164593	0.040546		0.370987	-3.05544	-4.55675		0.0788862	-5.92496	-4.6243
29062	ENSG00000268204	antisense	CTD-3214H19.6	0.24	0.28	0.24	0.01	0.09	0	0.05	0		1.16598	1	0.0456432		0.010989	0.56044	0.010989		0.221537	0	-4.45346		-6.50779	-0.835369	-6.50779
26553	ENSG00000258793	antisense	RP11-404P21.3	0.02	0.07	0.02	0	0.05	0.03	0.13	0		3.38095	1	0.047619		0.607843	2.56863	0.0196078		1.75743	0	-4.39232		-0.718229	1.361	-5.67243
28237	ENSG00000264745	antisense	RP11-403A21.2	0.02	0.02	0	0	0.05	0	0	0		1	0.047619	0.047619		0.0196078	0.0196078	0.0196078		0	-4.39232	-4.39232		-5.67243	-5.67243	-5.67243
20675	ENSG00000231703	antisense	RP4-669H2.1	0.02	0.01	0	0	0.02	0.01	0	0		0.52381	0.047619	0.047619		0.52381	0.047619	0.047619		-0.932886	-4.39232	-4.39232		-0.932886	-4.39232	-4.39232
25179	ENSG00000254024	antisense	KB-1562D12.1	1.12	0.68	0.08	0.06	0.32	0	0	0		0.607493	0.0722569	0.0544157		0.00311526	0.00311526	0.00311526		-0.71906	-3.79072	-4.19983		-8.32643	-8.32643	-8.32643
16231	ENSG00000203497	antisense	PDCD4-AS1	3.74	2.55	0.64	0.24	1.23	1.45	0.3	0.23		0.681903	0.171345	0.0644213		1.17872	0.244517	0.187652		-0.552361	-2.54503	-3.95632		0.237217	-2.032	-2.41387
25932	ENSG00000256569	antisense	RP11-173P15.5	3.86	4.95	1.76	0.28	3.93	1.02	1.09	1.65		1.28231	0.456099	0.0727791		0.25973	0.277538	0.419995		0.358745	-1.13258	-3.78033		-1.94491	-1.84925	-1.25156
27489	ENSG00000261033	antisense	RP11-209D14.2	0.28	0.25	0.01	0.02	0.12	0.22	0.07	0.05		0.893238	0.0391459	0.0747331		1.82645	0.586777	0.421488		-0.162883	-4.67499	-3.74211		0.869039	-0.769116	-1.24644
20600	ENSG00000231439	antisense	WASIR2	0.14	0.19	0.2	0.01	0.35	0.13	0.35	0		1.35461	1.42553	0.0780142		0.373219	1	0.002849		0.437877	0.5115	-3.68012		-1.4219	0	-8.45533
19912	ENSG00000229109	antisense	RP11-439K3.1	0.47	0.09	0.09	0.04	0.04	0	0	0		0.193206	0.193206	0.0870488		0.0243902	0.0243902	0.0243902		-2.37179	-2.37179	-3.52203		-5.35755	-5.35755	-5.35755
18898	ENSG00000225764	antisense	LEPREL1-AS1	0.57	0.38	2.1	0.05	0.42	0.29	0.88	0.02		0.66725	3.67951	0.089317		0.691211	2.09264	0.0498812		-0.5837	1.87951	-3.48492		-0.532801	1.06532	-4.32536
23909	ENSG00000246877	antisense	DNM1P35	0.01	0.02	0	0	0.03	0	0	0		1.90909	0.0909091	0.0909091		0.0322581	0.0322581	0.0322581		0.932886	-3.45943	-3.45943		-4.9542	-4.9542	-4.9542
22382	ENSG00000237301	antisense	RP4-680D5.2	0.01	0	0.01	0	0.01	0.01	0.01	0		0.0909091	1	0.0909091		1	1	0.0909091		-3.45943	0	-3.45943		0	0	-3.45943
28019	ENSG00000263096	antisense	RP11-515O17.2	0.01	0.02	0	0	0.01	0.01	0.01	0		1.90909	0.0909091	0.0909091		1	1	0.0909091		0.932886	-3.45943	-3.45943		0	0	-3.45943
24650	ENSG00000250802	antisense	ZBED3-AS1	0.99	0.45	0.14	0.09	0.28	0.2	0.12	0.01		0.455096	0.142281	0.0918264		0.715302	0.430605	0.0391459		-1.13576	-2.81319	-3.44495		-0.483375	-1.21556	-4.67499
25048	ENSG00000253549	antisense	RP11-317J10.2	1.81	1.64	0.8	0.18	1	1.84	0.93	0.49		0.906129	0.442297	0.0999448		1.83916	0.93007	0.490509		-0.142211	-1.17691	-3.32272		0.879048	-0.104589	-1.02765
25015	ENSG00000253404	antisense	AC034243.1	0.46	0.63	0.09	0.05	0.34	0.5	0.15	0.03		1.36876	0.197397	0.110629		1.46921	0.442815	0.0909091		0.452873	-2.34083	-3.1762		0.555039	-1.17522	-3.45943
26173	ENSG00000257551	antisense	HLA-AS1	0.09	0.16	0.08	0.01	0.08	0.08	0.14	0		1.76923	0.89011	0.120879		1	1.74074	0.0123457		0.823122	-0.167945	-3.04836		0	0.799701	-6.33985
23802	ENSG00000245112	antisense	SMARCA5-AS1	0.75	0.47	0	0.09	0.3	0.09	0	0.03		0.627164	0.00133156	0.121172		0.302326	0.00332226	0.10299		-0.673086	-9.55267	-3.04487		-1.72583	-8.23362	-3.27942
20525	ENSG00000231187	antisense	RP11-38L15.3	2.06	3.11	0.85	0.25	1.44	1.3	0.9	0.38		1.50946	0.412906	0.121786		0.902845	0.62526	0.2644		0.594034	-1.27611	-3.03759		-0.147449	-0.677471	-1.91921
24778	ENSG00000251307	antisense	RP11-506H20.1	0.65	0.21	0.12	0.08	0.35	0.32	0.06	0.16		0.324117	0.185868	0.124424		0.91453	0.173789	0.458689		-1.62541	-2.42765	-3.00666		-0.128898	-2.52459	-1.12441
19115	ENSG00000226465	antisense	RP13-401N8.1	5.48	3.23	2.44	0.7	5.48	5.54	3.57	0.84		0.589491	0.445357	0.127896		1.01095	0.651523	0.153439		-0.762458	-1.16697	-2.96695		0.0157072	-0.618111	-2.70426
11380	ENSG00000167912	antisense	RP11-25K19.1	0.24	0.37	0.06	0.03	0.29	0.03	0.05	0.06		1.53942	0.253112	0.128631		0.106529	0.175258	0.209622		0.622386	-1.98215	-2.95869		-3.23068	-2.51245	-2.25414
21948	ENSG00000235837	antisense	AC073333.8	0.16	0	0	0.02	0.28	0.22	0	0.06		0.00621118	0.00621118	0.130435		0.786477	0.00355872	0.217082		-7.33092	-7.33092	-2.9386		-0.346524	-8.13443	-2.20369
25025	ENSG00000253445	antisense	CTB-79E8.2	0.23	0.44	0.39	0.03	1.31	1.07	0.15	0.21		1.90909	1.69264	0.134199		0.816934	0.115179	0.160946		0.932886	0.759276	-2.89755		-0.291709	-3.11805	-2.63535
28860	ENSG00000267549	antisense	AC006116.17	0.08	0.11	0.03	0.01	0.09	0.09	0.03	0		1.37037	0.382716	0.135802		1	0.340659	0.010989		0.454566	-1.38565	-2.88042		0	-1.5536	-6.50779
27965	ENSG00000262768	antisense	RP11-353N14.1	0.15	0.23	0.16	0.02	0.16	0.03	0.45	0		1.5298	1.06623	0.139073		0.192547	2.80124	0.00621118		0.613344	0.0925121	-2.84609		-2.37672	1.48607	-7.33092
25815	ENSG00000256034	antisense	RP11-707G14.1	0.43	0.12	0	0.06	0.32	0.12	0	0.09		0.280742	0.00232019	0.141531		0.376947	0.00311526	0.283489		-1.83268	-8.75154	-2.82081		-1.40757	-8.32643	-1.81863
20746	ENSG00000231920	antisense	NEBL-AS1	0.97	0.88	0.29	0.14	0.75	0.72	0.26	0.15		0.907312	0.299691	0.145211		0.960053	0.347537	0.201065		-0.140329	-1.73845	-2.78378		-0.0588136	-1.52476	-2.31426
20538	ENSG00000231233	antisense	CCDC147-AS1	0.14	0.06	0.17	0.02	0.13	0.28	0.02	0.02		0.432624	1.21277	0.148936		2.14504	0.160305	0.160305		-1.20881	0.278301	-2.74723		1.101	-2.64111	-2.64111
29162	ENSG00000268650	antisense	AC068499.10	0.81	0.77	0	0.12	0.48	0	0.04	0		0.950678	0.00123305	0.149199		0.002079	0.0852391	0.002079		-0.0729711	-9.66356	-2.74469		-8.90989	-3.55234	-8.90989
18415	ENSG00000224165	antisense	DNAJC27-AS1	2.46	1.44	2.09	0.37	1.82	2.55	0.99	0.78		0.585534	0.849655	0.150752		1.40088	0.544206	0.428885		-0.772174	-0.235052	-2.72975		0.486332	-0.877774	-1.22134
24607	ENSG00000250615	antisense	CTC-564N23.2	1.56	1.47	0.09	0.24	1.49	0.46	0.08	0.54		0.942345	0.058296	0.154388		0.309188	0.054326	0.362844		-0.0856733	-4.10046	-2.69537		-1.69344	-4.20221	-1.46258
18271	ENSG00000223701	antisense	RAET1E-AS1	0.58	0.56	0.15	0.09	0.47	0.63	0.08	0.22		0.965577	0.259897	0.156627		1.3397	0.171975	0.469214		-0.0505374	-1.94399	-2.6746		0.421913	-2.53973	-1.09168
26593	ENSG00000258891	antisense	RP5-1021I20.5	0.26	0	0.16	0.04	0.16	0	0.25	0		0.00383142	0.616858	0.157088		0.00621118	1.55901	0.00621118		-8.02791	-0.696989	-2.67035		-7.33092	0.640627	-7.33092
19323	ENSG00000227155	antisense	RP11-165F24.3	0.13	0.03	0	0.02	0.01	0.03	0.04	0		0.236641	0.00763359	0.160305		2.81818	3.72727	0.0909091		-2.07923	-7.03342	-2.64111		1.49476	1.89812	-3.45943
20491	ENSG00000231064	antisense	RP11-263K19.4	1.25	1.02	0.32	0.2	0.36	0.36	0.23	0		0.816147	0.256595	0.160671		1	0.639889	0.00277008		-0.293099	-1.96244	-2.63781		0	-0.644106	-8.49586
25284	ENSG00000254414	antisense	RP11-182J1.1	0.31	0	0.02	0.05	0.1	0	0	0.03		0.00321543	0.0675241	0.163987		0.00990099	0.00990099	0.306931		-8.28077	-3.88845	-2.60835		-6.65821	-6.65821	-1.70402
28964	ENSG00000267811	antisense	RP11-727F15.11	0.61	0.61	0.19	0.1	0.62	0.66	0.2	0.09		1	0.312602	0.165303		1.06441	0.323671	0.146538		0	-1.6776	-2.59682		0.090057	-1.6274	-2.77065
27423	ENSG00000260879	antisense	RP11-483I13.5	0.59	0.45	0.21	0.1	0.46	0.51	0.4	0.18		0.763113	0.357022	0.170897		1.10846	0.869848	0.392625		-0.390031	-1.48592	-2.5488		0.148557	-0.201165	-1.34878
22097	ENSG00000236305	antisense	RP11-126L15.4	1.52	1.2	1.43	0.26	0.32	1.69	0.58	0		0.789612	0.940828	0.171598		5.26791	1.80997	0.00311526		-0.340784	-0.0879965	-2.5429		2.39723	0.855965	-8.32643
20766	ENSG00000231993	antisense	RP1-85F18.5	0.41	0.09	0.04	0.07	0.07	0.05	0	0		0.221411	0.0997567	0.172749		0.71831	0.0140845	0.0140845		-2.1752	-3.32544	-2.53325		-0.477322	-6.14975	-6.14975
24315	ENSG00000249407	antisense	IL20RB-AS1	0.29	0.58	0.12	0.05	0.13	0.34	0.28	0.04		1.99656	0.415808	0.175258		2.60305	2.14504	0.312977		0.997519	-1.26601	-2.51245		1.3802	1.101	-1.67587
28902	ENSG00000267668	antisense	RP11-697E22.2	0.23	0.03	0	0.04	0.02	0	0	0		0.134199	0.004329	0.177489		0.047619	0.047619	0.047619		-2.89755	-7.85175	-2.4942		-4.39232	-4.39232	-4.39232
27559	ENSG00000261202	antisense	RP3-496C20.1	0.23	0.2	0.11	0.04	0.08	0.1	0.13	0.01		0.87013	0.480519	0.177489		1.24691	1.61728	0.135802		-0.200697	-1.05733	-2.4942		0.318361	0.693573	-2.88042
23952	ENSG00000247675	antisense	LRP4-AS1	0.56	0.18	0.68	0.1	0.14	0.5	0.4	0.02		0.322638	1.2139	0.180036		3.55319	2.84397	0.148936		-1.63201	0.279654	-2.47365		1.82912	1.50791	-2.74723
20377	ENSG00000230679	antisense	ENO1-AS1	0.59	0.32	0.09	0.11	0.26	0.32	0.61	0.05		0.543147	0.153976	0.187817		1.22989	2.341	0.195402		-0.880585	-2.69922	-2.4126		0.298523	1.22712	-2.35548
29015	ENSG00000268001	antisense	CTC-241F20.3	1.7	0.62	0.35	0.32	1.1	1.06	0.49	0.16		0.365079	0.206349	0.188713		0.963669	0.445958	0.146231		-1.45372	-2.27684	-2.40574		-0.0533898	-1.16502	-2.77368
18447	ENSG00000224292	antisense	AF196972.9	0.11	0.1	0.05	0.02	0.34	0.21	0.25	0.03		0.90991	0.459459	0.189189		0.618768	0.73607	0.0909091		-0.136204	-1.12199	-2.4021		-0.692529	-0.442084	-3.45943
24366	ENSG00000249641	antisense	HOXC-AS5	8.67	9.7	1.12	1.66	2.94	2.69	1.53	1.42		1.11879	0.129282	0.191558		0.914995	0.520571	0.483169		0.161935	-2.95141	-2.38415		-0.128164	-0.941833	-1.0494
22571	ENSG00000237976	antisense	RP11-126K1.6	0.34	0.81	0.13	0.07	0.62	0.92	0.27	0.25		2.3783	0.384164	0.208211		1.48309	0.436393	0.404187		1.24993	-1.3802	-2.26388		0.568608	-1.1963	-1.30691
19343	ENSG00000227210	antisense	AC079145.4	0.24	0.2	0.42	0.05	0.19	0.28	0.26	0		0.834025	1.74689	0.211618		1.4712	1.36649	0.0052356		-0.261838	0.804787	-2.24046		0.556997	0.450477	-7.57743
25638	ENSG00000255389	antisense	C6orf3	0.05	0.04	0.05	0.01	0.07	0.03	0.05	0		0.803922	1	0.215686		0.43662	0.71831	0.0140845		-0.314873	0	-2.21299		-1.19555	-0.477322	-6.14975
24563	ENSG00000250451	antisense	HOXC-AS1	4.31	5.79	1.17	0.94	4.21	1.73	1.28	0.3		1.34331	0.271631	0.218279		0.411066	0.304203	0.0714795		0.42579	-1.88028	-2.19576		-1.28256	-1.71689	-3.80633
22006	ENSG00000236021	antisense	RP11-195C7.1	0.09	0.31	0.26	0.02	0.18	0.04	0	0		3.41758	2.86813	0.230769		0.226519	0.00552486	0.00552486		1.77298	1.52011	-2.11548		-2.14229	-7.49985	-7.49985
26945	ENSG00000259712	antisense	CTD-2184D3.5	1.07	0.27	0.05	0.25	0.44	0.7	0	0.18		0.253035	0.047619	0.23436		1.58957	0.00226757	0.410431		-1.98259	-4.39232	-2.0932		0.668636	-8.78463	-1.28479
28468	ENSG00000266473	antisense	RP11-401F2.3	0.54	0.12	0.16	0.13	0.18	0.09	0.16	0.05		0.22366	0.297597	0.242144		0.502762	0.889503	0.281768		-2.16062	-1.74857	-2.04606		-0.992051	-0.168929	-1.82742
19338	ENSG00000227199	antisense	ST7-AS1	0.52	0.89	0.14	0.13	0.41	0.26	0.13	0.14		1.71017	0.270633	0.25144		0.635036	0.318735	0.343066		0.774142	-1.88559	-1.99172		-0.655089	-1.64957	-1.54344
25517	ENSG00000255052	antisense	FAM66D	0.32	0.09	0.08	0.08	0.12	0.05	0.14	0		0.283489	0.252336	0.252336		0.421488	1.16529	0.00826446		-1.81863	-1.98658	-1.98658		-1.24644	0.220688	-6.91886
19334	ENSG00000227192	antisense	RP1-45I4.3	0.2	0.07	0.41	0.05	0.32	0.12	0.19	0		0.353234	2.04478	0.253731		0.376947	0.595016	0.00311526		-1.5013	1.03194	-1.97863		-1.40757	-0.749001	-8.32643
25670	ENSG00000255471	antisense	RP11-736K20.5	0.08	0.13	0.15	0.02	0.48	0.09	0.18	0		1.61728	1.8642	0.259259		0.189189	0.376299	0.002079		0.693573	0.898555	-1.94753		-2.4021	-1.41005	-8.90989
20116	ENSG00000229862	antisense	RP11-505P4.7	0.31	0.13	0.16	0.08	0.25	0.12	0.13	0		0.421222	0.517685	0.26045		0.482072	0.521912	0.00398406		-1.24735	-0.949854	-1.94092		-1.05268	-0.938121	-7.97154
25293	ENSG00000254429	antisense	CTD-2562J17.7	0.46	0.68	0	0.12	0.25	0.36	0.48	0.09		1.47722	0.0021692	0.262473		1.43825	1.91633	0.36255		0.562888	-8.84862	-1.92976		0.524311	0.93835	-1.46375
21136	ENSG00000233223	antisense	AC113189.5	26.85	20.44	13.6	7.1	12.53	11.4	9.84	5.33		0.761275	0.506536	0.264459		0.909824	0.785332	0.425425		-0.39351	-0.981263	-1.91888		-0.136341	-0.348625	-1.23302
16206	ENSG00000203280	antisense	CTA-221G9.11	1.02	1.28	0.24	0.27	0.96	1.08	0.64	0.18		1.25465	0.236043	0.265426		1.12487	0.667014	0.188345		0.327288	-2.08288	-1.91362		0.169758	-0.584212	-2.40855
25854	ENSG00000256196	antisense	RP11-881M11.4	0.11	0.04	0.02	0.03	0.06	0	0	0.02		0.369369	0.189189	0.279279		0.0163934	0.0163934	0.344262		-1.43686	-2.4021	-1.84022		-5.93074	-5.93074	-1.53842
27141	ENSG00000260183	antisense	RP11-109P11.1	0.18	0.03	0	0.05	0.17	0.08	0	0		0.171271	0.00552486	0.281768		0.473684	0.00584795	0.00584795		-2.54565	-7.49985	-1.82742		-1.078	-7.41785	-7.41785
25278	ENSG00000254397	antisense	CTD-2371O3.2	0.18	0.03	0	0.05	0.02	0	0	0		0.171271	0.00552486	0.281768		0.047619	0.047619	0.047619		-2.54565	-7.49985	-1.82742		-4.39232	-4.39232	-4.39232
16593	ENSG00000204949	antisense	FAM83A-AS1	1.37	0.56	0.25	0.39	0.39	0.36	0.33	0.18		0.40919	0.183078	0.285193		0.923274	0.846547	0.462916		-1.28916	-2.44947	-1.80999		-0.11517	-0.240337	-1.11118
21891	ENSG00000235652	antisense	RP11-545I5.3	0.35	0.17	0.07	0.1	0.11	0.37	0.07	0		0.487179	0.202279	0.287749		3.34234	0.63964	0.00900901		-1.03747	-2.30558	-1.79712		1.74086	-0.644669	-6.79442
25094	ENSG00000253716	antisense	RP13-582O9.5	10.9	15.43	12.4	3.24	14.48	14.43	11.58	3.37		1.41556	1.1376	0.297312		0.996547	0.799738	0.232788		0.501371	0.185996	-1.74995		-0.00498996	-0.322401	-2.10291
22336	ENSG00000237126	antisense	AC073254.1	0.65	0.46	0.04	0.2	0.3	0.07	0.27	0.07		0.708141	0.06298	0.308756		0.23588	0.900332	0.23588		-0.497891	-3.98896	-1.69546		-2.08387	-0.151471	-2.08387
21608	ENSG00000234753	antisense	RP11-328M4.2	1.57	6.71	2.42	0.49	7.46	5.07	3.16	0.48		4.2718	1.54106	0.31254		0.679668	0.42367	0.0644686		2.09484	0.62392	-1.67789		-0.557099	-1.23899	-3.95526
21066	ENSG00000232973	antisense	CYP1B1-AS1	1.09	1.07	0.04	0.34	1.52	1.21	0.29	0.12		0.981668	0.0375802	0.312557		0.796187	0.191321	0.0795529		-0.0266926	-4.73388	-1.67781		-0.328821	-2.38593	-3.65194
24671	ENSG00000250900	antisense	CTC-338M12.6	0.22	0.07	0	0.07	0.1	0.14	0.09	0		0.321267	0.00452489	0.321267		1.39604	0.90099	0.00990099		-1.63816	-7.7879	-1.63816		0.48134	-0.150417	-6.65821
26978	ENSG00000259775	antisense	RP11-45P15.4	0.22	0.31	0.18	0.07	0.1	0.06	0.11	0		1.40724	0.819005	0.321267		0.60396	1.09901	0.00990099		0.492868	-0.288057	-1.63816		-0.727474	0.136204	-6.65821
26606	ENSG00000258938	antisense	RP11-317N8.5	0.36	0.17	0.07	0.12	0.14	0.19	0.02	0.06		0.473684	0.196676	0.33518		1.35461	0.148936	0.432624		-1.078	-2.34611	-1.57699		0.437877	-2.74723	-1.20881
22159	ENSG00000236514	antisense	RP11-162G10.5	0.33	0.15	0	0.11	0.26	0.18	0.02	0.08		0.456193	0.00302115	0.335347		0.693487	0.0804598	0.310345		-1.13228	-8.37069	-1.57627		-0.52806	-3.63559	-1.68806
22039	ENSG00000236107	antisense	AC010127.3	0.15	0.04	0.03	0.05	0.13	0.12	0.07	0		0.271523	0.205298	0.337748		0.923664	0.541985	0.00763359		-1.88085	-2.28421	-1.56598		-0.11456	-0.883676	-7.03342
27102	ENSG00000260083	antisense	MIR4519	1.48	2.08	1.21	0.51	1.09	1.04	0.89	0.43		1.40513	0.817691	0.345037		0.95417	0.816682	0.39505		0.490705	-0.290373	-1.53518		-0.067681	-0.292154	-1.33989
28488	ENSG00000266642	antisense	RP11-20B24.4	5.52	4.84	6.97	1.94	8.08	7.89	11.62	1.52		0.876834	1.26263	0.351567		0.976488	1.43806	0.188219		-0.189625	0.336436	-1.50813		-0.0343257	0.524128	-2.40951
19762	ENSG00000228630	antisense	HOTAIR	4.04	6.85	1.19	1.42	4.89	4.38	1.52	1.96		1.69537	0.294729	0.351646		0.895727	0.310979	0.400941		0.761602	-1.76254	-1.50781		-0.158869	-1.68511	-1.31854
24351	ENSG00000249593	antisense	CTB-46B19.2	0.03	0.02	0.01	0.01	0.06	0.06	0.07	0		0.677419	0.354839	0.354839		1	1.16393	0.0163934		-0.561879	-1.49476	-1.49476		0	0.21901	-5.93074
24187	ENSG00000248890	antisense	HHIP-AS1	0.03	0	0.03	0.01	0.01	0	0.09	0		0.0322581	1	0.354839		0.0909091	8.27273	0.0909091		-4.9542	0	-1.49476		-3.45943	3.04836	-3.45943
19337	ENSG00000227198	antisense	C6orf47-AS1	1.25	0.52	0.45	0.45	1.22	1.35	1.39	0		0.416467	0.360512	0.360512		1.10647	1.13923	0.000819001		-1.26373	-1.47188	-1.47188		0.145964	0.188059	-10.2538
27282	ENSG00000260526	antisense	RP11-73K9.2	0.39	0.35	0.15	0.14	0.45	0.49	0.18	0.03		0.897698	0.386189	0.360614		1.08869	0.40133	0.0687361		-0.155698	-1.37262	-1.47147		0.122596	-1.31714	-3.86279
27072	ENSG00000260018	antisense	RP11-505K9.1	3.99	3.11	1.37	1.44	1.98	1.78	1.37	0.57		0.779504	0.343523	0.361062		0.899041	0.692075	0.288238		-0.359372	-1.54152	-1.46968		-0.153541	-0.531	-1.79467
20507	ENSG00000231119	antisense	RP4-569M23.2	0.14	0.18	0.08	0.05	0.19	0.09	0.04	0.02		1.28369	0.574468	0.361702		0.47644	0.21466	0.109948		0.360295	-0.799701	-1.46713		-1.06963	-2.21988	-3.18511
19755	ENSG00000228606	antisense	RP11-574F21.2	0.93	0.33	0.37	0.34	0.21	0.46	0.32	0.04		0.355532	0.398496	0.366273		2.18483	1.52133	0.194313		-1.49195	-1.32736	-1.44901		1.12752	0.60533	-2.36355
24243	ENSG00000249116	antisense	CTD-2194D22.3	1.28	0.81	0.81	0.48	1.2	1.54	0.64	0.17		0.633099	0.633099	0.375488		1.2831	0.533722	0.142381		-0.659497	-0.659497	-1.41316		0.359631	-0.90584	-2.81217
27185	ENSG00000260285	antisense	RP11-600F24.7	0.85	2.93	0.21	0.32	0.5	0.48	0.13	0.13		3.44418	0.247944	0.377203		0.96008	0.261477	0.261477		1.78416	-2.01192	-1.40659		-0.0587737	-1.93524	-1.93524
29287	ENSG00000269293	antisense	ZSCAN16-AS1	0.71	0.78	0.42	0.27	0.84	1	0.46	0.19		1.09845	0.592124	0.381153		1.19025	0.548157	0.227111		0.135473	-0.756029	-1.39156		0.251264	-0.867339	-2.13853
25180	ENSG00000254027	antisense	RP11-363E6.3	0.57	0.56	0.26	0.22	1.07	0.85	0.4	0.18		0.982487	0.457093	0.38704		0.794585	0.374416	0.169001		-0.02549	-1.12944	-1.36944		-0.331727	-1.41728	-2.5649
20894	ENSG00000232442	antisense	CTD-3184A7.4	7.65	5.99	4.68	2.97	4.7	4.57	2.57	1.13		0.783035	0.611815	0.388315		0.972346	0.546905	0.240587		-0.352851	-0.708832	-1.3647		-0.0404579	-0.870638	-2.05537
19230	ENSG00000226862	antisense	RP11-569A11.1	0.18	0	0.09	0.07	0.38	0	0	0		0.00552486	0.502762	0.392265		0.00262467	0.00262467	0.00262467		-7.49985	-0.992051	-1.3501		-8.57365	-8.57365	-8.57365
25508	ENSG00000255031	antisense	RP11-802E16.3	1.07	0.13	0.94	0.42	0.43	0.74	0.3	0.21		0.122316	0.878618	0.393091		1.71926	0.698376	0.489559		-3.03132	-0.186692	-1.34707		0.781786	-0.517924	-1.03044
28818	ENSG00000267469	antisense	AC005944.2	14.6	20.31	10.62	5.75	13.13	8.83	4.6	3.7		1.39107	0.727416	0.393877		0.672531	0.350392	0.281852		0.476194	-0.459148	-1.34418		-0.572328	-1.51296	-1.82699
19703	ENSG00000228439	antisense	TSTD3	1.41	1.5	1.1	0.56	1.94	1.25	1.07	0.86		1.06378	0.780298	0.39759		0.644513	0.551777	0.443586		0.089206	-0.357904	-1.33065		-0.633718	-0.857842	-1.17271
22761	ENSG00000239523	antisense	MYLK-AS1	2.06	1.74	2.06	0.82	1.47	1.35	0.88	0.49		0.844736	1	0.39835		0.918423	0.598912	0.333787		-0.243428	0	-1.32789		-0.12277	-0.739583	-1.583
27509	ENSG00000261071	antisense	RP1-223E5.4	1.42	2.26	0.51	0.57	1.12	1.3	0.91	0.47		1.59113	0.359606	0.40183		1.16057	0.812667	0.420161		0.670054	-1.47551	-1.31534		0.214835	-0.299263	-1.25099
20996	ENSG00000232759	antisense	AC002480.3	0.05	0.04	0.01	0.02	0.12	0.07	0	0		0.803922	0.215686	0.411765		0.586777	0.00826446	0.00826446		-0.314873	-2.21299	-1.28011		-0.769116	-6.91886	-6.91886
20189	ENSG00000230091	antisense	TMEM254-AS1	0.29	0.22	0.21	0.12	0.29	0.12	0.18	0.07		0.75945	0.725086	0.415808		0.415808	0.621993	0.243986		-0.396973	-0.463776	-1.26601		-1.26601	-0.685029	-2.03513
27862	ENSG00000262026	antisense	RP11-2C24.6	6.66	7.43	2.92	2.81	6.42	7.31	6.35	2.47		1.1156	0.438523	0.422009		1.13861	0.989098	0.384831		0.157818	-1.18928	-1.24466		0.187271	-0.0158142	-1.3777
27046	ENSG00000259943	antisense	RP1-39G22.7	3.73	4.09	1.83	1.64	3.71	4.25	2.19	1.7		1.09649	0.490753	0.439828		1.14551	0.590407	0.458367		0.132891	-1.02693	-1.18499		0.195994	-0.760219	-1.12542
19032	ENSG00000226179	antisense	LINC00685	0.45	0.15	0.05	0.2	0.29	0.18	0.49	0.11		0.334812	0.113082	0.445676		0.621993	1.68729	0.381443		-1.57858	-3.14456	-1.16593		-0.685029	0.754704	-1.39046
18680	ENSG00000225075	antisense	RP11-426L16.3	0.09	0.19	0	0.04	0.11	0	0	0		2.0989	0.010989	0.450549		0.00900901	0.00900901	0.00900901		1.06963	-6.50779	-1.15024		-6.79442	-6.79442	-6.79442
24996	ENSG00000253327	antisense	RAD21-AS1	0.09	0.07	0.06	0.04	0.11	0.09	0.08	0.05		0.78022	0.67033	0.450549		0.81982	0.72973	0.459459		-0.358048	-0.577057	-1.15024		-0.286621	-0.454566	-1.12199
27677	ENSG00000261485	antisense	PAN3-AS1	0.55	0.61	0.25	0.25	0.68	0.63	0.44	0.11		1.10889	0.455535	0.455535		0.926579	0.647577	0.162996		0.14912	-1.13436	-1.13436		-0.110015	-0.626876	-2.6171
27759	ENSG00000261668	antisense	RP11-50D9.3	0.11	0.04	0.03	0.05	0.07	0.09	0.07	0.03		0.369369	0.279279	0.459459		1.28169	1	0.43662		-1.43686	-1.84022	-1.12199		0.358048	0	-1.19555
27290	ENSG00000260552	antisense	RP11-49I11.1	10.02	14.78	7.08	4.64	12.49	9.33	5.31	4.34		1.475	0.706616	0.463127		0.747018	0.425186	0.34753		0.560717	-0.501001	-1.11052		-0.420785	-1.23383	-1.52479
23801	ENSG00000245105	antisense	A2M-AS1	0.28	0.1	0.11	0.13	0.16	0.1	0.22	0.05		0.359431	0.395018	0.466192		0.627329	1.37267	0.31677		-1.47621	-1.34001	-1.101		-0.672705	0.456986	-1.65849
17755	ENSG00000215458	antisense	AP001053.11	0.51	0.8	0.43	0.24	0.65	1.18	0.23	0.18		1.56751	0.843444	0.471624		1.81413	0.354839	0.278034		0.648479	-0.245635	-1.08429		0.85928	-1.49476	-1.84667
24046	ENSG00000248367	antisense	CTB-129O4.1	1.64	1.29	0.66	0.78	2.25	0.88	0.28	0.88		0.786715	0.402803	0.475929		0.391382	0.124833	0.391382		-0.346086	-1.31185	-1.07118		-1.35335	-3.00192	-1.35335
28520	ENSG00000266872	antisense	RP11-19P22.8	1.06	1.89	0.69	0.51	2.2	3.33	0.83	0.8		1.78228	0.651272	0.481621		1.5134	0.377556	0.363925		0.833725	-0.618667	-1.05403		0.597796	-1.40524	-1.45828
13114	ENSG00000177406	antisense	RP11-218M22.1	0.6	0.69	0.55	0.29	0.77	0.66	0.57	0.26		1.14975	0.916805	0.484193		0.857328	0.740597	0.338521		0.201321	-0.125313	-1.04635		-0.222081	-0.43324	-1.56268
29282	ENSG00000269275	antisense	CTD-2105E13.15	0.33	0.42	0.22	0.16	0.25	0.28	0.45	0.04		1.2719	0.667674	0.486405		1.11952	1.79681	0.163347		0.346989	-0.582785	-1.03977		0.162883	0.84544	-2.61399
20789	ENSG00000232065	antisense	LINC01063	0.59	0.52	0.28	0.29	0.91	0.26	0.29	0.26		0.881557	0.475465	0.492386		0.286498	0.319429	0.286498		-0.181875	-1.07259	-1.02214		-1.8034	-1.64643	-1.8034
29369	ENSG00000269680	antisense	CTD-3128G10.6	0.23	0.54	0.39	0.47	0.32	0.48	0.14	0.77		2.34199	1.69264	2.03896		1.49844	0.439252	2.40187		1.22774	0.759276	1.02783		0.583464	-1.18688	1.26416
21971	ENSG00000235899	antisense	RP11-345L23.1	0.9	0.32	0.42	1.84	0.6	0.94	0.25	1.4		0.356271	0.467259	2.04329		1.56572	0.417637	2.33111		-1.48895	-1.09771	1.03089		0.64683	-1.25968	1.22102
21841	ENSG00000235501	antisense	RP4-639F20.1	0.16	0.25	1.11	0.33	0.1	0.28	0.21	0.21		1.55901	6.90062	2.0559		2.78218	2.08911	2.08911		0.640627	2.78673	1.03977		1.47621	1.06289	1.06289
28844	ENSG00000267523	antisense	CTD-2537I9.12	0.54	1.24	0.54	1.12	0.24	0.51	0.45	0.65		2.2939	1	2.07209		2.12033	1.87137	2.70124		1.1978	0	1.05109		1.08429	0.904094	1.43362
21001	ENSG00000232788	antisense	AC078883.3	0.07	0.02	0.06	0.15	0	0	0.04	0.37		0.295775	0.859155	2.12676		1	41	371		-1.75743	-0.21901	1.08866		0	5.35755	8.53528
25131	ENSG00000253865	antisense	RP11-394O4.3	0.12	0	0	0.26	0	0	0	0.03		0.00826446	0.00826446	2.15702		1	1	31		-6.91886	-6.91886	1.10904		0	0	4.9542
16788	ENSG00000205913	antisense	SRRM2-AS1	0.22	0.19	0.25	0.48	0.11	0.14	0.47	0.25		0.864253	1.13575	2.17647		1.27027	4.24324	2.26126		-0.210474	0.183641	1.12199		0.345135	2.08517	1.17713
21836	ENSG00000235488	antisense	JARID2-AS1	0.05	0.09	0	0.11	0	0	0	0.05		1.78431	0.0196078	2.17647		1	1	51		0.835369	-5.67243	1.12199		0	0	5.67243
26889	ENSG00000259583	antisense	RP11-66B24.4	1.07	1.44	0.69	2.35	0.74	0.67	0.73	2.14		1.34547	0.645191	2.19514		0.905533	0.986505	2.88934		0.428112	-0.632201	1.13432		-0.143161	-0.0196021	1.53074
24333	ENSG00000249491	antisense	EGFLAM-AS1	0.25	0.17	0.52	0.55	0.2	0.86	0.24	0.78		0.681275	2.0757	2.19522		4.28358	1.199	3.88557		-0.553691	1.0536	1.13436		2.09882	0.261838	1.95813
27248	ENSG00000260447	antisense	RP11-304L19.2	0.09	0	0	0.2	0	0.13	0	0.12		0.010989	0.010989	2.20879		131	1	121		-6.50779	-6.50779	1.14326		7.03342	0	6.91886
24625	ENSG00000250699	antisense	AP000892.4	0.04	0.2	0.08	0.09	0	0.19	0.12	0.05		4.90244	1.97561	2.21951		191	121	51		2.2935	0.982298	1.15024		7.57743	6.91886	5.67243
21590	ENSG00000234699	antisense	RP11-225H22.4	0.08	0.18	0	0.18	0	0	0	0.03		2.23457	0.0123457	2.23457		1	1	31		1.16	-6.33985	1.16		0	0	4.9542
11995	ENSG00000170919	antisense	TPT1-AS1	3.85	2.89	2.38	8.76	2.34	1.97	2.64	6.06		0.750714	0.618281	2.27499		0.841948	1.12815	2.58906		-0.413665	-0.693666	1.18586		-0.248197	0.173959	1.37243
21849	ENSG00000235530	antisense	AC087294.2	0.1	0.1	0.07	0.23	0.05	0.46	0.12	0.24		1	0.70297	2.28713		9.03922	2.37255	4.72549		0	-0.508464	1.19354		3.1762	1.24644	2.24046
27360	ENSG00000260742	antisense	RP11-366L5.1	0.03	0.05	0.01	0.07	0.02	0	0.04	0.06		1.64516	0.354839	2.29032		0.047619	1.95238	2.90476		0.718229	-1.49476	1.19555		-4.39232	0.965235	1.53842
20720	ENSG00000231840	antisense	AC073342.12	0.03	0.09	0.06	0.07	0	0	0	0.03		2.93548	1.96774	2.29032		1	1	31		1.5536	0.976541	1.19555		0	0	4.9542
22953	ENSG00000240541	antisense	TM4SF1-AS1	0.32	0.69	0.36	0.74	0.12	0.15	0.08	0.4		2.15265	1.12461	2.30841		1.24793	0.669421	3.31405		1.10611	0.169426	1.2069		0.319542	-0.579013	1.7286
26354	ENSG00000258302	antisense	RP11-981P6.1	0.06	0.31	0.07	0.14	0.06	0.09	0.07	0.2		5.09836	1.16393	2.31148		1.4918	1.16393	3.29508		2.35003	0.21901	1.20881		0.577057	0.21901	1.72031
29035	ENSG00000268093	antisense	AC022154.7	0.09	0.02	0.24	0.21	0.07	0.03	0.18	0.21		0.230769	2.64835	2.31868		0.43662	2.5493	2.97183		-2.11548	1.40509	1.2133		-1.19555	1.3501	1.57135
26203	ENSG00000257671	antisense	RP3-416H24.1	7.86	5.26	7.82	18.39	2.04	2.31	5.41	8.14		0.669253	0.994912	2.33952		1.13229	2.65115	3.98873		-0.579376	-0.00735977	1.22622		0.179241	1.40662	1.99593
22878	ENSG00000240207	antisense	RP11-379F4.4	0.46	0.47	0.86	1.08	0.26	0.33	1.57	0.85		1.02169	1.86768	2.3449		1.2682	6.01916	3.26054		0.0309603	0.901246	1.22953		0.342781	2.58956	1.70511
22337	ENSG00000237133	antisense	AC020594.5	0.08	0	0.07	0.19	0	0	0	0.09		0.0123457	0.876543	2.35802		1	1	91		-6.33985	-0.190103	1.23758		0	0	6.50779
20520	ENSG00000231170	antisense	AC002451.3	0.19	0.39	0	0.46	0	0	0	0.09		2.04712	0.0052356	2.41361		1	1	91		1.0336	-7.57743	1.27119		0	0	6.50779
18307	ENSG00000223813	antisense	AC007255.8	0.75	0.22	2.31	1.82	0.76	0.66	1.04	1.67		0.294274	3.07723	2.42477		0.868594	1.36794	2.1958		-1.76477	1.62163	1.27785		-0.203246	0.452002	1.13474
24401	ENSG00000249786	antisense	EAF1-AS1	0.02	0.02	0.14	0.05	0.02	0.04	0.1	0.16		1	6.71429	2.42857		1.95238	4.80952	7.66667		0	2.74723	1.28011		0.965235	2.26589	2.9386
27062	ENSG00000259985	antisense	RP11-549B18.1	0.41	0.69	0.69	1	0.71	0.51	1.42	1.8		1.68127	1.68127	2.43552		0.718706	1.99859	2.53305		0.749547	0.749547	1.28423		-0.476526	0.998985	1.34088
23472	ENSG00000243368	antisense	MCCC1-AS1	0.15	0.17	0.1	0.37	0.03	0.12	0.06	0.14		1.13245	0.668874	2.45695		3.90323	1.96774	4.54839		0.179448	-0.580193	1.29687		1.96467	0.976541	2.18536
28765	ENSG00000267344	antisense	CTB-39G8.3	0.54	0.4	0.38	1.33	0.11	0	0.48	0.31		0.74122	0.704251	2.46026		0.00900901	4.33333	2.8018		-0.432026	-0.505838	1.29881		-6.79442	2.11548	1.48635
20112	ENSG00000229848	antisense	RP13-766D20.2	0.12	0.14	0.02	0.3	0	0	0.2	0.11		1.16529	0.173554	2.4876		1	201	111		0.220688	-2.52655	1.31476		0	7.65105	6.79442
27146	ENSG00000260196	antisense	RP1-239B22.5	1.04	0.72	0.35	2.62	0.61	0.55	0.51	2.23		0.692603	0.337176	2.51777		0.9018	0.836334	3.65139		-0.529899	-1.56843	1.33215		-0.14912	-0.257849	1.86845
25998	ENSG00000256894	antisense	RP11-283G6.3	0.1	0.16	0.78	0.26	0	0.21	0.7	0.46		1.59406	7.73267	2.58416		211	701	461		0.672705	2.95097	1.36969		7.7211	9.45327	8.84862
25059	ENSG00000253582	antisense	RP11-649G15.2	0.08	0.15	0.11	0.21	0	0.4	0.04	0.04		1.8642	1.37037	2.60494		401	41	41		0.898555	0.454566	1.38125		8.64746	5.35755	5.35755
28710	ENSG00000267251	antisense	AC139100.3	0.03	0.07	0.18	0.08	0.04	0.08	0.1	0.09		2.29032	5.83871	2.6129		1.97561	2.46341	2.21951		1.19555	2.54565	1.38565		0.982298	1.30066	1.15024
26312	ENSG00000258101	antisense	RP11-977B10.2	0.03	0	0.09	0.08	0	0.29	0.02	0.03		0.0322581	2.93548	2.6129		291	21	31		-4.9542	1.5536	1.38565		8.18488	4.39232	4.9542
20502	ENSG00000231104	antisense	RP11-354M20.3	0.06	0.08	0.02	0.16	0	0.14	0	0.09		1.32787	0.344262	2.63934		141	1	91		0.409113	-1.53842	1.40018		7.13955	0	6.50779
28239	ENSG00000264769	antisense	RP11-498C9.12	0.04	0	0	0.11	0	0	0.06	0.08		0.0243902	0.0243902	2.70732		1	61	81		-5.35755	-5.35755	1.43686		0	5.93074	6.33985
25449	ENSG00000254859	antisense	RP11-661A12.5	0.11	0.42	0.1	0.3	0	0.43	0	0.07		3.79279	0.90991	2.71171		431	1	71		1.92326	-0.136204	1.4392		8.75154	0	6.14975
24863	ENSG00000251603	antisense	RP11-164P12.4	0.2	0.4	0.19	0.55	0	0.23	0.69	0.83		1.99502	0.950249	2.74129		231	691	831		0.996407	-0.0736229	1.45486		7.85175	9.43254	9.6987
23082	ENSG00000241269	antisense	AC093620.5	0.06	0.58	0.29	0.17	0.17	0.04	0.35	0.51		9.52459	4.77049	2.80328		0.239766	2.05263	2.9883		3.25166	2.25414	1.48712		-2.0603	1.03747	1.57933
28940	ENSG00000267750	antisense	AC003102.3	0.01	0.03	0	0.03	0.01	0.02	0	0.03		2.81818	0.0909091	2.81818		1.90909	0.0909091	2.81818		1.49476	-3.45943	1.49476		0.932886	-3.45943	1.49476
24517	ENSG00000250295	antisense	RP11-434I12.2	0.01	0.02	0.02	0.03	0	0	0	0.02		1.90909	1.90909	2.81818		1	1	21		0.932886	0.932886	1.49476		0	0	4.39232
25140	ENSG00000253893	antisense	FAM85B	0.01	0.01	0.06	0.03	0	0	0	0.03		1	5.54545	2.81818		1	1	31		0	2.47131	1.49476		0	0	4.9542
27087	ENSG00000260051	antisense	LA16c-390E6.4	0.26	0.28	0.12	0.74	0.13	0.07	0	0.28		1.07663	0.463602	2.83908		0.541985	0.00763359	2.14504		0.10652	-1.10904	1.50542		-0.883676	-7.03342	1.101
21620	ENSG00000234789	antisense	RP11-483H20.4	0.09	0.37	0	0.26	0	0.06	0	0.1		4.07692	0.010989	2.86813		61	1	101		2.02748	-6.50779	1.52011		5.93074	0	6.65821
23321	ENSG00000242539	antisense	AC007620.3	6.64	7.69	23.99	19.19	11.95	12.57	27	25.51		1.15811	3.61256	2.88978		1.05188	2.25931	2.13463		0.211771	1.85302	1.53096		0.0729681	1.17588	1.09399
20983	ENSG00000232725	antisense	U52111.14	0.02	0.08	0.8	0.06	0.03	0.3	0.38	0.07		3.85714	38.1429	2.90476		9.70968	12.2903	2.29032		1.94753	5.25334	1.53842		3.27942	3.61945	1.19555
21811	ENSG00000235397	antisense	EPN2-AS1	0.02	0.07	0	0.06	0	0	0.05	0.03		3.38095	0.047619	2.90476		1	51	31		1.75743	-4.39232	1.53842		0	5.67243	4.9542
21105	ENSG00000233098	antisense	RP11-344E13.3	0.04	0.08	0.05	0.12	0	0	0	0.03		1.97561	1.2439	2.95122		1	1	31		0.982298	0.314873	1.56131		0	0	4.9542
25150	ENSG00000253930	antisense	RP11-1149O23.2	1.01	1.27	1.16	2.99	0.85	0.59	2	4.38		1.25717	1.14837	2.95846		0.694477	2.35135	5.14806		0.330181	0.199585	1.56484		-0.526001	1.23349	2.36403
19958	ENSG00000229261	antisense	RP11-227H15.4	0.07	0	0.05	0.21	0	0.01	0.09	0.58		0.0140845	0.71831	2.97183		11	91	581		-6.14975	-0.477322	1.57135		3.45943	6.50779	9.18239
18669	ENSG00000225032	antisense	RP11-228B15.4	0.32	0.45	0.23	0.96	0.13	0.89	0.45	0.35		1.40498	0.719626	2.99377		6.80153	3.44275	2.67939		0.490554	-0.47468	1.58196		2.76586	1.78356	1.4219
27804	ENSG00000261779	antisense	RP11-69H7.3	0.42	0.79	0.82	1.29	0	0.48	3.66	1.24		1.87886	1.95012	3.06651		481	3661	1241		0.909857	0.963562	1.6166		8.90989	11.838	10.2773
23976	ENSG00000248019	antisense	FAM13A-AS1	0.24	0.17	0.16	0.75	0.19	0.29	0.07	0.41		0.709544	0.66805	3.11618		1.52356	0.371728	2.15183		-0.495037	-0.581972	1.63978		0.607447	-1.42768	1.10557
28840	ENSG00000267512	antisense	CTC-250I14.3	0.11	0.66	0.29	0.35	0	0.59	0	0.52		5.95495	2.62162	3.16216		591	1	521		2.57409	1.39046	1.66091		9.20701	0	9.02514
20174	ENSG00000230061	antisense	AP001065.2	0.28	0	0.37	0.9	0	0	0.55	0.66		0.00355872	1.32028	3.20641		1	551	661		-8.13443	0.400849	1.68096		0	9.10591	9.36851
26150	ENSG00000257497	antisense	RP11-585P4.5	0.12	0.73	0.4	0.39	0.08	0.05	0.58	0.17		6.04132	3.31405	3.2314		0.62963	7.17284	2.11111		2.59486	1.7286	1.69216		-0.667425	2.84254	1.078
29228	ENSG00000268983	antisense	AC005253.4	0.17	0.23	0.38	0.56	0.07	0.09	0	0.65		1.35088	2.22807	3.2807		1.28169	0.0140845	9.16901		0.433897	1.15579	1.714		0.358048	-6.14975	3.19677
26143	ENSG00000257453	antisense	RP11-290L1.3	9.78	25.43	12.86	32.92	12.26	14.8	9.18	26.3		2.60004	1.3149	3.36581		1.20716	0.748797	2.14509		1.37853	0.394949	1.75095		0.271618	-0.417353	1.10104
27984	ENSG00000262884	antisense	CTD-3060P21.1	0.02	0.01	0.03	0.07	0	0.04	0	0.09		0.52381	1.47619	3.38095		41	1	91		-0.932886	0.561879	1.75743		5.35755	0	6.50779
27704	ENSG00000261550	antisense	RP11-467J12.4	0.04	0.09	0.08	0.14	0.14	0	0	0.55		2.21951	1.97561	3.43902		0.0070922	0.0070922	3.9078		1.15024	0.982298	1.782		-7.13955	-7.13955	1.96636
25547	ENSG00000255129	antisense	RP11-839D17.3	0.04	0.15	0.16	0.14	0	0.09	0.14	0.05		3.68293	3.92683	3.43902		91	141	51		1.88085	1.97336	1.782		6.50779	7.13955	5.67243
27757	ENSG00000261663	antisense	RP11-304L19.11	0.16	0.4	0.19	0.56	0.11	0.33	0.35	0.38		2.49068	1.18634	3.48447		2.98198	3.16216	3.43243		1.31654	0.246512	1.80094		1.57627	1.66091	1.77923
22485	ENSG00000237686	antisense	RP5-1120P11.1	0.27	0.16	0.96	0.95	0.32	0.29	0.57	1.36		0.594096	3.54613	3.50923		0.906542	1.77882	4.23988		-0.751232	1.82624	1.81115		-0.141554	0.830917	2.08402
20145	ENSG00000229953	antisense	RP11-284F21.7	3.43	9.49	6.2	12.06	6.3	6.47	13.68	13.23		2.76625	1.80734	3.5153		1.02698	2.17124	2.09983		1.46793	0.853872	1.81365		0.0384079	1.11852	1.07027
21346	ENSG00000233885	antisense	YEATS2-AS1	0.05	0.18	0.17	0.18	0.07	0.18	0.11	0.21		3.54902	3.35294	3.54902		2.5493	1.56338	2.97183		1.82742	1.74543	1.82742		1.3501	0.644669	1.57135
25661	ENSG00000255449	antisense	RP11-91P24.6	0.05	0	0.09	0.18	0	0	0	0.03		0.0196078	1.78431	3.54902		1	1	31		-5.67243	0.835369	1.82742		0	0	4.9542
18961	ENSG00000225969	antisense	LINC00035	1.19	0.55	2.68	4.25	0.66	0.23	1.45	1.54		0.462636	2.25105	3.56927		0.34947	2.19516	2.33132		-1.11205	1.1706	1.83563		-1.51676	1.13433	1.22114
24153	ENSG00000248734	antisense	CTD-2260A17.1	0.14	0.18	0.06	0.53	0.04	0.07	0.15	0.18		1.28369	0.432624	3.76596		1.73171	3.68293	4.41463		0.360295	-1.20881	1.91302		0.792195	1.88085	2.14229
22236	ENSG00000236754	antisense	AC004019.13	0.02	0.01	0	0.08	0	0	0	0.01		0.52381	0.047619	3.85714		1	1	11		-0.932886	-4.39232	1.94753		0	0	3.45943
27426	ENSG00000260886	antisense	RP11-432I5.1	0.02	0	0.13	0.08	0	0	0.08	0.08		0.047619	6.2381	3.85714		1	81	81		-4.39232	2.64111	1.94753		0	6.33985	6.33985
26996	ENSG00000259804	antisense	CTD-2012K14.7	0.03	0.15	0.03	0.12	0.07	0.26	0.16	0.15		4.87097	1	3.90323		3.67606	2.26761	2.12676		2.28421	0	1.96467		1.87816	1.18117	1.08866
16496	ENSG00000204584	antisense	RP11-304F15.3	0.03	0.06	0.01	0.12	0.01	0.04	0	0.03		1.96774	0.354839	3.90323		3.72727	0.0909091	2.81818		0.976541	-1.49476	1.96467		1.89812	-3.45943	1.49476
29076	ENSG00000268288	antisense	RP11-98D18.16	0.15	0	0.1	0.59	0	0.17	0.09	0.26		0.00662252	0.668874	3.91391		171	91	261		-7.2384	-0.580193	1.96861		7.41785	6.50779	8.02791
25068	ENSG00000253616	antisense	RP11-875O11.3	0.43	0.34	0.88	1.7	0.35	0.67	0.73	1.45		0.791183	2.04408	3.94664		1.91168	2.08262	4.1339		-0.337916	1.03145	1.98062		0.934842	1.0584	2.0475
28786	ENSG00000267394	antisense	CTB-175E5.7	0.07	0.11	0.1	0.28	0	0.21	0	0.04		1.56338	1.42254	3.95775		211	1	41		0.644669	0.508464	1.98468		7.7211	0	5.35755
27594	ENSG00000261295	antisense	RP11-524D16__A.3	0.34	0.05	0.22	1.36	0.02	0.28	0.3	0.26		0.14956	0.648094	3.9912		13.381	14.3333	12.4286		-2.7412	-0.625725	1.99682		3.74211	3.8413	3.63559
23966	ENSG00000247853	antisense	RP5-940J5.6	0.04	0.02	0.07	0.17	0.02	0.15	0.06	0.17		0.512195	1.73171	4.17073		7.19048	2.90476	8.14286		-0.965235	0.792195	2.0603		2.84609	1.53842	3.02554
19933	ENSG00000229167	antisense	RP11-73M7.1	0.42	0.24	0.17	1.77	0.27	0.28	0.2	1.55		0.572447	0.406176	4.20665		1.0369	0.741697	5.72325		-0.804787	-1.29982	2.07267		0.0522773	-0.431097	2.51683
25175	ENSG00000254010	antisense	RP11-103H7.5	0.1	0.89	0.1	0.43	0.25	0.28	0.54	0.64		8.82178	1	4.26733		1.11952	2.15538	2.55378		3.14107	0	2.09333		0.162883	1.10794	1.35264
24674	ENSG00000250909	antisense	RP11-843P14.2	0.08	0.14	0	0.35	0	0	0.07	0.09		1.74074	0.0123457	4.33333		1	71	91		0.799701	-6.33985	2.11548		0	6.14975	6.50779
23831	ENSG00000245598	antisense	DACT3-AS1	0.04	0	0	0.18	0.06	0.03	0	0.16		0.0243902	0.0243902	4.41463		0.508197	0.0163934	2.63934		-5.35755	-5.35755	2.14229		-0.976541	-5.93074	1.40018
21673	ENSG00000234997	antisense	AC016745.3	0.04	0.11	0.04	0.18	0.03	0.04	0.15	0.09		2.70732	1	4.41463		1.32258	4.87097	2.93548		1.43686	0	2.14229		0.403356	2.28421	1.5536
18926	ENSG00000225855	antisense	RUSC1-AS1	1.9	1.01	2.31	8.62	1.13	1.43	3.15	5.03		0.531825	1.21568	4.53498		1.26525	2.78603	4.44828		-0.910976	0.281759	2.1811		0.339425	1.47821	2.15325
27322	ENSG00000260630	antisense	SNAI3-AS1	0.49	0.39	0.82	2.23	0.93	0.76	0.88	2.32		0.796334	1.6721	4.54379		0.817401	0.946294	2.49302		-0.328554	0.741659	2.1839		-0.290885	-0.0796391	1.31789
21463	ENSG00000234290	antisense	AC116366.6	0.04	0.06	0.02	0.19	0.05	0.01	0.01	0.11		1.4878	0.512195	4.65854		0.215686	0.215686	2.17647		0.573185	-0.965235	2.21988		-2.21299	-2.21299	1.12199
21970	ENSG00000235897	antisense	TM4SF19-AS1	0.25	0.4	0.66	1.18	0.03	0.46	0.89	2.26		1.59761	2.63347	4.70518		14.871	28.7419	72.9355		0.675915	1.39696	2.23425		3.89443	4.84509	6.18855
19656	ENSG00000228313	antisense	CTD-2555K7.4	0.02	0.07	0.05	0.1	0.02	0.03	0.05	0.07		3.38095	2.42857	4.80952		1.47619	2.42857	3.38095		1.75743	1.28011	2.26589		0.561879	1.28011	1.75743
26405	ENSG00000258451	antisense	RP11-903H12.3	0.02	0	0.02	0.1	0	0	0.02	0.02		0.047619	1	4.80952		1	21	21		-4.39232	0	2.26589		0	4.39232	4.39232
27968	ENSG00000262777	antisense	RP11-818O24.3	0.03	0	0.06	0.15	0	0	0	0.04		0.0322581	1.96774	4.87097		1	1	41		-4.9542	0.976541	2.28421		0	0	5.35755
23661	ENSG00000244161	antisense	FLNB-AS1	0.48	0.33	0.82	2.38	0.27	0.41	0.6	1.13		0.68815	1.70686	4.9501		1.51661	2.21771	4.17343		-0.539206	0.771345	2.30746		0.600846	1.14907	2.06123
29235	ENSG00000269019	antisense	AC005932.1	0.16	0.04	0.23	0.8	0.09	0.21	0.56	0.25		0.254658	1.43478	4.97516		2.31868	6.16484	2.75824		-1.97336	0.520832	2.31474		1.2133	2.62406	1.46375
13547	ENSG00000180139	antisense	ACTA2-AS1	0.02	0.07	0.02	0.11	0	0.12	0	0.08		3.38095	1	5.28571		121	1	81		1.75743	0	2.4021		6.91886	0	6.33985
26619	ENSG00000258959	antisense	RP11-1017G21.4	0.05	0.03	0	0.27	0.1	0.25	0	0.3		0.607843	0.0196078	5.31373		2.48515	0.00990099	2.9802		-0.718229	-5.67243	2.40972		1.31333	-6.65821	1.57541
28966	ENSG00000267815	antisense	CTB-191K22.5	0.65	0	0	3.51	0	0	0.13	2.24		0.0015361	0.0015361	5.39324		1	131	2241		-9.34651	-9.34651	2.43115		0	7.03342	11.1299
23990	ENSG00000248115	antisense	RP11-752D24.2	0.01	0	0	0.06	0	0	0	0.03		0.0909091	0.0909091	5.54545		1	1	31		-3.45943	-3.45943	2.47131		0	0	4.9542
27165	ENSG00000260252	antisense	RP11-384M15.3	0.11	1.05	0.59	0.63	0	0.52	0.03	0.17		9.46847	5.32432	5.68468		521	31	171		3.24313	2.4126	2.50708		9.02514	4.9542	7.41785
21981	ENSG00000235927	antisense	NEXN-AS1	0.02	0.05	0.02	0.12	0.04	0.06	0.01	0.09		2.42857	1	5.7619		1.4878	0.268293	2.21951		1.28011	0	2.52655		0.573185	-1.89812	1.15024
28526	ENSG00000266903	antisense	CTB-171A8.1	0.02	0	0.07	0.12	0	0.04	0.07	0.02		0.047619	3.38095	5.7619		41	71	21		-4.39232	1.75743	2.52655		5.35755	6.14975	4.39232
22567	ENSG00000237950	antisense	RP11-7O11.3	0.12	0.67	0.3	0.7	0.26	0.43	0.39	0.55		5.54545	2.4876	5.79339		1.65134	1.49808	2.11111		2.47131	1.31476	2.53441		0.723638	0.583119	1.078
27591	ENSG00000261286	antisense	RP11-517C16.2	0.24	0.16	0.12	1.41	0.32	0.43	0.15	0.79		0.66805	0.502075	5.85477		1.34268	0.470405	2.46417		-0.581972	-0.994026	2.54961		0.425115	-1.08802	1.3011
26475	ENSG00000258623	antisense	CTD-2325P2.3	0.04	0.09	0	0.24	0	0.05	0.13	0.1		2.21951	0.0243902	5.87805		51	131	101		1.15024	-5.35755	2.55534		5.67243	7.03342	6.65821
27646	ENSG00000261416	antisense	RP11-455F5.5	0.04	0	0	0.24	0	0	0.31	0.18		0.0243902	0.0243902	5.87805		1	311	181		-5.35755	-5.35755	2.55534		0	8.28077	7.49985
17670	ENSG00000215039	antisense	CD27-AS1	1.11	1.43	8.25	6.57	2.1	2.38	6.09	4.41		1.28803	7.42664	5.91449		1.13327	2.8991	2.09948		0.365165	2.89271	2.56425		0.180491	1.5356	1.07003
26739	ENSG00000259250	antisense	RP11-50C13.1	0.07	0.07	0.26	0.43	0.14	0.08	0.13	0.31		1	3.67606	6.07042		0.574468	0.929078	2.20567		0	1.87816	2.6018		-0.799701	-0.106128	1.14122
27679	ENSG00000261488	antisense	RP11-757F18.5	0.33	0.27	0.17	2.03	0.25	0.16	0.11	0.88		0.818731	0.516616	6.13595		0.641434	0.442231	3.50996		-0.288538	-0.952835	2.61729		-0.640627	-1.17713	1.81145
18540	ENSG00000224621	antisense	RP11-276H7.3	0.07	0.14	0.1	0.45	0.17	0.4	0.1	0.95		1.98592	1.42254	6.35211		2.34503	0.590643	5.5614		0.989804	0.508464	2.66724		1.22961	-0.759641	2.47545
27915	ENSG00000262429	antisense	RP5-1050D4.3	0.26	0.09	0.49	1.66	0.31	0.47	0	1.2		0.348659	1.88123	6.36398		1.51447	0.00321543	3.86174		-1.52011	0.911673	2.66993		0.598812	-8.28077	1.94925
24098	ENSG00000248544	antisense	CTB-47B11.3	0.01	0.01	0	0.07	0	0	0	0.14		1	0.0909091	6.45455		1	1	141		0	-3.45943	2.69032		0	0	7.13955
25113	ENSG00000253775	antisense	AC100802.3	0.01	0.13	0.08	0.07	0	0.03	0.06	0.29		11.9091	7.36364	6.45455		31	61	291		3.57399	2.88042	2.69032		4.9542	5.93074	8.18488
24373	ENSG00000249684	antisense	RP11-423H2.3	0.34	0.24	0.75	2.24	0.24	0.13	1.46	0.84		0.706745	2.20235	6.57185		0.543568	6.06224	3.48963		-0.500739	1.13904	2.7163		-0.879466	2.59985	1.80307
21958	ENSG00000235865	antisense	GSN-AS1	0.02	0.15	0.07	0.14	0.03	0.03	0.06	0.11		7.19048	3.38095	6.71429		1	1.96774	3.58065		2.84609	1.75743	2.74723		0	0.976541	1.84022
24546	ENSG00000250379	antisense	RP11-23P13.4	0.16	0.6	0.38	1.11	0	0.12	0.61	0.42		3.73292	2.36646	6.90062		121	611	421		1.9003	1.24273	2.78673		6.91886	9.25503	8.71768
26747	ENSG00000259264	antisense	RP11-60L3.1	0.81	0.05	0.29	5.6	0.18	0.23	0.06	4.39		0.0628853	0.358816	6.90629		1.27624	0.337017	24.2597		-3.99113	-1.47868	2.78791		0.351903	-1.56911	4.60049
27719	ENSG00000261582	antisense	RP4-614O4.11	0.09	0	0.21	0.64	0.11	0	0	0.28		0.010989	2.31868	7.04396		0.00900901	0.00900901	2.53153		-6.50779	1.2133	2.81639		-6.79442	-6.79442	1.34001
28392	ENSG00000265943	antisense	RP11-739L10.1	0.03	0.09	0.15	0.22	0.05	0.26	0.12	0.11		2.93548	4.87097	7.12903		5.11765	2.37255	2.17647		1.5536	2.28421	2.83371		2.35548	1.24644	1.12199
27829	ENSG00000261838	antisense	RP11-303E16.6	0.22	0	0.36	1.63	0.31	0.13	0.48	0.82		0.00452489	1.63348	7.38009		0.421222	1.54662	2.63987		-7.7879	0.707952	2.88364		-1.24735	0.629122	1.40047
19311	ENSG00000227110	antisense	LMCD1-AS1	0.03	0.08	0.03	0.23	0.01	0	0.1	0.13		2.6129	1	7.45161		0.0909091	9.18182	11.9091		1.38565	0	2.89755		-3.45943	3.19878	3.57399
20969	ENSG00000232692	antisense	AP001596.6	0.06	0.16	0.1	0.46	0.19	0.14	0.08	0.75		2.63934	1.65574	7.55738		0.73822	0.424084	3.93194		1.40018	0.727474	2.91789		-0.437877	-1.23758	1.97524
21278	ENSG00000233695	antisense	GAS6-AS1	0.04	0.04	0	0.31	0	0.05	0	0.07		1	0.0243902	7.58537		51	1	71		0	-5.35755	2.92322		5.67243	0	6.14975
23292	ENSG00000242349	antisense	NPPA-AS1	0.58	0.59	0.22	4.46	0.23	0.1	0.2	1.43		1.01721	0.380379	7.67814		0.437229	0.87013	6.19481		0.02462	-1.39449	2.94076		-1.19354	-0.200697	2.63106
19455	ENSG00000227591	antisense	RP1-28O10.1	0.06	0	0	0.48	0	0	0.18	0.5		0.0163934	0.0163934	7.88525		1	181	501		-5.93074	-5.93074	2.97916		0	7.49985	8.96867
28649	ENSG00000267128	antisense	RNF157-AS1	0.03	0	0.04	0.25	0	0.01	0.01	0.08		0.0322581	1.32258	8.09677		11	11	81		-4.9542	0.403356	3.01735		3.45943	3.45943	6.33985
28734	ENSG00000267283	antisense	AC005306.3	0.3	0.73	0.69	2.49	0.77	0.57	0.53	1.63		2.42857	2.29568	8.27575		0.740597	0.688716	2.11543		1.28011	1.19892	3.04889		-0.43324	-0.538019	1.08095
28368	ENSG00000265749	antisense	RP11-849F2.5	0.06	0.67	0.13	0.52	0.05	0.05	0.12	0.28		11	2.14754	8.54098		1	2.37255	5.5098		3.45943	1.10269	3.0944		0	1.24644	2.462
27731	ENSG00000261604	antisense	CTD-2636A23.2	0.65	0.12	0.92	5.87	1.05	0.91	1.17	7.03		0.185868	1.41475	9.01843		0.866794	1.11418	6.68982		-2.42765	0.500544	3.17288		-0.20624	0.155978	2.74197
24748	ENSG00000251179	antisense	RP11-893F2.9	0.02	0.04	0	0.2	0	0.25	0	0.1		1.95238	0.047619	9.57143		251	1	101		0.965235	-4.39232	3.25873		7.97154	0	6.65821
25029	ENSG00000253477	antisense	RP11-1C8.4	0.05	0.05	0.04	0.49	0.11	0	0.13	0.3		1	0.803922	9.62745		0.00900901	1.18018	2.71171		0	-0.314873	3.26715		-6.79442	0.239007	1.4392
24426	ENSG00000249898	antisense	CTD-2541M15.1	0.12	0.43	0.22	1.18	0.18	0.14	0.02	1.14		3.56198	1.82645	9.76033		0.779006	0.116022	6.30387		1.83268	0.869039	3.28693		-0.360295	-3.10753	2.65624
26215	ENSG00000257732	antisense	RP11-818F20.5	0.07	0	0	0.71	0	0	0.02	0.47		0.0140845	0.0140845	10.0141		1	21	471		-6.14975	-6.14975	3.32396		0	4.39232	8.87958
18681	ENSG00000225077	antisense	LINC00337	0.02	0.01	0.13	0.21	0.03	0.06	0.06	0.19		0.52381	6.2381	10.0476		1.96774	1.96774	6.16129		-0.932886	2.64111	3.32878		0.976541	0.976541	2.62323
21241	ENSG00000233589	antisense	RP4-694A7.2	0.73	0.29	2.23	7.57	1.44	1.59	3.84	3.85		0.398085	3.05198	10.357		1.10409	2.66551	2.67245		-1.32885	1.60975	3.37254		0.142864	1.41441	1.41816
28537	ENSG00000266923	antisense	RP11-693J15.4	0	0	0.02	0.01	0.01	0	0	0.03		1	21	11		0.0909091	0.0909091	2.81818		0	4.39232	3.45943		-3.45943	-3.45943	1.49476
17513	ENSG00000214432	antisense	AC068831.10	0	0.1	0.23	0.01	0.03	0.14	0.13	0.13		101	231	11		4.54839	4.22581	4.22581		6.65821	7.85175	3.45943		2.18536	2.07923	2.07923
20276	ENSG00000230408	antisense	AC007163.6	0.02	0.03	0.08	0.23	0.01	0.06	0	0.08		1.47619	3.85714	11		5.54545	0.0909091	7.36364		0.561879	1.94753	3.45943		2.47131	-3.45943	2.88042
15604	ENSG00000197251	antisense	LINC00336	0	0.01	0	0.01	0	0	0	0.01		11	1	11		1	1	11		3.45943	0	3.45943		0	0	3.45943
18951	ENSG00000225937	antisense	PCA3	0	0	0	0.01	0	0	0	0.01		1	1	11		1	1	11		0	0	3.45943		0	0	3.45943
27412	ENSG00000260855	antisense	RP11-439E19.10	0	0.01	0	0.01	0	0.02	0	0.01		11	1	11		21	1	11		3.45943	0	3.45943		4.39232	0	3.45943
27671	ENSG00000261471	antisense	RP11-61F12.1	0	0.01	0	0.01	0	0	0	0.01		11	1	11		1	1	11		3.45943	0	3.45943		0	0	3.45943
27975	ENSG00000262833	antisense	RP11-28G8.1	0	0	0	0.01	0	0	0	0.01		1	1	11		1	1	11		0	0	3.45943		0	0	3.45943
24084	ENSG00000248492	antisense	ZFAT-AS1	0	0	0	0.01	0	0	0	0.02		1	1	11		1	1	21		0	0	3.45943		0	0	4.39232
25087	ENSG00000253690	antisense	RP11-380I10.4	0	0	0	0.01	0	0	0	0.02		1	1	11		1	1	21		0	0	3.45943		0	0	4.39232
22340	ENSG00000237152	antisense	DLEU7-AS1	0	0	0	0.01	0	0	0.02	0.06		1	1	11		1	21	61		0	0	3.45943		0	4.39232	5.93074
19928	ENSG00000229153	antisense	EPHA1-AS1	0.05	0	0	0.58	0.04	0.1	0.08	0.14		0.0196078	0.0196078	11.3922		2.46341	1.97561	3.43902		-5.67243	-5.67243	3.50997		1.30066	0.982298	1.782
20524	ENSG00000231185	antisense	AC005592.2	0.24	0.31	1.62	2.83	0.48	0.53	1.69	2.06		1.29046	6.72614	11.7469		1.10395	3.51559	4.28482		0.367881	2.74978	3.55421		0.142675	1.81377	2.09924
29189	ENSG00000268812	antisense	RP1-102K2.8	0.23	0.45	1.33	2.8	0.22	0.32	1.44	1.61		1.95238	5.7619	12.1255		1.45249	6.52036	7.28959		0.965235	2.52655	3.59998		0.538527	2.70495	2.86584
28880	ENSG00000267601	antisense	RP11-323N12.5	0.81	3.9	5.99	10.79	1.85	1.21	4.3	4.12		4.81011	7.38718	13.3058		0.654241	2.32361	2.22636		2.26607	2.88502	3.73398		-0.612106	1.21637	1.15469
20759	ENSG00000231970	antisense	RP11-452K12.7	0.04	0.1	0	0.61	0.07	0.11	0.04	0.16		2.46341	0.0243902	14.9024		1.56338	0.577465	2.26761		1.30066	-5.35755	3.89748		0.644669	-0.792195	1.18117
22128	ENSG00000236404	antisense	RP11-125B21.2	0.01	0.1	0.19	0.17	0.03	0.17	0.09	0.13		9.18182	17.3636	15.5455		5.51613	2.93548	4.22581		3.19878	4.118	3.95842		2.46366	1.5536	2.07923
27747	ENSG00000261644	antisense	RP11-327F22.2	0.01	0	0.02	0.17	0	0	0	0.01		0.0909091	1.90909	15.5455		1	1	11		-3.45943	0.932886	3.95842		0	0	3.45943
22619	ENSG00000238120	antisense	CTA-941F9.9	0.03	0	0.16	0.55	0.11	0	0.1	0.45		0.0322581	5.19355	17.7742		0.00900901	0.90991	4.06306		-4.9542	2.37672	4.15171		-6.79442	-0.136204	2.02257
27857	ENSG00000262001	antisense	DLGAP1-AS2	0.1	0.35	0.27	2.01	0.32	0.4	0.24	1.05		3.47525	2.68317	19.9109		1.24922	0.750779	3.27414		1.79712	1.42394	4.31549		0.321029	-0.41354	1.71112
15526	ENSG00000196960	antisense	RP11-192P3.5	0	0	0	0.02	0	0	0	0.02		1	1	21		1	1	21		0	0	4.39232		0	0	4.39232
18556	ENSG00000224671	antisense	RP11-335O13.8	0	0	0	0.02	0	0	0	0.02		1	1	21		1	1	21		0	0	4.39232		0	0	4.39232
18856	ENSG00000225606	antisense	AC005281.2	0	0	0	0.02	0	0	0.05	0.02		1	1	21		1	51	21		0	0	4.39232		0	5.67243	4.39232
20101	ENSG00000229821	antisense	RP11-567E21.3	0	0	0	0.02	0	0	0.04	0.02		1	1	21		1	41	21		0	0	4.39232		0	5.35755	4.39232
27080	ENSG00000260034	antisense	RP11-266L9.2	0	0.03	0.02	0.02	0	0.04	0.02	0.02		31	21	21		41	21	21		4.9542	4.39232	4.39232		5.35755	4.39232	4.39232
16211	ENSG00000203307	antisense	RP11-375H19.2	0	0	0	0.02	0	0	0.09	0.03		1	1	21		1	91	31		0	0	4.39232		0	6.50779	4.9542
25943	ENSG00000256615	antisense	RP11-59N23.3	0	0	0	0.02	0	0	0	0.03		1	1	21		1	1	31		0	0	4.39232		0	0	4.9542
26172	ENSG00000257550	antisense	RP11-793H13.3	0	0	0.04	0.02	0	0.02	0	0.03		1	41	21		21	1	31		0	5.35755	4.39232		4.39232	0	4.9542
19193	ENSG00000226746	antisense	SMCR5	0	0	0.03	0.02	0	0	0.01	0.04		1	31	21		1	11	41		0	4.9542	4.39232		0	3.45943	5.35755
29336	ENSG00000269534	antisense	CTC-453G23.5	0	0	0	0.02	0	0	0	0.05		1	1	21		1	1	51		0	0	4.39232		0	0	5.67243
20921	ENSG00000232530	antisense	RP1-102K2.6	0	0.02	0	0.02	0	0	0.09	0.06		21	1	21		1	91	61		4.39232	0	4.39232		0	6.50779	5.93074
19333	ENSG00000227189	antisense	AC092535.3	0	0	0.01	0.02	0	0	0	0.07		1	11	21		1	1	71		0	3.45943	4.39232		0	0	6.14975
26760	ENSG00000259298	antisense	RP11-562A8.4	0	0.26	0.14	0.02	0	0	0	0.08		261	141	21		1	1	81		8.02791	7.13955	4.39232		0	0	6.33985
19003	ENSG00000226088	antisense	RP11-180O5.2	0	0	0	0.02	0	0	0	0.14		1	1	21		1	1	141		0	0	4.39232		0	0	7.13955
25749	ENSG00000255741	antisense	RP11-757G1.5	0	0.03	0.12	0.02	0	0	0	0.18		31	121	21		1	1	181		4.9542	6.91886	4.39232		0	0	7.49985
21937	ENSG00000235795	antisense	RP11-421L21.2	0	0.02	0.02	0.02	0	0	0.05	0.22		21	21	21		1	51	221		4.39232	4.39232	4.39232		0	5.67243	7.7879
22133	ENSG00000236426	antisense	RP11-79M19.2	0	0	0	0.02	0	0	0	0.23		1	1	21		1	1	231		0	0	4.39232		0	0	7.85175
20713	ENSG00000231806	antisense	PCAT7	0.01	0.08	0.93	0.26	0	0.06	1.04	0.44		7.36364	84.6364	23.7273		61	1041	441		2.88042	6.40321	4.56847		5.93074	10.0238	8.78463
26265	ENSG00000257913	antisense	RP11-386G11.5	0.02	0.13	0.65	0.51	0.08	0.09	1.03	0.45		6.2381	31	24.3333		1.12346	12.7284	5.5679		2.64111	4.9542	4.60486		0.167945	3.66998	2.47713
28686	ENSG00000267199	antisense	RP11-861E21.2	0.02	0.1	0.1	0.55	0.02	0.08	0.02	0.19		4.80952	4.80952	26.2381		3.85714	1	9.09524		2.26589	2.26589	4.71359		1.94753	0	3.18511
12597	ENSG00000174171	antisense	RP11-23P13.6	0.18	0.57	0.36	5.25	0.21	0.17	0.71	2.72		3.1547	1.99448	29.011		0.810427	3.36967	12.8957		1.6575	0.996009	4.85853		-0.303247	1.75261	3.68882
26834	ENSG00000259442	antisense	RP11-752G15.8	0.01	0	0.01	0.32	0.04	0.06	0.1	0.21		0.0909091	1	29.1818		1.4878	2.46341	5.14634		-3.45943	0	4.867		0.573185	1.30066	2.36355
18806	ENSG00000225442	antisense	MPRIP-AS1	0	0	0	0.03	0	0.03	0.01	0.02		1	1	31		31	11	21		0	0	4.9542		4.9542	3.45943	4.39232
22087	ENSG00000236266	antisense	RP3-467L1.4	0	0	0.09	0.03	0	0	0.06	0.02		1	91	31		1	61	21		0	6.50779	4.9542		0	5.93074	4.39232
13216	ENSG00000177993	antisense	ZNRF3-AS1	0	0	0	0.03	0	0	0	0.03		1	1	31		1	1	31		0	0	4.9542		0	0	4.9542
15791	ENSG00000197934	antisense	AP001597.1	0	0.01	0.01	0.03	0	0.01	0	0.03		11	11	31		11	1	31		3.45943	3.45943	4.9542		3.45943	0	4.9542
18404	ENSG00000224116	antisense	INHBA-AS1	0	0	0.01	0.03	0	0	0	0.03		1	11	31		1	1	31		0	3.45943	4.9542		0	0	4.9542
20454	ENSG00000230928	antisense	RP11-34A14.3	0	0	0	0.03	0	0	0	0.03		1	1	31		1	1	31		0	0	4.9542		0	0	4.9542
28566	ENSG00000266980	antisense	RP11-552F3.4	0	0.07	0	0.03	0	0	0	0.03		71	1	31		1	1	31		6.14975	0	4.9542		0	0	4.9542
16710	ENSG00000205537	antisense	RP11-89H19.1	0	0.01	0.01	0.03	0	0	0.01	0.04		11	11	31		1	11	41		3.45943	3.45943	4.9542		0	3.45943	5.35755
19940	ENSG00000229190	antisense	RP11-390B4.3	0	0	0	0.03	0	0	0	0.04		1	1	31		1	1	41		0	0	4.9542		0	0	5.35755
21330	ENSG00000233845	antisense	AC093732.1	0	0	0	0.03	0	0	0	0.04		1	1	31		1	1	41		0	0	4.9542		0	0	5.35755
24784	ENSG00000251330	antisense	CTD-2283N19.1	0	0	0.03	0.03	0	0.04	0.04	0.04		1	31	31		41	41	41		0	4.9542	4.9542		5.35755	5.35755	5.35755
26245	ENSG00000257831	antisense	RP11-596D21.1	0	0	0.06	0.03	0	0	0	0.04		1	61	31		1	1	41		0	5.93074	4.9542		0	0	5.35755
27075	ENSG00000260022	antisense	LA16c-306A4.1	0	0.11	0	0.03	0	0.08	0.07	0.04		111	1	31		81	71	41		6.79442	0	4.9542		6.33985	6.14975	5.35755
28946	ENSG00000267765	antisense	CTD-3193K9.3	0	0.23	0.11	0.03	0	0.09	0.02	0.04		231	111	31		91	21	41		7.85175	6.79442	4.9542		6.50779	4.39232	5.35755
19346	ENSG00000227215	antisense	RP11-445L13__B.3	0	0.04	0	0.03	0	0	0	0.05		41	1	31		1	1	51		5.35755	0	4.9542		0	0	5.67243
27742	ENSG00000261633	antisense	RP11-405F3.5	0	0	0	0.03	0	0	0	0.07		1	1	31		1	1	71		0	0	4.9542		0	0	6.14975
22076	ENSG00000236234	antisense	AC091132.1	0	0	0	0.03	0	0	0	0.08		1	1	31		1	1	81		0	0	4.9542		0	0	6.33985
21135	ENSG00000233221	antisense	AC133785.1	0.01	0.11	0.23	0.37	0.14	0.1	0.25	0.6		10.0909	21	33.7273		0.716312	1.78014	4.26241		3.33498	4.39232	5.07584		-0.48134	0.831992	2.09167
21167	ENSG00000233332	antisense	RP4-799P18.2	0	0.05	0.29	0.04	0.03	0.07	0.17	0.07		51	291	41		2.29032	5.51613	2.29032		5.67243	8.18488	5.35755		1.19555	2.46366	1.19555
20188	ENSG00000230090	antisense	AC108025.2	0	0	0.08	0.04	0	0	0.12	0.03		1	81	41		1	121	31		0	6.33985	5.35755		0	6.91886	4.9542
23627	ENSG00000244040	antisense	IL12A-AS1	0	0.04	0.07	0.04	0	0.01	0.01	0.03		41	71	41		11	11	31		5.35755	6.14975	5.35755		3.45943	3.45943	4.9542
13646	ENSG00000180846	antisense	CSNK1G2-AS1	0	0.01	0	0.04	0	0	0	0.05		11	1	41		1	1	51		3.45943	0	5.35755		0	0	5.67243
18831	ENSG00000225527	antisense	RP11-383B4.4	0	0	0.05	0.04	0	0	0	0.06		1	51	41		1	1	61		0	5.67243	5.35755		0	0	5.93074
25629	ENSG00000255355	antisense	AP000640.2	0	0.03	0	0.04	0	0	0.03	0.18		31	1	41		1	31	181		4.9542	0	5.35755		0	4.9542	7.49985
26328	ENSG00000258177	antisense	RP11-394J1.2	0	0	0.09	0.04	0	0.11	0.1	0.2		1	91	41		111	101	201		0	6.50779	5.35755		6.79442	6.65821	7.65105
27938	ENSG00000262580	antisense	RP11-334C17.5	0.02	0.03	0.15	0.97	0.02	0.01	0.68	0.32		1.47619	7.19048	46.2381		0.52381	32.4286	15.2857		0.561879	2.84609	5.53101		-0.932886	5.01919	3.93411
20056	ENSG00000229672	antisense	RP11-184A2.3	0	0	0.06	0.05	0.05	0	0.02	0.12		1	61	51		0.0196078	0.411765	2.37255		0	5.93074	5.67243		-5.67243	-1.28011	1.24644
26286	ENSG00000258010	antisense	RP11-210M15.1	0	0.02	0	0.05	0	0	0	0.03		21	1	51		1	1	31		4.39232	0	5.67243		0	0	4.9542
27537	ENSG00000261141	antisense	RP11-303E16.5	0	0.06	0.03	0.05	0	0	0	0.03		61	31	51		1	1	31		5.93074	4.9542	5.67243		0	0	4.9542
22573	ENSG00000237978	antisense	RP11-385J1.2	0	0.06	0.11	0.05	0	0	0	0.04		61	111	51		1	1	41		5.93074	6.79442	5.67243		0	0	5.35755
28122	ENSG00000263847	antisense	RP11-143J12.3	0	0.03	0.03	0.05	0	0	0.1	0.08		31	31	51		1	101	81		4.9542	4.9542	5.67243		0	6.65821	6.33985
21280	ENSG00000233706	antisense	RP5-1087E8.3	0	0	0.12	0.05	0	0	0	0.19		1	121	51		1	1	191		0	6.91886	5.67243		0	0	7.57743
20212	ENSG00000230176	antisense	RP4-779E11.3	0	0	0.08	0.06	0.1	0.05	0.04	0.33		1	81	61		0.50495	0.405941	3.27723		0	6.33985	5.93074		-0.985786	-1.30066	1.71248
25459	ENSG00000254894	antisense	NAV2-AS1	0	0.06	0.09	0.06	0.04	0	0.11	0.15		61	91	61		0.0243902	2.70732	3.68293		5.93074	6.50779	5.93074		-5.35755	1.43686	1.88085
20330	ENSG00000230565	antisense	ZNF32-AS2	0	0	0.02	0.06	0	0	0.02	0.04		1	21	61		1	21	41		0	4.39232	5.93074		0	4.39232	5.35755
27925	ENSG00000262482	antisense	LA16c-321D4.2	0	0.07	0	0.06	0	0	0	0.04		71	1	61		1	1	41		6.14975	0	5.93074		0	0	5.35755
25413	ENSG00000254756	antisense	RP11-867G23.12	0	0	0.08	0.06	0	0.1	0	0.05		1	81	61		101	1	51		0	6.33985	5.93074		6.65821	0	5.67243
22484	ENSG00000237685	antisense	RP11-360O19.4	0	0	0.01	0.06	0	0.02	0	0.08		1	11	61		21	1	81		0	3.45943	5.93074		4.39232	0	6.33985
25516	ENSG00000255050	antisense	RP11-661A12.9	0	0	0.03	0.06	0	0	0.1	0.09		1	31	61		1	101	91		0	4.9542	5.93074		0	6.65821	6.50779
22493	ENSG00000237718	antisense	AC009095.4	0	0.11	0	0.06	0	0	0	0.16		111	1	61		1	1	161		6.79442	0	5.93074		0	0	7.33092
22777	ENSG00000239636	antisense	RP4-728D4.2	0	0.04	0.12	0.07	0.03	0	0.02	0.08		41	121	71		0.0322581	0.677419	2.6129		5.35755	6.91886	6.14975		-4.9542	-0.561879	1.38565
16212	ENSG00000203321	antisense	RP11-197P3.4	0	0	0.02	0.07	0.02	0	0	0.08		1	21	71		0.047619	0.047619	3.85714		0	4.39232	6.14975		-4.39232	-4.39232	1.94753
29268	ENSG00000269191	antisense	AC005387.2	0	0	0.05	0.07	0	0	0.09	0.05		1	51	71		1	91	51		0	5.67243	6.14975		0	6.50779	5.67243
27668	ENSG00000261465	antisense	RP11-626G11.5	0	0.09	0.13	0.07	0	0.14	0	0.16		91	131	71		141	1	161		6.50779	7.03342	6.14975		7.13955	0	7.33092
28258	ENSG00000264932	antisense	Y_RNA	0	0.13	0	0.08	0.05	0.26	0	0.14		131	1	81		5.11765	0.0196078	2.76471		7.03342	0	6.33985		2.35548	-5.67243	1.46713
18331	ENSG00000223901	antisense	AP001469.5	0	0.14	0.07	0.08	0.03	0.04	0	0.28		141	71	81		1.32258	0.0322581	9.06452		7.13955	6.14975	6.33985		0.403356	-4.9542	3.18023
19620	ENSG00000228204	antisense	RP4-724E13.2	0	0	0	0.08	0	0	0	0.02		1	1	81		1	1	21		0	0	6.33985		0	0	4.39232
27446	ENSG00000260929	antisense	RP11-327F22.1	0	0	0	0.08	0	0	0	0.06		1	1	81		1	1	61		0	0	6.33985		0	0	5.93074
19832	ENSG00000228838	antisense	RP4-784A16.2	0	0	0	0.08	0	0.06	0	0.09		1	1	81		61	1	91		0	0	6.33985		5.93074	0	6.50779
23869	ENSG00000246250	antisense	RP11-613D13.5	0	0.02	0.07	0.08	0	0.05	0	0.19		21	71	81		51	1	191		4.39232	6.14975	6.33985		5.67243	0	7.57743
25118	ENSG00000253806	antisense	CTD-2292P10.2	0	0	0	0.08	0	0	0	0.33		1	1	81		1	1	331		0	0	6.33985		0	0	8.37069
28471	ENSG00000266495	antisense	RP11-17J14.2	0	0.15	0.32	0.08	0	0.18	0.52	0.37		151	321	81		181	521	371		7.2384	8.32643	6.33985		7.49985	9.02514	8.53528
20803	ENSG00000232124	antisense	AP001057.1	0	0.04	0.26	0.09	0.02	0.05	0.4	0.13		41	261	91		2.42857	19.0952	6.2381		5.35755	8.02791	6.50779		1.28011	4.25514	2.64111
25656	ENSG00000255441	antisense	CTD-2616J11.2	0	0	0	0.09	0	0	0.04	0.15		1	1	91		1	41	151		0	0	6.50779		0	5.35755	7.2384
18740	ENSG00000225261	antisense	RP5-937E21.8	0	0	0.01	0.1	0	0	0	0.04		1	11	101		1	1	41		0	3.45943	6.65821		0	0	5.35755
23915	ENSG00000247049	antisense	CTC-338M12.7	0	0.04	0	0.1	0	0.24	0	0.04		41	1	101		241	1	41		5.35755	0	6.65821		7.91289	0	5.35755
28754	ENSG00000267322	antisense	SCARNA17	0	0.02	0.05	0.1	0	0	0	0.04		21	51	101		1	1	41		4.39232	5.67243	6.65821		0	0	5.35755
26196	ENSG00000257642	antisense	RP11-474B16.1	0	0	0	0.1	0	0	0.03	0.11		1	1	101		1	31	111		0	0	6.65821		0	4.9542	6.79442
27562	ENSG00000261207	antisense	LA16c-361A3.3	0	0.22	0.06	0.1	0	0.15	0.03	0.11		221	61	101		151	31	111		7.7879	5.93074	6.65821		7.2384	4.9542	6.79442
21929	ENSG00000235772	antisense	AP001625.6	0	0	0	0.1	0	0	0	0.18		1	1	101		1	1	181		0	0	6.65821		0	0	7.49985
26000	ENSG00000256897	antisense	RP11-17G12.2	0	0.03	0.05	0.11	0.07	0.34	0	0.45		31	51	111		4.80282	0.0140845	6.35211		4.9542	5.67243	6.79442		2.26388	-6.14975	2.66724
19513	ENSG00000227844	antisense	RP13-143G15.3	0	0	0	0.11	0	0	0	0.02		1	1	111		1	1	21		0	0	6.79442		0	0	4.39232
16241	ENSG00000203588	antisense	IGBP1-AS1	0	0	0	0.11	0	0	0	0.04		1	1	111		1	1	41		0	0	6.79442		0	0	5.35755
25304	ENSG00000254458	antisense	RP11-867G23.13	0	0.03	0	0.11	0	0	0	0.04		31	1	111		1	1	41		4.9542	0	6.79442		0	0	5.35755
23444	ENSG00000243220	antisense	AC006159.4	0	0.14	0.05	0.11	0	0	0	0.05		141	51	111		1	1	51		7.13955	5.67243	6.79442		0	0	5.67243
20684	ENSG00000231724	antisense	RP11-573D15.3	0	0	0.06	0.11	0	0	0	0.19		1	61	111		1	1	191		0	5.93074	6.79442		0	0	7.57743
24464	ENSG00000250061	antisense	RP11-541P9.3	0	0.19	0.15	0.11	0	0	0	0.21		191	151	111		1	1	211		7.57743	7.2384	6.79442		0	0	7.7211
25172	ENSG00000254003	antisense	CTB-167B5.1	0	0.06	0.09	0.12	0	0	0.03	0.03		61	91	121		1	31	31		5.93074	6.50779	6.91886		0	4.9542	4.9542
16292	ENSG00000203808	antisense	BVES-AS1	0	0.02	0.12	0.12	0	0.01	0.16	0.04		21	121	121		11	161	41		4.39232	6.91886	6.91886		3.45943	7.33092	5.35755
22205	ENSG00000236663	antisense	AP001631.9	0	0.05	3.2	0.12	0	0	2.05	0.12		51	3201	121		1	2051	121		5.67243	11.6443	6.91886		0	11.0021	6.91886
24552	ENSG00000250410	antisense	RP11-714G18.1	0	0.12	0.06	0.12	0	0	0.06	0.14		121	61	121		1	61	141		6.91886	5.93074	6.91886		0	5.93074	7.13955
18797	ENSG00000225420	antisense	AC104134.2	0	0.09	0.04	0.13	0.01	0.04	0	0.03		91	41	131		3.72727	0.0909091	2.81818		6.50779	5.35755	7.03342		1.89812	-3.45943	1.49476
24475	ENSG00000250101	antisense	RP11-1252I4.2	0	0	0.1	0.13	0	0.12	0.06	0.04		1	101	131		121	61	41		0	6.65821	7.03342		6.91886	5.93074	5.35755
25640	ENSG00000255395	antisense	CTD-2562J17.2	0	0	0	0.13	0	0	0	0.04		1	1	131		1	1	41		0	0	7.03342		0	0	5.35755
26790	ENSG00000259354	antisense	RP11-519G16.3	0	0	0.04	0.13	0	0	0.05	0.05		1	41	131		1	51	51		0	5.35755	7.03342		0	5.67243	5.67243
27916	ENSG00000262434	antisense	RP11-676J12.8	0	0.08	0.04	0.13	0	0	0	0.05		81	41	131		1	1	51		6.33985	5.35755	7.03342		0	0	5.67243
28637	ENSG00000267112	antisense	RP11-839G9.1	0	0	0	0.13	0	0	0	0.09		1	1	131		1	1	91		0	0	7.03342		0	0	6.50779
24291	ENSG00000249307	antisense	LINC01088	0	0.02	0.18	0.14	0	0.07	0.11	0.06		21	181	141		71	111	61		4.39232	7.49985	7.13955		6.14975	6.79442	5.93074
26217	ENSG00000257740	antisense	RP11-977G19.12	0	0.29	0.09	0.15	0.08	0.73	0.05	0.17		291	91	151		9.02469	0.62963	2.11111		8.18488	6.50779	7.2384		3.17388	-0.667425	1.078
25353	ENSG00000254604	antisense	AP000487.6	0	0.1	0.03	0.16	0.11	0.32	0.27	0.23		101	31	161		2.89189	2.44144	2.08108		6.65821	4.9542	7.33092		1.53201	1.28773	1.05733
20687	ENSG00000231731	antisense	AC010976.2	0	0.03	0.02	0.16	0	0	0.05	0.03		31	21	161		1	51	31		4.9542	4.39232	7.33092		0	5.67243	4.9542
21305	ENSG00000233776	antisense	RP11-384P7.6	0	0	0	0.16	0	0	0	0.2		1	1	161		1	1	201		0	0	7.33092		0	0	7.65105
26974	ENSG00000259768	antisense	RP5-991G20.1	0	0.04	0.29	0.17	0.11	0.51	0.64	0.5		41	291	171		4.6036	5.77477	4.51351		5.35755	8.18488	7.41785		2.20276	2.52976	2.17425
26867	ENSG00000259520	antisense	CTD-2651B20.3	0	0.03	0.17	0.17	0	0	0.03	0.09		31	171	171		1	31	91		4.9542	7.41785	7.41785		0	4.9542	6.50779
21439	ENSG00000234203	antisense	RP5-1050D4.2	0	0.05	0	0.17	0	0.11	0	0.17		51	1	171		111	1	171		5.67243	0	7.41785		6.79442	0	7.41785
20008	ENSG00000229472	antisense	RP1-64K7.4	0	0.21	0	0.17	0	0	0	0.52		211	1	171		1	1	521		7.7211	0	7.41785		0	0	9.02514
16227	ENSG00000203446	antisense	AC004988.1	0	0	0	0.18	0	0	0	0.03		1	1	181		1	1	31		0	0	7.49985		0	0	4.9542
27244	ENSG00000260436	antisense	RP11-20I23.7	0	0	0	0.18	0	0	0	0.14		1	1	181		1	1	141		0	0	7.49985		0	0	7.13955
22562	ENSG00000237938	antisense	RP11-288I21.1	0	0.08	0.05	0.19	0.07	0.13	0	0.18		81	51	191		1.84507	0.0140845	2.5493		6.33985	5.67243	7.57743		0.883676	-6.14975	1.3501
26751	ENSG00000259279	antisense	CTD-2033D15.1	0	0	0.79	0.19	0.1	0	0.36	0.37		1	791	191		0.00990099	3.57426	3.67327		0	9.62753	7.57743		-6.65821	1.83764	1.87706
28945	ENSG00000267764	antisense	RP11-484L8.1	0	0	0.03	0.19	0.01	0	0.02	0.21		1	31	191		0.0909091	1.90909	19.1818		0	4.9542	7.57743		-3.45943	0.932886	4.26167
20861	ENSG00000232352	antisense	SEMA3B-AS1	0	0.24	0	0.19	0	0	0	0.09		241	1	191		1	1	91		7.91289	0	7.57743		0	0	6.50779
19291	ENSG00000227053	antisense	RP11-395B7.4	0	0	0.78	0.2	0	0.38	1.05	0.08		1	781	201		381	1051	81		0	9.60918	7.65105		8.57365	10.0375	6.33985
28301	ENSG00000265287	antisense	RP11-192H23.6	0	0	0.02	0.2	0	0.35	0.35	0.12		1	21	201		351	351	121		0	4.39232	7.65105		8.45533	8.45533	6.91886
28619	ENSG00000267077	antisense	RP11-127I20.5	0	0.14	0	0.21	0	0.21	0	0.05		141	1	211		211	1	51		7.13955	0	7.7211		7.7211	0	5.67243
21367	ENSG00000233930	antisense	KRTAP5-AS1	0	0	0.04	0.21	0	0.09	0	0.11		1	41	211		91	1	111		0	5.35755	7.7211		6.50779	0	6.79442
18295	ENSG00000223774	antisense	RP11-307B6.3	0	0	0.04	0.21	0	0	0.06	0.16		1	41	211		1	61	161		0	5.35755	7.7211		0	5.93074	7.33092
19870	ENSG00000228973	antisense	AC009955.8	0	0.4	0	0.21	0	0	0	0.16		401	1	211		1	1	161		8.64746	0	7.7211		0	0	7.33092
19318	ENSG00000227128	antisense	LBX1-AS1	0	0.16	0.07	0.22	0.01	0.23	0	0.39		161	71	221		21	0.0909091	35.5455		7.33092	6.14975	7.7879		4.39232	-3.45943	5.15159
19367	ENSG00000227279	antisense	AC015933.2	0	0.14	0.27	0.23	0	0.06	0.09	0.19		141	271	231		61	91	191		7.13955	8.08215	7.85175		5.93074	6.50779	7.57743
18474	ENSG00000224388	antisense	BACE2-IT1	0	0	0	0.24	0	0	0	0.07		1	1	241		1	1	71		0	0	7.91289		0	0	6.14975
29078	ENSG00000268292	antisense	AC006547.15	0	0	0	0.24	0	0	0	0.07		1	1	241		1	1	71		0	0	7.91289		0	0	6.14975
24201	ENSG00000248936	antisense	RP11-36B15.1	0	0.1	0.1	0.24	0	0.04	0.17	0.16		101	101	241		41	171	161		6.65821	6.65821	7.91289		5.35755	7.41785	7.33092
20296	ENSG00000230479	antisense	AP000695.6	0	0.03	0.05	0.25	0.04	0.1	0	0.3		31	51	251		2.46341	0.0243902	7.34146		4.9542	5.67243	7.97154		1.30066	-5.35755	2.87607
22264	ENSG00000236841	antisense	AC007750.5	0	0	0.07	0.26	0.02	0	0.01	0.1		1	71	261		0.047619	0.52381	4.80952		0	6.14975	8.02791		-4.39232	-0.932886	2.26589
20191	ENSG00000230098	antisense	RP11-462G8.3	0	0	0	0.27	0	0	0	0.19		1	1	271		1	1	191		0	0	8.08215		0	0	7.57743
26877	ENSG00000259540	antisense	RP11-526I2.1	0	0.05	0	0.28	0	0	0.03	0.08		51	1	281		1	31	81		5.67243	0	8.13443		0	4.9542	6.33985
26493	ENSG00000258658	antisense	RP11-517O13.3	0	0	0.05	0.31	0	0	0.22	0.07		1	51	311		1	221	71		0	5.67243	8.28077		0	7.7879	6.14975
26269	ENSG00000257925	antisense	RP11-493L12.3	0	0.03	1.15	0.32	0.08	0.03	0.51	0.43		31	1151	321		0.382716	6.30864	5.32099		4.9542	10.1687	8.32643		-1.38565	2.65733	2.41169
17805	ENSG00000215841	antisense	RP11-800A3.2	0	0	0.14	0.35	0	0	0.14	0.7		1	141	351		1	141	701		0	7.13955	8.45533		0	7.13955	9.45327
21760	ENSG00000235246	antisense	RP1-5O6.5	0	0	0	0.42	0	0	0	0.13		1	1	421		1	1	131		0	0	8.71768		0	0	7.03342
22744	ENSG00000239462	antisense	CTD-2021J15.1	0	0	0	0.46	0	0	0	0.13		1	1	461		1	1	131		0	0	8.84862		0	0	7.03342
24976	ENSG00000253256	antisense	CTB-11I22.1	0	0	0.05	0.5	0.02	0.38	0.1	0.21		1	51	501		18.1429	4.80952	10.0476		0	5.67243	8.96867		4.18133	2.26589	3.32878
25611	ENSG00000255317	antisense	RP11-688I9.2	0	0	0	0.52	0	0	0	0.2		1	1	521		1	1	201		0	0	9.02514		0	0	7.65105
22742	ENSG00000239445	antisense	ST3GAL6-AS1	0	0.04	0.12	0.52	0	0.08	0.2	0.27		41	121	521		81	201	271		5.35755	6.91886	9.02514		6.33985	7.65105	8.08215
27973	ENSG00000262823	antisense	RP13-580F15.2	0	0	0.09	0.52	0	0	0.13	0.75		1	91	521		1	131	751		0	6.50779	9.02514		0	7.03342	9.55267
27398	ENSG00000260824	antisense	CTD-2235H24.2	0	1.12	0.41	0.53	0	0	0.4	0.77		1121	411	531		1	401	771		10.1306	8.68299	9.05257		0	8.64746	9.59059
19786	ENSG00000228705	antisense	LINC00659	0	0.21	0.97	0.56	0.17	0.52	1.19	1.04		211	971	561		3.04678	6.96491	6.08772		7.7211	9.92333	9.13186		1.60729	2.80011	2.6059
20527	ENSG00000231194	antisense	FARP1-AS1	0	0	0	0.62	0	0	0.09	0.41		1	1	621		1	91	411		0	0	9.27845		0	6.50779	8.68299
19069	ENSG00000226312	antisense	CFLAR-AS1	0	0.03	0.02	0.64	0	0.03	0.05	0.24		31	21	641		31	51	241		4.9542	4.39232	9.32418		4.9542	5.67243	7.91289
25828	ENSG00000256083	antisense	RP11-366L20.3	0	0	0	0.67	0.26	0	0.04	0.57		1	1	671		0.00383142	0.157088	2.18774		0	0	9.39017		-8.02791	-2.67035	1.12944
20742	ENSG00000231903	antisense	AC079354.5	0	0.38	0.45	0.68	0.16	0.55	0.09	0.45		381	451	681		3.42236	0.565217	2.80124		8.57365	8.81698	9.41151		1.77499	-0.823122	1.48607
21318	ENSG00000233818	antisense	AP000695.4	0	0.05	0.31	0.71	0.19	0.25	0.12	0.55		51	311	711		1.31414	0.633508	2.88482		5.67243	8.28077	9.47371		0.394115	-0.658566	1.52848
19559	ENSG00000228013	antisense	RP11-350G8.5	0	0.01	0.01	0.76	0.06	0.03	0.05	0.42		11	11	761		0.508197	0.836066	6.90164		3.45943	3.45943	9.57175		-0.976541	-0.258312	2.78694
25436	ENSG00000254829	antisense	RP11-7I15.3	0	0.71	0.79	0.81	0	0.32	0.41	0.43		711	791	811		321	411	431		9.47371	9.62753	9.66356		8.32643	8.68299	8.75154
26064	ENSG00000257126	antisense	RP11-966I7.1	0	0	0.06	0.87	0	0	0	0.76		1	61	871		1	1	761		0	5.93074	9.76653		0	0	9.57175
23725	ENSG00000244468	antisense	RP11-206M11.7	0	0	0.13	1.32	0.11	0.12	0	2.36		1	131	1321		1.09009	0.00900901	21.2703		0	7.03342	10.3674		0.124447	-6.79442	4.41077
19693	ENSG00000228404	antisense	AP001468.58	0	0.04	0.34	1.6	0	0.12	0.18	0.37		41	341	1601		121	181	371		5.35755	8.41363	10.6448		6.91886	7.49985	8.53528
26492	ENSG00000258657	antisense	RP11-104E19.1	0	0.05	4.38	1.81	0	0	3.17	2.9		51	4381	1811		1	3171	2901		5.67243	12.097	10.8226		0	11.6307	11.5023
21822	ENSG00000235448	antisense	RP11-3L8.3	0	0.12	0.6	2.82	0	0	0.82	1.84		121	601	2821		1	821	1841		6.91886	9.23122	11.462		0	9.68124	10.8463
27297	ENSG00000260570	antisense	RP11-24N18.1	0	0.19	3.31	5.05	2.56	1	0	10.3		191	3311	5051		0.390863	0.000390472	4.02226		7.57743	11.6931	12.3024		-1.35527	-11.3225	2.00801
16960	ENSG00000211891	IG_C_gene	IGHE	0.01	0	0	0.05	0	0	0	0.03		0.0909091	0.0909091	4.63636		1	1	31		-3.45943	-3.45943	2.21299		0	0	4.9542
16963	ENSG00000211896	IG_C_gene	IGHG1	0	0	0	0.04	0	0	0	0.03		1	1	41		1	1	31		0	0	5.35755		0	0	4.9542
16962	ENSG00000211895	IG_C_gene	IGHA1	0	0	0.01	0.07	0	0	0.03	0.01		1	11	71		1	31	11		0	3.45943	6.14975		0	4.9542	3.45943
25177	ENSG00000254017	IG_C_pseudogene	IGHEP2	0	0	0	0.1	0	0	0	0.06		1	1	101		1	1	61		0	0	6.65821		0	0	5.93074
20555	ENSG00000231292	IG_V_gene	IGKV1OR2-108	0	0	0.49	0.45	0	0.3	0	0.72		1	491	451		301	1	721		0	8.93958	8.81698		8.23362	0	9.49386
16545	ENSG00000204776	IG_V_pseudogene	IGKV1OR-3	0	0	1.11	0.44	0	0	0.17	0.45		1	1111	441		1	171	451		0	10.1176	8.78463		0	7.41785	8.81698
9384	ENSG00000156755	IG_V_pseudogene	IGKV1OR-2	0	0	0.6	0.58	0.39	0.73	0	2.05		1	601	581		1.86957	0.00255754	5.24552		0	9.23122	9.18239		0.902703	-8.61102	2.39109
19405	ENSG00000227403	lincRNA	AC009299.3	4.51	7.79	2.95	0	4.78	4.05	2.37	0		1.72711	0.654179	0.00022168		0.847312	0.495921	0.000209161		0.788361	-0.612243	-12.1392		-0.239034	-1.01182	-12.2231
21425	ENSG00000234147	lincRNA	RP3-460G2.2	2.42	1.41	0.34	0	5.34	3.93	0	0.1		0.582817	0.140851	0.000413052		0.736004	0.000187231	0.0189103		-0.778885	-2.82776	-11.2414		-0.442214	-12.3829	-5.72468
20849	ENSG00000232316	lincRNA	RP1-124C6.1	1.96	0.94	0.1	0	0.15	0.13	0	0.04		0.479857	0.0515043	0.000509944		0.86755	0.00662252	0.271523		-1.05932	-4.27916	-10.9374		-0.204982	-7.2384	-1.88085
26417	ENSG00000258479	lincRNA	LINC00640	1.5	1.36	0.24	0	0.73	0.11	0.02	0		0.906729	0.16056	0.000666223		0.151847	0.0287278	0.00136799		-0.141257	-2.63882	-10.5517		-2.71931	-5.12141	-9.51373
23791	ENSG00000244952	lincRNA	RP11-1000B6.5	1.15	0.61	0.07	0	0.61	0.18	0.2	0.03		0.530843	0.0616855	0.00086881		0.296236	0.328969	0.0507365		-0.913644	-4.01892	-10.1687		-1.75518	-1.60398	-4.30083
20270	ENSG00000230387	lincRNA	RP4-737E23.2	1.03	0.07	0	0	0.32	0.19	0	0		0.0688652	0.000969932	0.000969932		0.595016	0.00311526	0.00311526		-3.86008	-10.0098	-10.0098		-0.749001	-8.32643	-8.32643
19842	ENSG00000228873	lincRNA	AC012307.2	1.01	0.36	0	0	0.6	0	0	0		0.357072	0.00098912	0.00098912		0.00166389	0.00166389	0.00166389		-1.48571	-9.98157	-9.98157		-9.23122	-9.23122	-9.23122
25673	ENSG00000255477	lincRNA	RP11-63D14.1	0.79	0.22	0	0	0.49	0.35	0	0		0.279393	0.00126422	0.00126422		0.714868	0.00203666	0.00203666		-1.83963	-9.62753	-9.62753		-0.484252	-8.93958	-8.93958
20677	ENSG00000231705	lincRNA	RP11-432J24.2	0.52	0.21	0	0	0.43	0.24	0	0.13		0.40499	0.00191939	0.00191939		0.559165	0.00232019	0.303944		-1.30404	-9.02514	-9.02514		-0.838655	-8.75154	-1.71812
20384	ENSG00000230710	lincRNA	LINC00332	0.49	0.04	0	0	0.14	0.07	0	0		0.0835031	0.00203666	0.00203666		0.503546	0.0070922	0.0070922		-3.58203	-8.93958	-8.93958		-0.989804	-7.13955	-7.13955
20173	ENSG00000230058	lincRNA	RP11-172E9.2	0.47	0	0	0	0.15	0.05	0	0		0.00212314	0.00212314	0.00212314		0.337748	0.00662252	0.00662252		-8.87958	-8.87958	-8.87958		-1.56598	-7.2384	-7.2384
20856	ENSG00000232336	lincRNA	RP11-782C8.3	0.46	0.26	0.24	0	0.63	0.05	0.08	0.17		0.566161	0.522777	0.0021692		0.0808241	0.128368	0.270998		-0.820717	-0.935734	-8.84862		-3.62907	-2.96165	-1.88364
18306	ENSG00000223808	lincRNA	RP11-428L9.2	0.43	0.93	0	0	0.58	0.23	0	0		2.16009	0.00232019	0.00232019		0.39759	0.00172117	0.00172117		1.11109	-8.75154	-8.75154		-1.33065	-9.18239	-9.18239
27567	ENSG00000261218	lincRNA	RP11-960L18.1	0.42	0	0	0	0.07	0	0	0		0.0023753	0.0023753	0.0023753		0.0140845	0.0140845	0.0140845		-8.71768	-8.71768	-8.71768		-6.14975	-6.14975	-6.14975
28661	ENSG00000267151	lincRNA	MIR2117	0.38	0.15	0.11	0	0.09	0.18	0.07	0		0.396325	0.291339	0.00262467		1.98901	0.78022	0.010989		-1.33524	-1.77923	-8.57365		0.992051	-0.358048	-6.50779
21920	ENSG00000235741	lincRNA	RP5-866L20.1	0.32	0.58	0	0	0.36	0.4	0	0		1.80997	0.00311526	0.00311526		1.1108	0.00277008	0.00277008		0.855965	-8.32643	-8.32643		0.151603	-8.49586	-8.49586
28396	ENSG00000265971	lincRNA	RP11-269G24.6	0.29	0.29	0.07	0	0.88	0.17	0.07	0.08		1	0.243986	0.00343643		0.194098	0.0805902	0.091941		0	-2.03513	-8.18488		-2.36515	-3.63325	-3.44315
26068	ENSG00000257139	lincRNA	RP11-320P7.2	0.28	0.31	0	0	0.26	0.11	0	0		1.10676	0.00355872	0.00355872		0.425287	0.00383142	0.00383142		0.146344	-8.13443	-8.13443		-1.23349	-8.02791	-8.02791
27859	ENSG00000262006	lincRNA	RP11-700H6.4	0.24	0.12	0.11	0	0.13	0	0.04	0		0.502075	0.460581	0.00414938		0.00763359	0.312977	0.00763359		-0.994026	-1.11847	-7.91289		-7.03342	-1.67587	-7.03342
18184	ENSG00000223382	lincRNA	RP1-65J11.1	0.23	0.85	0.07	0	0.24	0.47	0.12	0		3.68398	0.307359	0.004329		1.95436	0.502075	0.00414938		1.88127	-1.702	-7.85175		0.966694	-0.994026	-7.91289
20905	ENSG00000232470	lincRNA	RP11-313D6.3	0.23	0.62	0	0	0.23	0.2	0	0		2.68831	0.004329	0.004329		0.87013	0.004329	0.004329		1.4267	-7.85175	-7.85175		-0.200697	-7.85175	-7.85175
21950	ENSG00000235840	lincRNA	AC012363.13	0.23	0.66	0	0	0.13	0.27	0.06	0		2.86147	0.004329	0.004329		2.0687	0.465649	0.00763359		1.51676	-7.85175	-7.85175		1.04873	-1.10269	-7.03342
19826	ENSG00000228824	lincRNA	MIR4500HG	0.22	0.08	0	0	0.05	0.01	0	0		0.366516	0.00452489	0.00452489		0.215686	0.0196078	0.0196078		-1.44805	-7.7879	-7.7879		-2.21299	-5.67243	-5.67243
28650	ENSG00000267130	lincRNA	CTD-2540B15.9	0.22	0	0	0	0.05	0.06	0.05	0		0.00452489	0.00452489	0.00452489		1.19608	1	0.0196078		-7.7879	-7.7879	-7.7879		0.258312	0	-5.67243
25204	ENSG00000254148	lincRNA	RP11-84E24.2	0.2	3.28	5.88	0	0.15	0.13	8.27	0		16.3234	29.2587	0.00497512		0.86755	54.7748	0.00662252		4.02887	4.87079	-7.65105		-0.204982	5.77544	-7.2384
20807	ENSG00000232139	lincRNA	LINC00867	0.19	0.04	0.07	0	0.03	0	0	0		0.21466	0.371728	0.0052356		0.0322581	0.0322581	0.0322581		-2.21988	-1.42768	-7.57743		-4.9542	-4.9542	-4.9542
21349	ENSG00000233895	lincRNA	RP1-122P22.2	0.18	0.34	0.35	0	0.29	0.49	0.15	0.12		1.88398	1.93923	0.00552486		1.68729	0.5189	0.415808		0.913782	0.955481	-7.49985		0.754704	-0.946471	-1.26601
27552	ENSG00000261187	lincRNA	RP11-1007O24.2	0.17	0.11	0.02	0	0.04	0	0.01	0		0.649123	0.122807	0.00584795		0.0243902	0.268293	0.0243902		-0.623437	-3.02554	-7.41785		-5.35755	-1.89812	-5.35755
26915	ENSG00000259647	lincRNA	RP11-143J24.1	0.16	0	0	0	0.03	0	0	0		0.00621118	0.00621118	0.00621118		0.0322581	0.0322581	0.0322581		-7.33092	-7.33092	-7.33092		-4.9542	-4.9542	-4.9542
24666	ENSG00000250889	lincRNA	RP11-229C3.2	0.15	0.25	0.14	0	0.17	0.49	0	0		1.66225	0.933775	0.00662252		2.87135	0.00584795	0.00584795		0.733139	-0.0988534	-7.2384		1.52173	-7.41785	-7.41785
27967	ENSG00000262772	lincRNA	RP11-353N14.2	0.15	0.15	0.03	0	0.12	0.06	0.09	0.01		1	0.205298	0.00662252		0.504132	0.752066	0.0909091		0	-2.28421	-7.2384		-0.988126	-0.411069	-3.45943
27103	ENSG00000260086	lincRNA	RP11-42I10.1	0.13	0	0.11	0	0.03	0	0.19	0		0.00763359	0.847328	0.00763359		0.0322581	6.16129	0.0322581		-7.03342	-0.239007	-7.03342		-4.9542	2.62323	-4.9542
21067	ENSG00000232977	lincRNA	LINC00327	0.13	0.2	0.07	0	0.05	0.09	0.22	0.01		1.53435	0.541985	0.00763359		1.78431	4.33333	0.215686		0.617629	-0.883676	-7.03342		0.835369	2.11548	-2.21299
26783	ENSG00000259341	lincRNA	RP11-20G13.1	0.12	0.12	0	0	0.28	0	0	0		1	0.00826446	0.00826446		0.00355872	0.00355872	0.00355872		0	-6.91886	-6.91886		-8.13443	-8.13443	-8.13443
25262	ENSG00000254337	lincRNA	RP11-865I6.2	0.11	0.33	0.03	0	0.18	0.39	0.04	0		2.98198	0.279279	0.00900901		2.16022	0.226519	0.00552486		1.57627	-1.84022	-6.79442		1.11118	-2.14229	-7.49985
25266	ENSG00000254353	lincRNA	RP11-195E2.4	0.11	0.12	0	0	0.07	0.09	0.12	0		1.09009	0.00900901	0.00900901		1.28169	1.70423	0.0140845		0.124447	-6.79442	-6.79442		0.358048	0.769116	-6.14975
26256	ENSG00000257893	lincRNA	RP11-587P21.2	0.11	0.02	0	0	0.01	0.02	0	0		0.189189	0.00900901	0.00900901		1.90909	0.0909091	0.0909091		-2.4021	-6.79442	-6.79442		0.932886	-3.45943	-3.45943
21710	ENSG00000235097	lincRNA	LINC00330	0.11	0.12	0.1	0	0.06	0.13	0.01	0.01		1.09009	0.90991	0.00900901		2.14754	0.180328	0.180328		0.124447	-0.136204	-6.79442		1.10269	-2.47131	-2.47131
26841	ENSG00000259459	lincRNA	RP11-321G12.1	0.1	0.45	0.29	0	0.26	0.12	1.05	0		4.46535	2.88119	0.00990099		0.463602	4.02682	0.00383142		2.15877	1.52666	-6.65821		-1.10904	2.00964	-8.02791
19047	ENSG00000226237	lincRNA	RP11-276H19.1	0.1	0.03	0	0	0.07	0.09	0.01	0		0.306931	0.00990099	0.00990099		1.28169	0.15493	0.0140845		-1.70402	-6.65821	-6.65821		0.358048	-2.69032	-6.14975
18579	ENSG00000224750	lincRNA	RP11-94M14.2	0.08	0.04	0.01	0	0.22	0.04	0.01	0		0.506173	0.135802	0.0123457		0.18552	0.0497738	0.00452489		-0.982298	-2.88042	-6.33985		-2.43035	-4.32847	-7.7879
20760	ENSG00000231971	lincRNA	RP11-557H15.3	0.08	0.06	0	0	0.12	0.06	0.02	0.01		0.753086	0.0123457	0.0123457		0.504132	0.173554	0.0909091		-0.409113	-6.33985	-6.33985		-0.988126	-2.52655	-3.45943
28747	ENSG00000267311	lincRNA	RP11-99A1.2	0.08	0	0.02	0	0.01	0	0	0		0.0123457	0.259259	0.0123457		0.0909091	0.0909091	0.0909091		-6.33985	-1.94753	-6.33985		-3.45943	-3.45943	-3.45943
19864	ENSG00000228951	lincRNA	RP11-336A10.4	0.08	0.18	0.27	0	0.33	0.03	0.07	0.09		2.23457	3.34568	0.0123457		0.0936556	0.214502	0.274924		1.16	1.7423	-6.33985		-3.41649	-2.22094	-1.86289
28453	ENSG00000266402	lincRNA	SNORA76	265.23	8.1	7.54	3.65	12.26	116.18	11.17	4.02		0.0305432	0.0284318	0.0137654		9.47565	0.9111	0.32795		-5.03301	-5.13635	-6.18281		3.24423	-0.134318	-1.60845
22576	ENSG00000237989	lincRNA	AP001046.5	0.07	0.06	0.11	0	0.1	0.14	0.03	0		0.859155	1.56338	0.0140845		1.39604	0.306931	0.00990099		-0.21901	0.644669	-6.14975		0.48134	-1.70402	-6.65821
20656	ENSG00000231648	lincRNA	RP11-372M18.2	0.07	0	0.04	0	0.07	0.03	0	0		0.0140845	0.577465	0.0140845		0.43662	0.0140845	0.0140845		-6.14975	-0.792195	-6.14975		-1.19555	-6.14975	-6.14975
19827	ENSG00000228826	lincRNA	RP11-344P13.4	0.07	0	0.12	0	0.05	0	0	0		0.0140845	1.70423	0.0140845		0.0196078	0.0196078	0.0196078		-6.14975	0.769116	-6.14975		-5.67243	-5.67243	-5.67243
25717	ENSG00000255621	lincRNA	RP11-377D9.3	0.07	0	0.02	0	0.04	0	0	0		0.0140845	0.295775	0.0140845		0.0243902	0.0243902	0.0243902		-6.14975	-1.75743	-6.14975		-5.35755	-5.35755	-5.35755
25022	ENSG00000253433	lincRNA	AC083843.3	0.07	0	0.03	0	0.03	0.04	0	0		0.0140845	0.43662	0.0140845		1.32258	0.0322581	0.0322581		-6.14975	-1.19555	-6.14975		0.403356	-4.9542	-4.9542
27885	ENSG00000262188	lincRNA	RP11-353N14.4	8.8	0.45	0.49	0.13	0.67	0.23	0.23	0.12		0.0512442	0.0557891	0.0148847		0.344262	0.344262	0.180328		-4.28647	-4.16387	-6.07003		-1.53842	-1.53842	-2.47131
29181	ENSG00000268751	lincRNA	SCGB1B2P	0.06	0.23	0	0	0.16	0.07	0	0		3.78689	0.0163934	0.0163934		0.440994	0.00621118	0.00621118		1.92101	-5.93074	-5.93074		-1.18117	-7.33092	-7.33092
25895	ENSG00000256360	lincRNA	RP11-707G14.7	0.06	0	0	0	0.1	0	0	0		0.0163934	0.0163934	0.0163934		0.00990099	0.00990099	0.00990099		-5.93074	-5.93074	-5.93074		-6.65821	-6.65821	-6.65821
20618	ENSG00000231527	lincRNA	RP11-374M1.2	0.06	0.05	0.11	0	0.09	0.21	0	0		0.836066	1.81967	0.0163934		2.31868	0.010989	0.010989		-0.258312	0.863679	-5.93074		1.2133	-6.50779	-6.50779
27337	ENSG00000260657	lincRNA	RP11-315D16.4	0.06	0	0.06	0	0.05	0	0.06	0		0.0163934	1	0.0163934		0.0196078	1.19608	0.0196078		-5.93074	0	-5.93074		-5.67243	0.258312	-5.67243
25647	ENSG00000255414	lincRNA	LINC01059	0.06	0.03	0	0	0.04	0.04	0	0		0.508197	0.0163934	0.0163934		1	0.0243902	0.0243902		-0.976541	-5.93074	-5.93074		0	-5.35755	-5.35755
26835	ENSG00000259443	lincRNA	RP11-403B2.5	0.06	0	0.01	0	0.04	0	0	0		0.0163934	0.180328	0.0163934		0.0243902	0.0243902	0.0243902		-5.93074	-2.47131	-5.93074		-5.35755	-5.35755	-5.35755
18886	ENSG00000225725	lincRNA	FAM66E	0.06	0.02	0.02	0	0.03	0	0.02	0		0.344262	0.344262	0.0163934		0.0322581	0.677419	0.0322581		-1.53842	-1.53842	-5.93074		-4.9542	-0.561879	-4.9542
27302	ENSG00000260578	lincRNA	CTD-2541J13.1	0.05	0.01	0.01	0	0.08	0.08	0.03	0		0.215686	0.215686	0.0196078		1	0.382716	0.0123457		-2.21299	-2.21299	-5.67243		0	-1.38565	-6.33985
28455	ENSG00000266411	lincRNA	RP11-180P8.3	0.05	0	0	0	0.07	0.04	0.03	0		0.0196078	0.0196078	0.0196078		0.577465	0.43662	0.0140845		-5.67243	-5.67243	-5.67243		-0.792195	-1.19555	-6.14975
21287	ENSG00000233723	lincRNA	AC007092.1	0.05	0.49	0.07	0	0.04	0.15	0.1	0		9.62745	1.39216	0.0196078		3.68293	2.46341	0.0243902		3.26715	0.477322	-5.67243		1.88085	1.30066	-5.35755
25837	ENSG00000256124	lincRNA	RP11-84E24.3	0.05	0.44	0.16	0	0.03	0	0.19	0		8.64706	3.15686	0.0196078		0.0322581	6.16129	0.0322581		3.11221	1.65849	-5.67243		-4.9542	2.62323	-4.9542
24634	ENSG00000250742	lincRNA	RP11-834C11.4	2.91	2.93	1.05	0.06	2.28	2.32	1.19	0.06		1.00687	0.361044	0.020955		1.01754	0.522139	0.0267427		0.00987813	-1.46975	-5.57656		0.0250801	-0.937493	-5.22471
20982	ENSG00000232721	lincRNA	RP11-403I13.5	0.96	2.2	1.55	0.02	0.49	0.94	2.15	0.03		2.29032	1.61394	0.0218522		1.9165	4.38086	0.0631365		1.19555	0.69059	-5.51608		0.938472	2.13121	-3.98538
23009	ENSG00000240859	lincRNA	AC093627.10	1.83	2.46	0.62	0.04	1.82	1.69	0.36	0.13		1.34407	0.339159	0.0223921		0.928611	0.198243	0.0719385		0.426613	-1.55997	-5.48086		-0.106854	-2.33466	-3.79709
21464	ENSG00000234292	lincRNA	RP11-213H15.1	0.04	0.03	0.11	0	0.17	0.07	0.08	0		0.756098	2.70732	0.0243902		0.415205	0.473684	0.00584795		-0.403356	1.43686	-5.35755		-1.26811	-1.078	-7.41785
21451	ENSG00000234245	lincRNA	RP11-94I2.4	0.04	0	0.15	0	0.1	0.14	0.46	0		0.0243902	3.68293	0.0243902		1.39604	4.56436	0.00990099		-5.35755	1.88085	-5.35755		0.48134	2.19041	-6.65821
27336	ENSG00000260655	lincRNA	CTA-250D10.23	0.04	0.01	0.04	0	0.03	0	0	0		0.268293	1	0.0243902		0.0322581	0.0322581	0.0322581		-1.89812	0	-5.35755		-4.9542	-4.9542	-4.9542
27329	ENSG00000260645	lincRNA	RP11-250B2.5	0.04	0.07	0.05	0	0.04	0.03	0.06	0.01		1.73171	1.2439	0.0243902		0.756098	1.4878	0.268293		0.792195	0.314873	-5.35755		-0.403356	0.573185	-1.89812
25089	ENSG00000253704	lincRNA	RP11-267M23.4	0.04	0.03	0.02	0	0.07	0.04	0.09	0.02		0.756098	0.512195	0.0243902		0.577465	1.28169	0.295775		-0.403356	-0.965235	-5.35755		-0.792195	0.358048	-1.75743
24117	ENSG00000248597	lincRNA	RP11-259O2.2	0.04	0.32	0.08	0	0.13	0.56	0	0.05		7.82927	1.97561	0.0243902		4.28244	0.00763359	0.389313		2.96888	0.982298	-5.35755		2.09843	-7.03342	-1.361
21862	ENSG00000235570	lincRNA	LINC00533	0.03	0	0	0	0.31	0.08	0	0		0.0322581	0.0322581	0.0322581		0.26045	0.00321543	0.00321543		-4.9542	-4.9542	-4.9542		-1.94092	-8.28077	-8.28077
20168	ENSG00000230040	lincRNA	LINC00364	0.03	0	0	0	0.16	0	0	0		0.0322581	0.0322581	0.0322581		0.00621118	0.00621118	0.00621118		-4.9542	-4.9542	-4.9542		-7.33092	-7.33092	-7.33092
28682	ENSG00000267194	lincRNA	RP1-193H18.2	0.03	0.05	0.07	0	0.12	0.02	0.08	0		1.64516	2.29032	0.0322581		0.173554	0.669421	0.00826446		0.718229	1.19555	-4.9542		-2.52655	-0.579013	-6.91886
23840	ENSG00000245768	lincRNA	RP11-410D17.2	0.03	0.1	0	0	0.11	0	0.13	0		3.25806	0.0322581	0.0322581		0.00900901	1.18018	0.00900901		1.70402	-4.9542	-4.9542		-6.79442	0.239007	-6.79442
25618	ENSG00000255328	lincRNA	RP11-326C3.12	0.03	0.23	0	0	0.1	0	0	0		7.45161	0.0322581	0.0322581		0.00990099	0.00990099	0.00990099		2.89755	-4.9542	-4.9542		-6.65821	-6.65821	-6.65821
24258	ENSG00000249173	lincRNA	RP11-701P16.4	0.03	0.03	0	0	0.04	0.13	0	0		1	0.0322581	0.0322581		3.19512	0.0243902	0.0243902		0	-4.9542	-4.9542		1.67587	-5.35755	-5.35755
23845	ENSG00000245870	lincRNA	LINC00682	0.03	0	0	0	0.02	0	0	0		0.0322581	0.0322581	0.0322581		0.047619	0.047619	0.047619		-4.9542	-4.9542	-4.9542		-4.39232	-4.39232	-4.39232
27764	ENSG00000261685	lincRNA	RP11-401P9.4	0.03	0.06	0.03	0	0.06	0.04	0.08	0.02		1.96774	1	0.0322581		0.672131	1.32787	0.344262		0.976541	0	-4.9542		-0.573185	0.409113	-1.53842
20688	ENSG00000231734	lincRNA	RP6-206I17.2	0.33	0.2	0.31	0.01	0.1	0.15	0.24	0.03		0.607251	0.939577	0.0332326		1.49505	2.38614	0.306931		-0.719636	-0.0899166	-4.91126		0.580193	1.25468	-1.70402
27548	ENSG00000261175	lincRNA	CTD-2015G9.2	1.86	2.21	10.73	0.08	2.11	2.92	22.39	0.77		1.18807	5.76625	0.043525		1.3837	10.6068	0.36523		0.248621	2.52763	-4.52201		0.468536	3.40692	-1.45312
27940	ENSG00000262585	lincRNA	RP11-353N14.5	0.25	0.07	0.01	0.01	0.04	0.04	0.01	0		0.282869	0.0438247	0.0438247		1	0.268293	0.0243902		-1.8218	-4.51211	-4.51211		0	-1.89812	-5.35755
23068	ENSG00000241180	lincRNA	RP11-54O7.2	0.47	0.25	0	0.02	0.03	0	0	0		0.532909	0.00212314	0.044586		0.0322581	0.0322581	0.0322581		-0.90804	-8.87958	-4.48727		-4.9542	-4.9542	-4.9542
27430	ENSG00000260896	lincRNA	RP11-314O13.1	0.02	0.02	0.07	0	0.18	0.02	0.13	0		1	3.38095	0.047619		0.116022	0.723757	0.00552486		0	1.75743	-4.39232		-3.10753	-0.466423	-7.49985
28632	ENSG00000267104	lincRNA	TBC1D3P1-DHX40P1	0.02	0.09	0	0	0.03	0.03	0	0		4.33333	0.047619	0.047619		1	0.0322581	0.0322581		2.11548	-4.39232	-4.39232		0	-4.9542	-4.9542
27734	ENSG00000261610	lincRNA	AP000265.1	0.02	0.01	0.01	0	0.02	0.01	0.02	0		0.52381	0.52381	0.047619		0.52381	1	0.047619		-0.932886	-0.932886	-4.39232		-0.932886	0	-4.39232
14772	ENSG00000186842	lincRNA	LINC00846	0.02	0	0.02	0	0.01	0.06	0.01	0		0.047619	1	0.047619		5.54545	1	0.0909091		-4.39232	0	-4.39232		2.47131	0	-3.45943
23241	ENSG00000242104	lincRNA	RP11-340E6.1	0.02	0	0.01	0	0.01	0	0	0		0.047619	0.52381	0.047619		0.0909091	0.0909091	0.0909091		-4.39232	-0.932886	-4.39232		-3.45943	-3.45943	-3.45943
23925	ENSG00000247157	lincRNA	RP11-434C1.1	0.02	0.03	0.02	0	0.01	0.19	0.04	0		1.47619	1	0.047619		17.3636	3.72727	0.0909091		0.561879	0	-4.39232		4.118	1.89812	-3.45943
16431	ENSG00000204362	lincRNA	RP11-380J14.1	0.02	0.07	0.02	0	0.05	0.06	0.02	0.01		3.38095	1	0.047619		1.19608	0.411765	0.215686		1.75743	0	-4.39232		0.258312	-1.28011	-2.21299
20090	ENSG00000229801	lincRNA	RP11-353N4.1	0.8	0	0	0.04	0.09	0	0	0		0.00124844	0.00124844	0.051186		0.010989	0.010989	0.010989		-9.64566	-9.64566	-4.28811		-6.50779	-6.50779	-6.50779
24307	ENSG00000249364	lincRNA	RP11-434D9.1	0.9	0.92	0.29	0.05	0.77	0.31	0.13	0		1.0222	0.322974	0.0566038		0.403372	0.169909	0.00129702		0.0316741	-1.63051	-4.14296		-1.30982	-2.55716	-9.59059
20897	ENSG00000232453	lincRNA	RP4-794H19.1	0.7	0.12	0.46	0.04	0.43	0.43	0.06	0.01		0.172611	0.657632	0.0584879		1	0.141531	0.025522		-2.53441	-0.604648	-4.09572		0	-2.82081	-5.29211
18710	ENSG00000225173	lincRNA	XXbac-BPG308K3.5	0.35	0.3	0.15	0.02	0.26	0.08	0.11	0.03		0.85755	0.430199	0.0598291		0.310345	0.425287	0.118774		-0.221708	-1.21692	-4.06301		-1.68806	-1.23349	-3.07371
18191	ENSG00000223401	lincRNA	RP11-211G3.2	1.33	0.76	0.1	0.08	0.06	0.04	0.07	0		0.571751	0.0758828	0.0608565		0.672131	1.16393	0.0163934		-0.806542	-3.72008	-4.03844		-0.573185	0.21901	-5.93074
20382	ENSG00000230699	lincRNA	RP11-54O7.1	0.33	0.29	0.02	0.02	0.15	0.1	0.04	0.07		0.879154	0.0634441	0.0634441		0.668874	0.271523	0.470199		-0.185812	-3.97837	-3.97837		-0.580193	-1.88085	-1.08866
24408	ENSG00000249816	lincRNA	LINC00964	0.75	0.04	0.22	0.05	0.03	0	0.05	0		0.0545939	0.294274	0.0679095		0.0322581	1.64516	0.0322581		-4.19512	-1.76477	-3.88024		-4.9542	0.718229	-4.9542
24706	ENSG00000251015	lincRNA	SLC25A30-AS1	0.29	0.02	0	0.02	0.17	0.03	0.11	0.08		0.0721649	0.00343643	0.0721649		0.181287	0.649123	0.473684		-3.79256	-8.18488	-3.79256		-2.46366	-0.623437	-1.078
18193	ENSG00000223414	lincRNA	LINC00473	0.26	0.79	0.48	0.02	0.28	0.41	2.79	0.02		3.03065	1.84291	0.0804598		1.46263	9.93238	0.0747331		1.59963	0.881987	-3.63559		0.548568	3.31214	-3.74211
19495	ENSG00000227764	lincRNA	RP11-354K1.1	0.01	0	0.01	0	0.03	0	0	0		0.0909091	1	0.0909091		0.0322581	0.0322581	0.0322581		-3.45943	0	-3.45943		-4.9542	-4.9542	-4.9542
23861	ENSG00000246145	lincRNA	RP11-346I3.4	0.01	0	0	0	0.02	0.02	0.01	0		0.0909091	0.0909091	0.0909091		1	0.52381	0.047619		-3.45943	-3.45943	-3.45943		0	-0.932886	-4.39232
21293	ENSG00000233746	lincRNA	LINC00656	0.01	0	0	0	0.01	0	0	0		0.0909091	0.0909091	0.0909091		0.0909091	0.0909091	0.0909091		-3.45943	-3.45943	-3.45943		-3.45943	-3.45943	-3.45943
25671	ENSG00000255474	lincRNA	RP11-234B24.2	0.01	0	0	0	0.01	0	0	0		0.0909091	0.0909091	0.0909091		0.0909091	0.0909091	0.0909091		-3.45943	-3.45943	-3.45943		-3.45943	-3.45943	-3.45943
27447	ENSG00000260931	lincRNA	RP11-65L3.1	0.01	0.03	0.02	0	0.01	0.03	0.03	0		2.81818	1.90909	0.0909091		2.81818	2.81818	0.0909091		1.49476	0.932886	-3.45943		1.49476	1.49476	-3.45943
27760	ENSG00000261670	lincRNA	RP11-1C8.5	0.01	0	0	0	0.01	0	0	0		0.0909091	0.0909091	0.0909091		0.0909091	0.0909091	0.0909091		-3.45943	-3.45943	-3.45943		-3.45943	-3.45943	-3.45943
28310	ENSG00000265369	lincRNA	U3	0.01	0.02	0	0	0.01	0	0	0		1.90909	0.0909091	0.0909091		0.0909091	0.0909091	0.0909091		0.932886	-3.45943	-3.45943		-3.45943	-3.45943	-3.45943
22119	ENSG00000236366	lincRNA	RP11-440G9.1	0.01	0.01	0.03	0	0.05	0.03	0.02	0.01		1	2.81818	0.0909091		0.607843	0.411765	0.215686		0	1.49476	-3.45943		-0.718229	-1.28011	-2.21299
29400	ENSG00000269814	lincRNA	CTC-273B12.10	0.77	0.45	0.47	0.07	0.7	0.42	0.31	0		0.584955	0.610895	0.0920882		0.600571	0.443652	0.00142653		-0.773603	-0.711004	-3.44084		-0.735594	-1.1725	-9.45327
18802	ENSG00000225431	lincRNA	AP001626.1	0.11	0.16	0.05	0.01	0.13	0.08	0.07	0.04		1.45045	0.459459	0.0990991		0.618321	0.541985	0.312977		0.536501	-1.12199	-3.33498		-0.693573	-0.883676	-1.67587
26617	ENSG00000258955	lincRNA	LINC00519	3.3	5.55	0.92	0.38	2.16	2.56	0.14	0.11		1.68161	0.279006	0.11542		1.1851	0.0652476	0.0513651		0.749845	-1.84163	-3.11504		0.245008	-3.93793	-4.28307
24470	ENSG00000250075	lincRNA	RP11-584P21.2	0.17	0	0	0.02	0.02	0	0	0		0.00584795	0.00584795	0.122807		0.047619	0.047619	0.047619		-7.41785	-7.41785	-3.02554		-4.39232	-4.39232	-4.39232
18640	ENSG00000224934	lincRNA	RP11-441O15.3	0.49	0.33	0.02	0.06	0.08	0	0.22	0		0.674134	0.0427699	0.124236		0.0123457	2.7284	0.0123457		-0.568892	-4.54726	-3.00884		-6.33985	1.44805	-6.33985
27095	ENSG00000260065	lincRNA	CTA-445C9.15	0.88	1.17	0.19	0.11	0.25	0.31	0.1	0.12		1.32917	0.216799	0.125993		1.23904	0.40239	0.482072		0.410527	-2.20557	-2.98858		0.309227	-1.31333	-1.05268
22524	ENSG00000237807	lincRNA	RP11-400K9.4	3.8	6.64	1.43	0.48	4.52	4.61	1.42	0.7		1.74717	0.37648	0.126546		1.01991	0.314311	0.155054		0.805021	-1.40936	-2.98227		0.0284377	-1.66974	-2.68916
21830	ENSG00000235475	lincRNA	RP11-166O4.5	0.24	0.28	0.11	0.03	0.26	0.09	0.12	0.09		1.16598	0.460581	0.128631		0.348659	0.463602	0.348659		0.221537	-1.11847	-2.95869		-1.52011	-1.10904	-1.52011
26426	ENSG00000258504	lincRNA	RP11-638I2.6	9.06	12.59	3.48	1.22	8.5	9.02	4.21	1.63		1.38958	0.384174	0.134753		1.06117	0.495353	0.19186		0.474651	-1.38017	-2.89161		0.0856548	-1.01347	-2.38188
24461	ENSG00000250041	lincRNA	CTD-2003C8.2	6.22	6.93	2.19	0.84	7.15	7.7	0.46	0.79		1.11413	0.352194	0.135187		1.07691	0.0644665	0.110614		0.155917	-1.50556	-2.88697		0.106901	-3.95531	-3.1764
18550	ENSG00000224652	lincRNA	LINC00885	0.89	0.67	0.49	0.12	0.38	0.38	0.4	0.12		0.753086	0.551066	0.135802		1	1.05249	0.317585		-0.409113	-0.859702	-2.88042		0	0.0738112	-1.65478
22367	ENSG00000237253	lincRNA	RP11-666A1.5	1.51	0.39	0.1	0.21	0.51	0	0.73	0		0.258769	0.0668432	0.139643		0.00195695	1.43053	0.00195695		-1.95026	-3.90308	-2.84019		-8.99718	0.516548	-8.99718
27781	ENSG00000261729	lincRNA	GS1-204I12.4	0.07	0.02	0.05	0.01	0.05	0.04	0	0		0.295775	0.71831	0.15493		0.803922	0.0196078	0.0196078		-1.75743	-0.477322	-2.69032		-0.314873	-5.67243	-5.67243
20163	ENSG00000230021	lincRNA	RP5-857K21.4	0.12	0.07	0.12	0.02	0.2	0.09	0.23	0.09		0.586777	1	0.173554		0.452736	1.14925	0.452736		-0.769116	0	-2.52655		-1.14326	0.200697	-1.14326
19245	ENSG00000226920	lincRNA	RP5-1068B5.3	0.17	0.42	0.47	0.03	0.34	0.34	0.12	0		2.46199	2.75439	0.181287		1	0.354839	0.00293255		1.29982	1.46173	-2.46366		0	-1.49476	-8.41363
22432	ENSG00000237489	lincRNA	LINC00959	0.21	0.23	0.06	0.04	0.07	0.1	0.01	0.03		1.09479	0.2891	0.194313		1.42254	0.15493	0.43662		0.13065	-1.79036	-2.36355		0.508464	-2.69032	-1.19555
19427	ENSG00000227486	lincRNA	RP13-188A5.1	0.3	0.38	0.22	0.06	0.04	0.16	0.47	0		1.26578	0.734219	0.202658		3.92683	11.4878	0.0243902		0.340028	-0.445717	-2.30288		1.97336	3.52203	-5.35755
24212	ENSG00000248994	lincRNA	RP11-259O2.1	2.54	2.53	0.77	0.53	1.98	1.85	0.92	0.43		0.996065	0.303424	0.208973		0.934377	0.464917	0.217567		-0.00568887	-1.72059	-2.25861		-0.097924	-1.10496	-2.20047
26175	ENSG00000257556	lincRNA	RP11-44N21.1	3.02	1.5	2.79	0.65	4.59	2.12	1.44	0.54		0.496855	0.923866	0.215492		0.461991	0.313875	0.117839		-1.0091	-0.114244	-2.2143		-1.11406	-1.67174	-3.08511
18240	ENSG00000223573	lincRNA	TINCR	3.07	1.06	0.24	0.71	0.99	0.87	0.33	0.49		0.34549	0.0784761	0.231521		0.87891	0.334006	0.495459		-1.53328	-3.6716	-2.11079		-0.186212	-1.58205	-1.01316
19144	ENSG00000226562	lincRNA	RP11-255A11.21	0.39	0.07	0.36	0.09	0.48	0.39	0.53	0.18		0.181586	0.923274	0.232737		0.81289	1.10395	0.376299		-2.46128	-0.11517	-2.10323		-0.298868	0.142675	-1.41005
17003	ENSG00000212766	lincRNA	LINC00277	0.13	0.39	0.68	0.03	0.18	0.08	0.26	0.02		2.98473	5.19847	0.236641		0.447514	1.44199	0.116022		1.5776	2.37809	-2.07923		-1.16	0.52806	-3.10753
13183	ENSG00000177788	lincRNA	RP5-1061H20.4	1.13	0.89	1.2	0.27	1.24	0.25	1.16	0.26		0.787798	1.06189	0.239611		0.202256	0.935536	0.210314		-0.344102	0.0866372	-2.06123		-2.30574	-0.0961351	-2.24938
18877	ENSG00000225684	lincRNA	FAM225B	0.42	0.76	0.12	0.1	0.47	0.54	0.15	0.14		1.8076	0.287411	0.239905		1.14862	0.320594	0.299363		0.854076	-1.79881	-2.05946		0.199902	-1.64118	-1.74003
21073	ENSG00000233008	lincRNA	RP11-475O6.1	0.45	0.46	0.07	0.11	0.47	0.54	0	0.01		1.02217	0.157428	0.24612		1.14862	0.00212314	0.0233546		0.0316393	-2.66724	-2.02257		0.199902	-8.87958	-5.42015
15145	ENSG00000188825	lincRNA	LINC00910	0.69	0.53	0.35	0.17	0.4	0.27	0.47	0.12		0.768452	0.507959	0.247467		0.67581	1.17456	0.301746		-0.379974	-0.977215	-2.01469		-0.565309	0.232125	-1.7286
15753	ENSG00000197813	lincRNA	CTC-301O7.4	0.56	1.5	0.32	0.14	0.37	0.6	0.35	0.08		2.67558	0.572193	0.251337		1.61995	0.946092	0.218329		1.41985	-0.805427	-1.99231		0.695946	-0.0799482	-2.19543
26327	ENSG00000258175	lincRNA	RP11-412H8.2	0.08	0	0	0.02	0.06	0.03	0	0		0.0123457	0.0123457	0.259259		0.508197	0.0163934	0.0163934		-6.33985	-6.33985	-1.94753		-0.976541	-5.93074	-5.93074
19372	ENSG00000227292	lincRNA	AC009229.5	1.58	1.44	0.08	0.41	1.09	1.01	0.3	0.44		0.911448	0.0512334	0.259962		0.926673	0.275894	0.404216		-0.133767	-4.28677	-1.94363		-0.109868	-1.85782	-1.3068
23313	ENSG00000242474	lincRNA	AC093627.9	1.96	0.79	0.48	0.52	0.7	0.19	0.22	0.29		0.403366	0.245283	0.265681		0.272468	0.315264	0.415121		-1.30984	-2.02748	-1.91223		-1.87584	-1.66537	-1.2684
19305	ENSG00000227082	lincRNA	AL592494.5	0.19	0.08	0.16	0.05	0.15	0.11	0.08	0.03		0.424084	0.842932	0.267016		0.735099	0.536424	0.205298		-1.23758	-0.246512	-1.905		-0.443989	-0.898555	-2.28421
26052	ENSG00000257084	lincRNA	U47924.27	36.51	71.59	22.76	9.8	22.34	18.04	7.96	5.16		1.96081	0.623401	0.26844		0.807529	0.35634	0.23101		0.971447	-0.681767	-1.89733		-0.308414	-1.48867	-2.11397
25256	ENSG00000254319	lincRNA	RP11-134O21.1	0.44	0.65	1.09	0.12	1.19	0.4	0.84	0.21		1.47619	2.47392	0.274376		0.336692	0.706129	0.177162		0.561879	1.3068	-1.86577		-1.5705	-0.501996	-2.49686
27694	ENSG00000261532	lincRNA	RP11-304L19.8	0.44	0.22	0.48	0.12	0.58	0.04	0.28	0.27		0.501134	1.0907	0.274376		0.070568	0.483649	0.466437		-0.996732	0.125258	-1.86577		-3.82484	-1.04797	-1.10025
27312	ENSG00000260597	lincRNA	AC012531.25	1.24	0.75	0.14	0.34	0.26	0.16	0.08	0.08		0.605157	0.113618	0.274778		0.616858	0.310345	0.310345		-0.724618	-3.13774	-1.86366		-0.696989	-1.68806	-1.68806
20796	ENSG00000232098	lincRNA	CTD-2619J13.14	7.95	8.31	4.46	2.26	8.52	7.09	4.02	1.44		1.04528	0.561062	0.284367		0.832179	0.471893	0.169112		0.0638858	-0.833769	-1.81418		-0.265034	-1.08347	-2.56395
13862	ENSG00000182366	lincRNA	FAM87A	0.34	0.24	0.09	0.1	0.7	0.05	0.17	0.14		0.706745	0.266862	0.296188		0.0727532	0.243937	0.201141		-0.500739	-1.90583	-1.75542		-3.78085	-2.03542	-2.31372
24290	ENSG00000249306	lincRNA	RP11-267A15.1	0.17	0.14	0.06	0.05	0.16	0	0.04	0.07		0.824561	0.356725	0.298246		0.00621118	0.254658	0.440994		-0.278301	-1.48712	-1.74543		-7.33092	-1.97336	-1.18117
27570	ENSG00000261222	lincRNA	CTD-2006K23.1	0.37	0.63	0.26	0.11	0.32	0.57	0.01	0.01		1.70081	0.703504	0.299191		1.77882	0.0342679	0.0342679		0.766221	-0.507369	-1.74086		0.830917	-4.867	-4.867
27981	ENSG00000262877	lincRNA	RP11-1055B8.4	0.85	0.82	0.18	0.26	0.26	0.33	0.12	0.03		0.964747	0.212691	0.306698		1.2682	0.463602	0.118774		-0.0517769	-2.23317	-1.70511		0.342781	-1.10904	-3.07371
28428	ENSG00000266256	lincRNA	LINC00683	0.26	0.22	0.19	0.08	0.53	0.58	0.31	0.11		0.846743	0.731801	0.310345		1.09416	0.585687	0.20904		-0.240003	-0.450477	-1.68806		0.129826	-0.771797	-2.25815
22746	ENSG00000239467	lincRNA	AC007405.6	2.48	1.02	1.17	0.77	1.31	1.63	0.84	0.32		0.411528	0.471987	0.310762		1.24409	0.641495	0.244851		-1.28094	-1.08318	-1.68612		0.315089	-0.64049	-2.03002
20581	ENSG00000231367	lincRNA	AC016995.3	0.19	0.27	0.42	0.06	0.32	0.04	0.08	0.03		1.41885	2.20419	0.319372		0.127726	0.252336	0.0965732		0.50472	1.14025	-1.64669		-2.96888	-1.98658	-3.37223
25316	ENSG00000254480	lincRNA	RP11-23F23.2	0.53	0.13	0.12	0.17	0.14	0.36	0.13	0.05		0.246704	0.227872	0.322034		2.56028	0.929078	0.361702		-2.01915	-2.1337	-1.63472		1.3563	-0.106128	-1.46713
19737	ENSG00000228528	lincRNA	AC068057.1	0.28	0.32	0.04	0.09	0.53	0.63	0.02	0.23		1.14235	0.145907	0.323843		1.18832	0.039548	0.435028		0.192003	-2.77687	-1.62663		0.248928	-4.66025	-1.20082
29075	ENSG00000268287	lincRNA	CTB-60B18.18	2.17	3.94	1.43	0.71	1.08	1.69	0.56	0.04		1.81529	0.659143	0.327499		1.56429	0.518964	0.0379278		0.860202	-0.601336	-1.61044		0.64551	-0.946294	-4.7206
24853	ENSG00000251580	lincRNA	RP11-539L10.3	11.38	11.99	9.39	3.74	8.14	8.12	2.34	3.29		1.0536	0.825147	0.328706		0.997543	0.287557	0.40425		0.0753247	-0.277277	-1.60513		-0.00354863	-1.79808	-1.30668
27169	ENSG00000260260	lincRNA	RP11-304L19.5	120.86	164.35	30.14	40.18	114.54	109.61	48.46	33.37		1.35983	0.249386	0.332456		0.956959	0.423089	0.291345		0.443431	-2.00355	-1.58876		-0.0634715	-1.24097	-1.7792
27173	ENSG00000260265	lincRNA	RP11-44F21.5	3.3	4.55	2.52	1.1	2.9	2.17	1.77	0.81		1.37867	0.763708	0.333535		0.748363	0.610479	0.279559		0.46328	-0.388907	-1.58409		-0.418191	-0.711986	-1.83878
20829	ENSG00000232224	lincRNA	LINC00202-1	0.21	0.22	0.41	0.07	0.43	0.3	0.18	0		1.04739	1.94787	0.336493		0.698376	0.419954	0.00232019		0.0668034	0.961895	-1.57135		-0.517924	-1.2517	-8.75154
29034	ENSG00000268087	lincRNA	CTC-429P9.2	0.89	0.96	0.24	0.3	0.63	0.15	0.81	0		1.07856	0.270483	0.337823		0.239303	1.28526	0.00158479		0.109111	-1.88639	-1.56566		-2.06309	0.362062	-9.3015
20619	ENSG00000231528	lincRNA	FAM225A	1.36	2.71	0.89	0.51	2.02	1.73	0.6	0.27		1.99192	0.654666	0.375459		0.856507	0.297378	0.134092		0.994158	-0.61117	-1.41327		-0.223464	-1.74963	-2.8987
26367	ENSG00000258354	lincRNA	MIR3180-1	0.08	0.17	0.02	0.03	0.06	0.14	0.37	0.01		2.11111	0.259259	0.382716		2.31148	6.08197	0.180328		1.078	-1.94753	-1.38565		1.20881	2.60454	-2.47131
24337	ENSG00000249500	lincRNA	RP11-340B18.1	0.08	0.03	0.14	0.03	0.17	0.2	0.06	0.03		0.382716	1.74074	0.382716		1.17544	0.356725	0.181287		-1.38565	0.799701	-1.38565		0.233199	-1.48712	-2.46366
27662	ENSG00000261455	lincRNA	LINC01003	2.62	2.03	0.73	1.01	1.65	1.33	0.81	0.55		0.774895	0.278901	0.385731		0.806178	0.491217	0.333737		-0.367927	-1.84217	-1.37433		-0.31083	-1.02557	-1.58322
26887	ENSG00000259577	lincRNA	RP11-430B1.2	0.32	0.52	0.19	0.13	0.43	0.31	0.11	0		1.62305	0.595016	0.4081		0.721578	0.257541	0.00232019		0.69871	-0.749001	-1.29301		-0.470773	-1.95713	-8.75154
17619	ENSG00000214870	lincRNA	AC004540.5	0.95	1.51	0.35	0.39	0.82	0.49	0.52	0.14		1.58885	0.369085	0.411146		0.598051	0.634592	0.171742		0.667986	-1.43797	-1.28228		-0.741659	-0.656099	-2.54169
28617	ENSG00000267073	lincRNA	AC005256.1	4.95	7.59	5.39	2.04	4.97	6.7	1.29	1.03		1.53323	1.08887	0.41224		1.34802	0.259706	0.207403		0.61657	0.122833	-1.27844		0.43084	-1.94505	-2.26949
23836	ENSG00000245694	lincRNA	CRNDE	37.71	49.49	27.78	15.61	38.71	40.67	28.7	15.84		1.31238	0.736682	0.413964		1.05063	0.741417	0.409212		0.392181	-0.440887	-1.27242		0.0712569	-0.431643	-1.28908
12840	ENSG00000175701	lincRNA	LINC00116	66	56.29	97.3	27.66	77.98	74.95	82.85	26.25		0.852881	1.47424	0.4191		0.961144	1.06245	0.336633		-0.229584	0.559967	-1.25463		-0.0571749	0.0873965	-1.57075
27364	ENSG00000260750	lincRNA	RP11-482M8.1	0.52	0.38	0.11	0.22	0.27	0.33	0.4	0.11		0.731286	0.213052	0.424184		1.2214	1.4797	0.409594		-0.451492	-2.23072	-1.23724		0.288538	0.565309	-1.28773
13818	ENSG00000182165	lincRNA	TP53TG1	52.87	54.37	58.87	23.32	42.79	46.95	18.26	14.52		1.02837	1.11348	0.441092		1.09722	0.426749	0.339347		0.0403607	0.155081	-1.18085		0.133848	-1.22854	-1.55917
16205	ENSG00000203279	lincRNA	RP11-498P14.5	1.31	2.16	0.53	0.58	1.36	1.74	0.69	0.28		1.64836	0.405034	0.443173		1.27921	0.507715	0.206466		0.721031	-1.30388	-1.17406		0.355249	-0.977909	-2.27603
20534	ENSG00000231212	lincRNA	RP11-111F5.3	0.41	0.03	0.19	0.19	0.45	0.09	0.43	0		0.0754258	0.46472	0.46472		0.201774	0.955654	0.00221729		-3.7288	-1.10557	-1.10557		-2.30919	-0.0654396	-8.81698
19540	ENSG00000227946	lincRNA	AC007383.3	4.84	3.53	1.74	2.25	2.59	2.47	1.23	1.07		0.729395	0.359636	0.464987		0.953686	0.475106	0.413354		-0.455228	-1.47539	-1.10474		-0.068414	-1.07368	-1.27455
23011	ENSG00000240875	lincRNA	LINC00886	1.67	0.84	1.4	0.79	1.28	0.6	1.22	0.57		0.503291	0.83842	0.473369		0.469165	0.953162	0.445746		-0.990534	-0.254255	-1.07896		-1.09183	-0.0692073	-1.16571
16680	ENSG00000205325	lincRNA	AC005863.1	0.23	0.22	0.06	0.11	0.05	0.02	0.05	0.01		0.95671	0.264069	0.480519		0.411765	1	0.215686		-0.0638465	-1.92101	-1.05733		-1.28011	0	-2.21299
28437	ENSG00000266304	lincRNA	RP11-484N16.1	0.37	0.31	0.46	0.77	0.55	1.14	0.6	1.42		0.838275	1.24259	2.07817		2.07078	1.09074	2.57895		-0.254505	0.313348	1.05531		1.05017	0.125313	1.36678
16851	ENSG00000206567	lincRNA	AC022007.5	0.73	0.77	0.27	1.54	0.48	0.6	0.48	5.37		1.05472	0.370725	2.10807		1.24948	1	11.1663		0.0768595	-1.43158	1.07592		0.321328	0	3.48108
24522	ENSG00000250312	lincRNA	ZNF718	0.87	0.57	0.88	1.91	0.89	0.9	1.46	3.26		0.655568	1.01148	2.19403		1.01122	1.63973	3.65993		-0.609182	0.0164693	1.13358		0.0161017	0.713459	1.87182
23872	ENSG00000246283	lincRNA	CTD-2036P10.3	0.07	0.19	0.44	0.16	0.15	0	0.4	0.43		2.69014	6.21127	2.26761		0.00662252	2.65563	2.8543		1.42768	2.63489	1.18117		-7.2384	1.40905	1.51314
27515	ENSG00000261092	lincRNA	RP11-21B23.2	0.87	0.1	0.14	1.99	0.58	0.53	0.69	1.69		0.115959	0.161883	2.28588		0.913941	1.18933	2.9105		-3.10832	-2.62698	1.19275		-0.129826	0.250148	1.54127
12877	ENSG00000175898	lincRNA	CTD-2369P2.2	0.34	1.28	0.77	0.78	0.39	0.44	1.43	0.79		3.7566	2.261	2.29032		1.12788	3.65985	2.02302		1.90943	1.17696	1.19555		0.17361	1.87178	1.01651
28336	ENSG00000265519	lincRNA	CTD-3157E16.1	0.52	0	1.2	1.24	0.18	0	2.26	0.88		0.00191939	2.30518	2.38196		0.00552486	12.4917	4.8674		-9.02514	1.20488	1.25215		-7.49985	3.6429	2.28315
27799	ENSG00000261770	lincRNA	CTC-459F4.1	0.21	0.16	0.05	0.51	0.08	0.05	0.1	0.3		0.763033	0.241706	2.4218		0.62963	1.24691	3.71605		-0.390182	-2.04867	1.27608		-0.667425	0.318361	1.89377
22214	ENSG00000236682	lincRNA	AC068282.3	0.02	0	0.01	0.05	0	0	0	0.02		0.047619	0.52381	2.42857		1	1	21		-4.39232	-0.932886	1.28011		0	0	4.39232
22582	ENSG00000238005	lincRNA	RP11-443B7.1	0.09	0	0.09	0.22	0	0	0.19	0.32		0.010989	1	2.42857		1	191	321		-6.50779	0	1.28011		0	7.57743	8.32643
17811	ENSG00000215863	lincRNA	RP11-495P10.2	2.24	1.91	3.91	5.47	0.45	5.3	0.61	1.28		0.852744	1.7452	2.44132		11.7539	1.35477	2.84035		-0.229815	0.803395	1.28766		3.55507	0.438045	1.50607
19596	ENSG00000228126	lincRNA	LINC00568	0.06	0	0.06	0.15	0	0.11	0.19	0.11		0.0163934	1	2.47541		111	191	111		-5.93074	0	1.30767		6.79442	7.57743	6.79442
19568	ENSG00000228043	lincRNA	AC097721.2	0.22	0.09	0.2	0.56	0.09	0.06	0.24	0.29		0.411765	0.909502	2.53846		0.67033	2.64835	3.1978		-1.28011	-0.136851	1.34395		-0.577057	1.40509	1.67708
24021	ENSG00000248243	lincRNA	RP11-93K22.13	0.07	0.07	0.37	0.18	0.06	0	0.02	0.15		1	5.22535	2.5493		0.0163934	0.344262	2.47541		0	2.38553	1.3501		-5.93074	-1.53842	1.30767
19577	ENSG00000228065	lincRNA	RP11-222A11.1	0.39	0.06	0.84	1	0	0.2	1.15	1.96		0.15601	2.1509	2.5601		201	1151	1961		-2.68029	1.10494	1.3562		7.65105	10.1687	10.9374
26669	ENSG00000259083	lincRNA	RP11-407N17.4	0.21	0.4	0.03	0.54	0.03	0.37	0.7	0.16		1.90047	0.146919	2.56398		11.9677	22.6129	5.19355		0.926359	-2.7669	1.35839		3.58108	4.49907	2.37672
28210	ENSG00000264469	lincRNA	RP11-173M1.8	0.52	0.45	0.58	1.37	0.55	0.39	0.33	1.48		0.865643	1.11516	2.63148		0.709619	0.600726	2.68784		-0.208156	0.157255	1.39587		-0.494884	-0.735221	1.42645
23903	ENSG00000246777	lincRNA	RP11-61A14.4	0.06	0.03	0.04	0.16	0.01	0.04	0	0.03		0.508197	0.672131	2.63934		3.72727	0.0909091	2.81818		-0.976541	-0.573185	1.40018		1.89812	-3.45943	1.49476
22504	ENSG00000237753	lincRNA	AC079922.3	0.24	0.14	0.25	0.66	0.17	0.19	0.36	0.53		0.585062	1.04149	2.74274		1.11696	2.11111	3.10526		-0.773338	0.0586542	1.45562		0.159576	1.078	1.63472
26295	ENSG00000258048	lincRNA	RP11-530C5.1	0.21	0.16	0	0.58	0.12	0.21	0	0.77		0.763033	0.00473934	2.75355		1.7438	0.00826446	6.3719		-0.390182	-7.7211	1.4613		0.802236	-6.91886	2.67172
21627	ENSG00000234810	lincRNA	RP11-466L17.1	0.01	0.02	0.07	0.03	0.01	0	0.03	0.03		1.90909	6.45455	2.81818		0.0909091	2.81818	2.81818		0.932886	2.69032	1.49476		-3.45943	1.49476	1.49476
16251	ENSG00000203635	lincRNA	AC144450.2	0.01	0.05	0.04	0.03	0	0	0.08	0.01		4.63636	3.72727	2.81818		1	81	11		2.21299	1.89812	1.49476		0	6.33985	3.45943
16798	ENSG00000205959	lincRNA	RP11-689P11.2	0.02	0	0.03	0.06	0	0.01	0.01	0.02		0.047619	1.47619	2.90476		11	11	21		-4.39232	0.561879	1.53842		3.45943	3.45943	4.39232
24177	ENSG00000248846	lincRNA	CTD-2016O11.1	0.13	0.16	0.03	0.38	0.05	0.04	0	0.44		1.22901	0.236641	2.9084		0.803922	0.0196078	8.64706		0.297494	-2.07923	1.54022		-0.314873	-5.67243	3.11221
26618	ENSG00000258957	lincRNA	RP11-363J20.1	0.13	0.35	0.01	0.39	0.05	0.09	0.15	0.17		2.67939	0.0839695	2.98473		1.78431	2.96078	3.35294		1.4219	-3.57399	1.5776		0.835369	1.56598	1.74543
27068	ENSG00000260006	lincRNA	RP11-469M7.1	0.16	0.11	0.22	0.49	0.13	0.27	0.26	0.3		0.689441	1.37267	3.04969		2.0687	1.99237	2.29771		-0.536501	0.456986	1.60866		1.04873	0.994483	1.2002
27886	ENSG00000262194	lincRNA	CTD-3195I5.5	0.11	0.33	0.07	0.34	0.12	0.26	0.21	0.41		2.98198	0.63964	3.07207		2.15702	1.7438	3.39669		1.57627	-0.644669	1.61921		1.10904	0.802236	1.76413
22378	ENSG00000237291	lincRNA	RP11-782C8.4	0.04	0.04	0	0.13	0	0	0	0.22		1	0.0243902	3.19512		1	1	221		0	-5.35755	1.67587		0	0	7.7879
20280	ENSG00000230423	lincRNA	XX-C2158C6.1	0.07	0.03	0	0.23	0	0	0	0.03		0.43662	0.0140845	3.25352		1	1	31		-1.19555	-6.14975	1.702		0	0	4.9542
23342	ENSG00000242622	lincRNA	RP11-18H7.1	0.35	0.46	0.37	1.16	0.25	0.74	0.27	1.02		1.31339	1.05698	3.30769		2.95219	1.07968	4.06773		0.393296	0.0799482	1.72583		1.56179	0.110605	2.02422
20459	ENSG00000230943	lincRNA	RP11-367G18.1	0.04	0.26	0.21	0.14	0.04	0.88	0.23	0.1		6.36585	5.14634	3.43902		21.4878	5.63415	2.46341		2.67035	2.36355	1.782		4.42545	2.4942	1.30066
26435	ENSG00000258526	lincRNA	RP11-111A21.1	0.04	0.08	0.2	0.14	0	0.06	0.26	0.04		1.97561	4.90244	3.43902		61	261	41		0.982298	2.2935	1.782		5.93074	8.02791	5.35755
18910	ENSG00000225793	lincRNA	RP1-234P15.4	0.24	0.42	0.09	0.84	0.08	0.16	0.18	0.32		1.74689	0.377593	3.48963		1.98765	2.23457	3.96296		0.804787	-1.40509	1.80307		0.991067	1.16	1.98658
24286	ENSG00000249279	lincRNA	CTC-436P18.3	0.13	0	0.03	0.47	0	0	0	0.19		0.00763359	0.236641	3.59542		1	1	191		-7.03342	-2.07923	1.84616		0	0	7.57743
18266	ENSG00000223685	lincRNA	LINC00571	0.15	0.22	0.2	0.56	0.3	0.29	0.1	0.69		1.46358	1.33113	3.71523		0.966777	0.335548	2.29568		0.549498	0.412647	1.89345		-0.0487443	-1.57541	1.19892
27277	ENSG00000260515	lincRNA	CTD-2199O4.3	0.01	0	0	0.04	0.01	0.03	0.02	0.03		0.0909091	0.0909091	3.72727		2.81818	1.90909	2.81818		-3.45943	-3.45943	1.89812		1.49476	0.932886	1.49476
28047	ENSG00000263280	lincRNA	LA16c-325D7.2	0.13	0.03	0.21	0.49	0	0.36	0.12	0.14		0.236641	1.61069	3.74809		361	121	141		-2.07923	0.687676	1.90616		8.49586	6.91886	7.13955
22234	ENSG00000236751	lincRNA	RP1-30G7.2	0.17	0.08	0.18	0.64	0.02	0	0.11	0.06		0.473684	1.05848	3.74854		0.047619	5.28571	2.90476		-1.078	0.0819934	1.90633		-4.39232	2.4021	1.53842
24535	ENSG00000250337	lincRNA	LINC01021	0.1	0.08	0.07	0.38	0.06	0	0	0.41		0.80198	0.70297	3.77228		0.0163934	0.0163934	6.7377		-0.318361	-0.508464	1.91544		-5.93074	-5.93074	2.75226
25085	ENSG00000253686	lincRNA	CTB-43E15.3	0.03	0.02	0.08	0.12	0.09	0.05	0.06	0.51		0.677419	2.6129	3.90323		0.56044	0.67033	5.61538		-0.561879	1.38565	1.96467		-0.835369	-0.577057	2.48938
20049	ENSG00000229647	lincRNA	AC007879.7	3.27	2.24	18.86	13.25	8.3	8.08	25.94	19.1		0.685112	5.76613	4.05105		0.973497	3.12505	2.30105		-0.545589	2.5276	2.0183		-0.0387513	1.64388	1.20229
24813	ENSG00000251432	lincRNA	RP11-420A23.1	0.67	0.14	0.56	2.74	0.62	0.25	0.24	2.09		0.210134	0.836066	4.08495		0.404187	0.388084	3.36715		-2.25062	-0.258312	2.03032		-1.30691	-1.36556	1.75153
18151	ENSG00000222041	lincRNA	LINC00152	20.27	30.25	77.3	83.02	32.96	28.75	62.16	66.31		1.49233	3.81338	4.09556		0.872273	1.8859	2.0118		0.577566	1.93107	2.03406		-0.197148	0.91525	1.00849
15380	ENSG00000196421	lincRNA	LINC00176	0.04	0.16	0.06	0.17	0.01	0.01	0.05	0.08		3.92683	1.4878	4.17073		1	4.63636	7.36364		1.97336	0.573185	2.0603		0	2.21299	2.88042
20533	ENSG00000231210	lincRNA	AC006159.3	0.17	0.04	0.15	0.73	0.07	0.1	0.08	0.44		0.239766	0.883041	4.27485		1.42254	1.14085	6.21127		-2.0603	-0.179448	2.09588		0.508464	0.190103	2.63489
26731	ENSG00000259230	lincRNA	CTD-2555C10.3	0.37	0.19	0.58	1.63	0.53	0.72	0.81	1.9		0.514825	1.56604	4.39623		1.35782	1.52731	3.58004		-0.957847	0.647119	2.13627		0.441287	0.61099	1.83997
21076	ENSG00000233013	lincRNA	FAM157B	0.2	0.8	0.16	0.93	0.16	0.48	0.51	0.38		3.98507	0.800995	4.63184		2.98758	3.17391	2.36646		1.99461	-0.320135	2.21159		1.57898	1.66626	1.24273
20468	ENSG00000230978	lincRNA	LINC00160	0.07	0	0.72	0.33	0	0	0.97	0.11		0.0140845	10.1549	4.66197		1	971	111		-6.14975	3.34411	2.22094		0	9.92333	6.79442
16268	ENSG00000203721	lincRNA	LINC00862	0.14	0.01	0.04	0.66	0	0.02	0.08	0.19		0.0780142	0.29078	4.68794		21	81	191		-3.68012	-1.782	2.22896		4.39232	6.33985	7.57743
27314	ENSG00000260604	lincRNA	RP1-140K8.5	0.43	0.39	0.21	2.06	0.11	0.1	0.02	1.31		0.907193	0.489559	4.7819		0.90991	0.189189	11.8108		-0.140519	-1.03044	2.25758		-0.136204	-2.4021	3.56204
27199	ENSG00000260328	lincRNA	RP11-416I2.1	0.13	0.14	0.77	0.64	0.54	0.59	1.78	1.7		1.07634	5.8855	4.89313		1.09242	3.29205	3.14418		0.106128	2.55716	2.29076		0.12753	1.71899	1.65268
26564	ENSG00000258813	lincRNA	RP11-109N23.4	0.04	0.08	0	0.2	0	0.05	0.21	0.1		1.97561	0.0243902	4.90244		51	211	101		0.982298	-5.35755	2.2935		5.67243	7.7211	6.65821
29081	ENSG00000268307	lincRNA	CTD-2619J13.13	0.09	0.04	0.17	0.45	0.07	0.05	0	0.15		0.450549	1.87912	4.95604		0.71831	0.0140845	2.12676		-1.15024	0.910058	2.30919		-0.477322	-6.14975	1.08866
27622	ENSG00000261357	lincRNA	RP11-626G11.1	0.05	0.05	0.11	0.27	0	0.14	0.2	0.16		1	2.17647	5.31373		141	201	161		0	1.12199	2.40972		7.13955	7.65105	7.33092
27242	ENSG00000260430	lincRNA	RP11-626G11.4	0.04	0.15	0.02	0.22	0.02	0.09	0	0.08		3.68293	0.512195	5.39024		4.33333	0.047619	3.85714		1.88085	-0.965235	2.43035		2.11548	-4.39232	1.94753
25819	ENSG00000256050	lincRNA	RP11-982M15.6	0.18	0.1	0.19	0.99	0.16	0.14	0.15	0.68		0.558011	1.05525	5.47514		0.875776	0.937888	4.22981		-0.841634	0.0775829	2.4529		-0.191366	-0.0925121	2.08059
13180	ENSG00000177757	lincRNA	FAM87B	0.03	0.1	0	0.17	0.01	0	0.04	0.06		3.25806	0.0322581	5.51613		0.0909091	3.72727	5.54545		1.70402	-4.9542	2.46366		-3.45943	1.89812	2.47131
22599	ENSG00000238062	lincRNA	AC105344.2	0.01	0.01	0.02	0.06	0	0.03	0.06	0.05		1	1.90909	5.54545		31	61	51		0	0.932886	2.47131		4.9542	5.93074	5.67243
28583	ENSG00000267018	lincRNA	AC010525.7	0.08	0.18	0	0.45	0.05	0.06	0.04	0.16		2.23457	0.0123457	5.5679		1.19608	0.803922	3.15686		1.16	-6.33985	2.47713		0.258312	-0.314873	1.65849
22036	ENSG00000236098	lincRNA	RP11-148B18.4	0.21	0	0.23	1.21	0.07	0.25	0.06	0.3		0.00473934	1.09479	5.73934		3.53521	0.859155	4.23944		-7.7211	0.13065	2.52088		1.8218	-0.21901	2.08387
20512	ENSG00000231131	lincRNA	RP11-346D6.6	7.9	4.17	10.87	46.02	8.31	8.04	13.36	46.85		0.527908	1.3759	5.82471		0.967513	1.60763	5.63723		-0.921642	0.460377	2.54219		-0.0476471	0.684934	2.49499
28410	ENSG00000266088	lincRNA	RP5-1028K7.2	0.5	0.2	2.85	2.98	0.88	1.52	2.21	3.11		0.401198	5.69062	5.9501		1.72645	2.50965	3.53121		-1.31762	2.50859	2.57291		0.787806	1.32749	1.82016
16715	ENSG00000205562	lincRNA	RP11-497E19.1	0.1	0.13	0.28	0.62	0.16	0.03	0.25	0.37		1.29703	2.78218	6.14851		0.192547	1.55901	2.30435		0.375212	1.47621	2.62024		-2.37672	0.640627	1.20436
28616	ENSG00000267069	lincRNA	RP11-64C12.8	0.02	0	0.1	0.14	0	0.1	0	0.02		0.047619	4.80952	6.71429		101	1	21		-4.39232	2.26589	2.74723		6.65821	0	4.39232
27875	ENSG00000262152	lincRNA	LINC00514	2.4	2.04	7.28	16.49	1.48	0.57	8.26	12.38		0.850062	3.03249	6.86839		0.38555	5.57799	8.35989		-0.234359	1.6005	2.77997		-1.37501	2.47974	3.06348
21110	ENSG00000233117	lincRNA	LINC00702	0.78	0.14	2.56	5.39	0.57	0.58	0.7	3.7		0.180538	3.27913	6.90269		1.01751	1.22767	6.48161		-2.46963	1.71331	2.78716		0.0250474	0.295924	2.69635
19629	ENSG00000228223	lincRNA	HCG11	0.22	0.11	0.57	1.54	0.29	0.33	1.54	1.91		0.502262	2.58371	6.97285		1.13746	5.29553	6.56701		-0.993487	1.36944	2.80175		0.185812	2.40478	2.71524
20663	ENSG00000231666	lincRNA	RP11-404O13.1	0.08	0	0.74	0.57	0.12	0	0.11	0.55		0.0123457	9.14815	7.04938		0.00826446	0.917355	4.55372		-6.33985	3.19348	2.8175		-6.91886	-0.124447	2.18705
26022	ENSG00000256982	lincRNA	CTD-2555A7.2	0.04	0.02	0.09	0.3	0.18	0.18	0.21	0.38		0.512195	2.21951	7.34146		1	1.16575	2.10497		-0.965235	1.15024	2.87607		0	0.221253	1.0738
24423	ENSG00000249867	lincRNA	RP11-115J23.1	0.12	0	0.17	0.96	0.1	0	0.04	0.24		0.00826446	1.41322	7.94215		0.00990099	0.405941	2.38614		-6.91886	0.498989	2.98953		-6.65821	-1.30066	1.25468
24116	ENSG00000248596	lincRNA	RP11-844P9.2	0.09	0	0.02	0.83	0.02	0.07	0	0.41		0.010989	0.230769	9.13187		3.38095	0.047619	19.5714		-6.50779	-2.11548	3.19091		1.75743	-4.39232	4.29068
23088	ENSG00000241288	lincRNA	RP11-379B18.5	0.07	0.06	0.14	0.68	0.12	0.18	0.17	0.58		0.859155	1.98592	9.59155		1.49587	1.41322	4.80165		-0.21901	0.989804	3.26176		0.580983	0.498989	2.26353
22664	ENSG00000238261	lincRNA	RP11-435B5.5	0.5	0.47	0.4	5.18	0.61	0.53	0.07	4.88		0.94012	0.800399	10.3413		0.869067	0.116203	7.98854		-0.0890835	-0.321208	3.37035		-0.202461	-3.10528	2.99793
25911	ENSG00000256443	lincRNA	RP11-794G24.1	0.02	0.04	0.04	0.22	0.09	0.02	0.01	0.2		1.95238	1.95238	10.5238		0.230769	0.120879	2.20879		0.965235	0.965235	3.39559		-2.11548	-3.04836	1.14326
24965	ENSG00000253214	lincRNA	RP11-1149M10.2	0	0	0	0.01	0.03	0	0	0.08		1	1	11		0.0322581	0.0322581	2.6129		0	0	3.45943		-4.9542	-4.9542	1.38565
18891	ENSG00000225742	lincRNA	RP11-513G11.4	0	0	0.21	0.01	0.07	0	0.04	0.24		1	211	11		0.0140845	0.577465	3.39437		0	7.7211	3.45943		-6.14975	-0.792195	1.76314
19561	ENSG00000228022	lincRNA	HCG20	0	0.01	0.01	0.01	0.01	0	0	0.07		11	11	11		0.0909091	0.0909091	6.45455		3.45943	3.45943	3.45943		-3.45943	-3.45943	2.69032
18186	ENSG00000223387	lincRNA	RP11-408H1.3	0	0.02	0	0.01	0	0	0	0.01		21	1	11		1	1	11		4.39232	0	3.45943		0	0	3.45943
20265	ENSG00000230368	lincRNA	FAM41C	0	0	0.04	0.01	0	0	0	0.01		1	41	11		1	1	11		0	5.35755	3.45943		0	0	3.45943
24193	ENSG00000248908	lincRNA	RP11-730N24.1	0	0	0	0.01	0	0	0	0.01		1	1	11		1	1	11		0	0	3.45943		0	0	3.45943
24512	ENSG00000250274	lincRNA	CTB-114C7.4	0	0	0.01	0.01	0	0.01	0	0.01		1	11	11		11	1	11		0	3.45943	3.45943		3.45943	0	3.45943
26025	ENSG00000256995	lincRNA	RP11-114G22.1	0	0	0	0.01	0	0.01	0.05	0.01		1	1	11		11	51	11		0	0	3.45943		3.45943	5.67243	3.45943
28532	ENSG00000266912	lincRNA	CTC-325H20.2	0	0	0	0.01	0	0.06	0	0.01		1	1	11		61	1	11		0	0	3.45943		5.93074	0	3.45943
18568	ENSG00000224715	lincRNA	CITF22-49D8.1	0	0	0	0.01	0	0	0	0.02		1	1	11		1	1	21		0	0	3.45943		0	0	4.39232
21090	ENSG00000233056	lincRNA	ERVH48-1	0	0.03	0	0.01	0	0.01	0	0.02		31	1	11		11	1	21		4.9542	0	3.45943		3.45943	0	4.39232
23528	ENSG00000243636	lincRNA	RP11-164O23.7	0	0	0.04	0.01	0	0	0.03	0.02		1	41	11		1	31	21		0	5.35755	3.45943		0	4.9542	4.39232
28817	ENSG00000267462	lincRNA	RP11-866E20.3	0	0	0	0.01	0	0	0	0.02		1	1	11		1	1	21		0	0	3.45943		0	0	4.39232
16289	ENSG00000203801	lincRNA	LINC00222	0	0.04	0.01	0.01	0	0	0	0.03		41	11	11		1	1	31		5.35755	3.45943	3.45943		0	0	4.9542
20554	ENSG00000231291	lincRNA	RP11-445O3.1	0	0	0.01	0.01	0	0	0.08	0.03		1	11	11		1	81	31		0	3.45943	3.45943		0	6.33985	4.9542
20739	ENSG00000231881	lincRNA	RP5-1120P11.3	0	0.01	0.01	0.01	0	0.05	0	0.03		11	11	11		51	1	31		3.45943	3.45943	3.45943		5.67243	0	4.9542
24377	ENSG00000249697	lincRNA	RP11-155L15.1	0	0	0	0.01	0	0	0	0.03		1	1	11		1	1	31		0	0	3.45943		0	0	4.9542
19375	ENSG00000227301	lincRNA	RP11-384P7.5	0	0	0	0.01	0	0	0	0.06		1	1	11		1	1	61		0	0	3.45943		0	0	5.93074
29270	ENSG00000269202	lincRNA	RP4-614O4.12	0	0.04	0.03	0.01	0	0	0	0.07		41	31	11		1	1	71		5.35755	4.9542	3.45943		0	0	6.14975
16552	ENSG00000204792	lincRNA	AC104135.3	0	0	0.24	0.01	0	0	0.06	0.14		1	241	11		1	61	141		0	7.91289	3.45943		0	5.93074	7.13955
24771	ENSG00000251281	lincRNA	CTD-2066L21.2	0.15	0	0.24	1.67	0.29	0	0.25	1.86		0.00662252	1.59603	11.0662		0.00343643	0.862543	6.39519		-7.2384	0.674485	3.46809		-8.18488	-0.213332	2.67699
23822	ENSG00000245522	lincRNA	RP11-540A21.2	0.02	0.05	0.15	0.25	0.06	0.07	0.08	0.14		2.42857	7.19048	11.9524		1.16393	1.32787	2.31148		1.28011	2.84609	3.57923		0.21901	0.409113	1.20881
19297	ENSG00000227066	lincRNA	RP3-340N1.2	0.01	0.01	0	0.14	0	0	0.03	0.03		1	0.0909091	12.8182		1	31	31		0	-3.45943	3.68012		0	4.9542	4.9542
26056	ENSG00000257097	lincRNA	RP11-450K4.1	0.01	0.03	0	0.14	0	0	0.01	0.06		2.81818	0.0909091	12.8182		1	11	61		1.49476	-3.45943	3.68012		0	3.45943	5.93074
24402	ENSG00000249790	lincRNA	RP11-20D14.6	0.01	0	0.01	0.15	0	0.18	0.04	0.18		0.0909091	1	13.7273		181	41	181		-3.45943	0	3.77897		7.49985	5.35755	7.49985
19086	ENSG00000226380	lincRNA	MIR29B1	0.08	0.13	0.6	1.12	0.34	0.23	0.23	0.72		1.61728	7.41975	13.8395		0.677419	0.677419	2.11437		0.693573	2.89137	3.79072		-0.561879	-0.561879	1.08023
23741	ENSG00000244541	lincRNA	RP11-167H9.6	0.04	0	0.07	0.59	0	0	0.04	0.2		0.0243902	1.73171	14.4146		1	41	201		-5.35755	0.792195	3.84946		0	5.35755	7.65105
25873	ENSG00000256268	lincRNA	RP11-221N13.3	0.42	1.73	2.09	6.33	3.02	4.09	2.88	7.1		4.11164	4.96675	15.038		1.35419	0.953658	2.35055		2.03971	2.3123	3.91054		0.437427	-0.0684565	1.233
27585	ENSG00000261268	lincRNA	RP11-308D13.3	0.04	0.03	0.36	0.63	0.02	0.13	0.24	0.41		0.756098	8.80488	15.3902		6.2381	11.4762	19.5714		-0.403356	3.1383	3.94394		2.64111	3.52057	4.29068
27323	ENSG00000260633	lincRNA	RP11-375I20.6	0.01	0.01	0	0.19	0.02	0.04	0.03	0.05		1	0.0909091	17.3636		1.95238	1.47619	2.42857		0	-3.45943	4.118		0.965235	0.561879	1.28011
16307	ENSG00000203849	lincRNA	RP11-417J8.6	0.06	0.01	0.03	1.06	0.03	0.07	0	1.81		0.180328	0.508197	17.3934		2.29032	0.0322581	58.4194		-2.47131	-0.976541	4.12047		1.19555	-4.9542	5.86837
21966	ENSG00000235884	lincRNA	LINC00941	0.74	1.11	5.94	13.29	2.8	2.96	9.41	14.8		1.49933	8.01754	17.9366		1.05712	3.35987	5.28418		0.584313	3.00316	4.16483		0.0801425	1.74841	2.40168
20541	ENSG00000231242	lincRNA	RP11-87H9.3	0.01	0	0.03	0.2	0	0	0.03	0.09		0.0909091	2.81818	18.2727		1	31	91		-3.45943	1.49476	4.19162		0	4.9542	6.50779
23361	ENSG00000242741	lincRNA	RP11-20B7.1	0.1	0.12	0.06	1.86	0	0	0.02	0.07		1.19802	0.60396	18.4257		1	21	71		0.260652	-0.727474	4.20365		0	4.39232	6.14975
27620	ENSG00000261353	lincRNA	CTA-14H9.5	0.08	0	0.15	1.52	0.13	0.09	1.13	2.26		0.0123457	1.8642	18.7778		0.694656	8.63359	17.2595		-6.33985	0.898555	4.23095		-0.525628	3.10996	4.10932
20556	ENSG00000231298	lincRNA	LINC00704	0.43	0.45	1.29	8.35	0.84	0.58	0.62	6.4		1.0464	2.99536	19.3759		0.690844	0.738407	7.61118		0.0654396	1.58273	4.27619		-0.533568	-0.437513	2.92812
24680	ENSG00000250934	lincRNA	RP11-71E19.1	0.04	0	0.29	0.81	0.38	0.77	0.22	0.96		0.0243902	7.09756	19.7805		2.02362	0.580052	2.52231		-5.35755	2.82732	4.30601		1.01694	-0.785745	1.33475
21940	ENSG00000235806	lincRNA	RP4-646N3.1	0	0.02	0	0.02	0.01	0.01	0	0.03		21	1	21		1	0.0909091	2.81818		4.39232	0	4.39232		0	-3.45943	1.49476
23037	ENSG00000240996	lincRNA	RP11-80H5.7	0	0	0.02	0.02	0.06	0	0	0.23		1	21	21		0.0163934	0.0163934	3.78689		0	4.39232	4.39232		-5.93074	-5.93074	1.92101
15321	ENSG00000196243	lincRNA	LINC00615	0	0	0	0.02	0	0	0	0.01		1	1	21		1	1	11		0	0	4.39232		0	0	3.45943
19597	ENSG00000228127	lincRNA	RP11-12L8.1	0	0	0	0.02	0	0	0.01	0.01		1	1	21		1	11	11		0	0	4.39232		0	3.45943	3.45943
20563	ENSG00000231324	lincRNA	AP000696.2	0	0.08	0.05	0.02	0	0.02	0.04	0.01		81	51	21		21	41	11		6.33985	5.67243	4.39232		4.39232	5.35755	3.45943
26465	ENSG00000258602	lincRNA	RP11-7F17.7	0	0.03	0	0.02	0.02	0.25	0	0.24		31	1	21		11.9524	0.047619	11.4762		4.9542	0	4.39232		3.57923	-4.39232	3.52057
16673	ENSG00000205293	lincRNA	RP11-1112C15.1	0	0	0	0.02	0	0	0	0.02		1	1	21		1	1	21		0	0	4.39232		0	0	4.39232
19600	ENSG00000228140	lincRNA	RP3-467K16.4	0	0.03	0.02	0.02	0	0.01	0.01	0.02		31	21	21		11	11	21		4.9542	4.39232	4.39232		3.45943	3.45943	4.39232
24704	ENSG00000251009	lincRNA	RP13-494C23.1	0	0	0	0.02	0	0	0	0.02		1	1	21		1	1	21		0	0	4.39232		0	0	4.39232
28434	ENSG00000266289	lincRNA	RP11-1C8.6	0	0.02	0.02	0.02	0	0.14	0	0.02		21	21	21		141	1	21		4.39232	4.39232	4.39232		7.13955	0	4.39232
19916	ENSG00000229118	lincRNA	AC068491.2	0	0	0	0.02	0	0	0	0.03		1	1	21		1	1	31		0	0	4.39232		0	0	4.9542
13519	ENSG00000179935	lincRNA	LINC00652	0	0.02	0.08	0.02	0	0.06	0.08	0.04		21	81	21		61	81	41		4.39232	6.33985	4.39232		5.93074	6.33985	5.35755
24414	ENSG00000249846	lincRNA	RP11-77P16.4	0	0	0	0.02	0	0	0	0.04		1	1	21		1	1	41		0	0	4.39232		0	0	5.35755
28017	ENSG00000263082	lincRNA	CTD-2034I21.2	0	0	0	0.02	0	0	0	0.05		1	1	21		1	1	51		0	0	4.39232		0	0	5.67243
17535	ENSG00000214546	lincRNA	AC087491.2	0	0.08	0	0.02	0	0.17	0	0.06		81	1	21		171	1	61		6.33985	0	4.39232		7.41785	0	5.93074
24937	ENSG00000253130	lincRNA	CTD-3023L14.2	0	0	0.13	0.02	0	0	0.03	0.06		1	131	21		1	31	61		0	7.03342	4.39232		0	4.9542	5.93074
25634	ENSG00000255375	lincRNA	RP1-65P5.5	0	0	0	0.02	0	0	0	0.06		1	1	21		1	1	61		0	0	4.39232		0	0	5.93074
28095	ENSG00000263680	lincRNA	RP11-57A1.1	0	0.03	0.03	0.02	0	0.09	0.13	0.06		31	31	21		91	131	61		4.9542	4.9542	4.39232		6.50779	7.03342	5.93074
24004	ENSG00000248176	lincRNA	RP11-472K22.1	0	0	0	0.02	0	0	0	0.07		1	1	21		1	1	71		0	0	4.39232		0	0	6.14975
26097	ENSG00000257264	lincRNA	MIR3179-1	0	0.22	0	0.02	0	0.22	0.05	0.1		221	1	21		221	51	101		7.7879	0	4.39232		7.7879	5.67243	6.65821
20279	ENSG00000230417	lincRNA	LINC00856	0	0	0	0.02	0	0	0	0.12		1	1	21		1	1	121		0	0	4.39232		0	0	6.91886
26712	ENSG00000259182	lincRNA	RP11-424I19.2	0	0	0	0.02	0	0	0	0.21		1	1	21		1	1	211		0	0	4.39232		0	0	7.7211
28431	ENSG00000266278	lincRNA	RP11-41O4.2	0.02	0.14	0.27	0.49	0.14	0.17	0.49	0.36		6.71429	12.9048	23.381		1.21277	3.48227	2.56028		2.74723	3.68983	4.54726		0.278301	1.80003	1.3563
24035	ENSG00000248323	lincRNA	LUCAT1	0.01	0.2	0.44	0.27	0.2	0.49	0.36	0.63		18.2727	40.0909	24.6364		2.44279	1.79602	3.1393		4.19162	5.3252	4.62272		1.28853	0.844803	1.65044
24097	ENSG00000248538	lincRNA	RP11-10A14.5	0.06	0.2	1.11	1.64	0.16	0	0.46	1.13		3.29508	18.2131	26.9016		0.00621118	2.86335	7.02484		1.72031	4.18691	4.74962		-7.33092	1.51771	2.81247
29363	ENSG00000269640	lincRNA	CTD-2521M24.9	0.34	0.17	4.5	9.21	0.1	0.36	3.17	5.3		0.501466	13.1994	27.0117		3.57426	31.396	52.4851		-0.995775	3.7224	4.75551		1.83764	4.97251	5.71384
20839	ENSG00000232274	lincRNA	RP11-782C8.2	0.16	0.35	0.31	4.44	0.65	0.5	0.14	6.95		2.18012	1.93168	27.5839		0.769585	0.21659	10.6774		1.12441	0.949854	4.78575		-0.377847	-2.20696	3.41649
18782	ENSG00000225383	lincRNA	SFTA1P	0.25	0.36	4.24	7.65	0.95	0.86	1.5	4.43		1.43825	16.8964	30.4821		0.905363	1.57834	4.65931		0.524311	4.07865	4.92989		-0.143432	0.658407	2.22012
25702	ENSG00000255558	lincRNA	CTC-497E21.5	0	0.39	0	0.03	0.07	0	0	0.15		391	1	31		0.0140845	0.0140845	2.12676		8.61102	0	4.9542		-6.14975	-6.14975	1.08866
24026	ENSG00000248265	lincRNA	RP11-834C11.3	0	0.02	0.02	0.03	0	0.01	0.02	0.01		21	21	31		11	21	11		4.39232	4.39232	4.9542		3.45943	4.39232	3.45943
26781	ENSG00000259336	lincRNA	RP11-323I15.5	0	0	0	0.03	0	0	0	0.01		1	1	31		1	1	11		0	0	4.9542		0	0	3.45943
19421	ENSG00000227467	lincRNA	RP11-169D4.1	0	0	0.01	0.03	0	0	0	0.02		1	11	31		1	1	21		0	3.45943	4.9542		0	0	4.39232
21298	ENSG00000233760	lincRNA	AC004947.2	0	0	0	0.03	0	0	0.03	0.02		1	1	31		1	31	21		0	0	4.9542		0	4.9542	4.39232
21335	ENSG00000233858	lincRNA	AC026904.1	0	0	0	0.03	0	0	0	0.02		1	1	31		1	1	21		0	0	4.9542		0	0	4.39232
22379	ENSG00000237292	lincRNA	RP11-540K16.1	0	0	0	0.03	0	0.08	0.07	0.04		1	1	31		81	71	41		0	0	4.9542		6.33985	6.14975	5.35755
22644	ENSG00000238198	lincRNA	RP11-31F15.2	0	0.03	0.03	0.03	0	0.02	0	0.04		31	31	31		21	1	41		4.9542	4.9542	4.9542		4.39232	0	5.35755
27590	ENSG00000261285	lincRNA	RP11-481E4.2	0	0	0	0.03	0	0	0	0.04		1	1	31		1	1	41		0	0	4.9542		0	0	5.35755
16813	ENSG00000206113	lincRNA	RP11-503N18.1	0	0	0	0.03	0	0.02	0	0.05		1	1	31		21	1	51		0	0	4.9542		4.39232	0	5.67243
24733	ENSG00000251138	lincRNA	RP11-81H3.2	0	0	0	0.03	0	0	0	0.05		1	1	31		1	1	51		0	0	4.9542		0	0	5.67243
24980	ENSG00000253270	lincRNA	RP11-1105O14.1	0	0	0	0.03	0	0	0	0.05		1	1	31		1	1	51		0	0	4.9542		0	0	5.67243
26948	ENSG00000259717	lincRNA	LINC00677	0	0	0	0.03	0	0	0	0.05		1	1	31		1	1	51		0	0	4.9542		0	0	5.67243
24731	ENSG00000251127	lincRNA	RP11-280G9.1	0	0	0	0.03	0	0.01	0.02	0.06		1	1	31		11	21	61		0	0	4.9542		3.45943	4.39232	5.93074
16815	ENSG00000206129	lincRNA	CTD-2008L17.2	0	0	0.09	0.03	0	0	0	0.07		1	91	31		1	1	71		0	6.50779	4.9542		0	0	6.14975
26397	ENSG00000258435	lincRNA	RP11-711D18.2	0	0	0.03	0.03	0	0	0	0.07		1	31	31		1	1	71		0	4.9542	4.9542		0	0	6.14975
26149	ENSG00000257496	lincRNA	RP11-474P2.4	0	0.13	0	0.03	0	0.15	0.16	0.11		131	1	31		151	161	111		7.03342	0	4.9542		7.2384	7.33092	6.79442
27490	ENSG00000261039	lincRNA	RP11-417E7.2	0	0	0	0.03	0	0	0	0.15		1	1	31		1	1	151		0	0	4.9542		0	0	7.2384
22498	ENSG00000237736	lincRNA	U82670.4	0	0	0	0.03	0	0	0	0.19		1	1	31		1	1	191		0	0	4.9542		0	0	7.57743
28865	ENSG00000267567	lincRNA	CTD-2538C1.3	0	0.04	0.03	0.03	0	0	0.04	0.21		41	31	31		1	41	211		5.35755	4.9542	4.9542		0	5.35755	7.7211
24636	ENSG00000250748	lincRNA	RP11-230G5.2	0.02	0	0.07	0.66	0.17	0.02	0	0.83		0.047619	3.38095	31.4762		0.122807	0.00584795	4.85965		-4.39232	1.75743	4.97619		-3.02554	-7.41785	2.28085
19787	ENSG00000228707	lincRNA	RP11-787B4.2	0.04	0	0	1.29	0.12	0	0	2		0.0243902	0.0243902	31.4878		0.00826446	0.00826446	16.5372		-5.35755	-5.35755	4.97672		-6.91886	-6.91886	4.04764
23249	ENSG00000242147	lincRNA	RP13-463N16.6	0.41	0.71	9.39	13.13	2.33	2.46	5.85	8.41		1.72993	22.8491	31.9489		1.05577	2.51008	3.60832		0.790711	4.51407	4.99769		0.0782957	1.32773	1.85133
27661	ENSG00000261452	lincRNA	RP11-509E16.1	0.04	0.01	0.09	1.37	0	0.02	0.05	0.68		0.268293	2.21951	33.439		21	51	681		-1.89812	1.15024	5.06346		4.39232	5.67243	9.41151
22343	ENSG00000237166	lincRNA	AC007163.3	0.01	0.06	0.19	0.38	0.01	0.1	0.04	0.11		5.54545	17.3636	34.6364		9.18182	3.72727	10.0909		2.47131	4.118	5.11422		3.19878	1.89812	3.33498
19221	ENSG00000226835	lincRNA	RP11-148B18.3	0.04	0	0.08	1.65	0	0	0	0.61		0.0243902	1.97561	40.2683		1	1	611		-5.35755	0.982298	5.33157		0	0	9.25503
15614	ENSG00000197291	lincRNA	RAMP2-AS1	0	0	0.01	0.04	0	0	0.01	0.01		1	11	41		1	11	11		0	3.45943	5.35755		0	3.45943	3.45943
18762	ENSG00000225331	lincRNA	AP001055.6	0	0	0	0.04	0	0	0	0.02		1	1	41		1	1	21		0	0	5.35755		0	0	4.39232
20211	ENSG00000230174	lincRNA	XXbac-BPG181B23.4	0	0	0	0.04	0	0	0	0.03		1	1	41		1	1	31		0	0	5.35755		0	0	4.9542
25792	ENSG00000255933	lincRNA	RP11-495K9.5	0	0.03	0.02	0.04	0	0	0.02	0.03		31	21	41		1	21	31		4.9542	4.39232	5.35755		0	4.39232	4.9542
21469	ENSG00000234318	lincRNA	RP4-771M4.3	0	0.05	0.09	0.04	0	0.16	0.32	0.05		51	91	41		161	321	51		5.67243	6.50779	5.35755		7.33092	8.32643	5.67243
20483	ENSG00000231039	lincRNA	RP11-445P17.3	0	0	0	0.04	0	0	0.02	0.11		1	1	41		1	21	111		0	0	5.35755		0	4.39232	6.79442
27970	ENSG00000262801	lincRNA	U91319.1	0	0	0.04	0.04	0	0	0	0.12		1	41	41		1	1	121		0	5.35755	5.35755		0	0	6.91886
21634	ENSG00000234840	lincRNA	RP11-399D6.2	0.06	0.05	0.56	2.67	0.37	0.28	0.78	2.17		0.836066	9.19672	43.7869		0.757412	2.10512	5.85175		-0.258312	3.20112	5.45243		-0.400849	1.0739	2.54887
13795	ENSG00000182021	lincRNA	RP11-381O7.3	0.08	0.12	0.82	3.77	0.17	0.34	0.57	2.76		1.49383	10.1358	46.5556		1.99415	3.33918	16.1462		0.579013	3.34139	5.54088		0.995775	1.73949	4.01312
20813	ENSG00000232164	lincRNA	AC092669.3	0	0.02	0.02	0.05	0	0.01	0.02	0.01		21	21	51		11	21	11		4.39232	4.39232	5.67243		3.45943	4.39232	3.45943
19642	ENSG00000228271	lincRNA	RP11-513G11.2	0	0	0.01	0.05	0	0	0	0.02		1	11	51		1	1	21		0	3.45943	5.67243		0	0	4.39232
20234	ENSG00000230239	lincRNA	RP11-108M9.2	0	0	0.05	0.05	0	0	0.04	0.02		1	51	51		1	41	21		0	5.67243	5.67243		0	5.35755	4.39232
25924	ENSG00000256538	lincRNA	RP11-847H18.3	0	0	0.13	0.05	0	0	0.08	0.02		1	131	51		1	81	21		0	7.03342	5.67243		0	6.33985	4.39232
21533	ENSG00000234509	lincRNA	AP000253.1	0	0.02	0.01	0.05	0	0.01	0	0.03		21	11	51		11	1	31		4.39232	3.45943	5.67243		3.45943	0	4.9542
24879	ENSG00000251637	lincRNA	RP11-119D9.1	0	0.09	0	0.05	0	0.21	0.08	0.03		91	1	51		211	81	31		6.50779	0	5.67243		7.7211	6.33985	4.9542
23839	ENSG00000245750	lincRNA	RP11-279F6.1	0	0.21	0.1	0.05	0	0	0.01	0.1		211	101	51		1	11	101		7.7211	6.65821	5.67243		0	3.45943	6.65821
26846	ENSG00000259469	lincRNA	RP11-227D13.4	0	0	0.06	0.05	0	0	0	0.12		1	61	51		1	1	121		0	5.93074	5.67243		0	0	6.91886
20427	ENSG00000230836	lincRNA	AC104135.4	0	0	0.19	0.05	0	0	0.05	0.15		1	191	51		1	51	151		0	7.57743	5.67243		0	5.67243	7.2384
25196	ENSG00000254100	lincRNA	RP11-675F6.4	0	0.03	0	0.05	0	0	0.1	0.16		31	1	51		1	101	161		4.9542	0	5.67243		0	6.65821	7.33092
20050	ENSG00000229656	lincRNA	RP11-462L8.1	0.03	0.01	0.45	1.74	0.07	0.08	0.35	1.98		0.354839	14.5484	56.1613		1.14085	4.94366	27.9014		-1.49476	3.86279	5.8115		0.190103	2.30558	4.80227
24624	ENSG00000250697	lincRNA	CTD-2066L21.3	0.28	0.05	1.92	16.26	0.87	0.51	0.66	16		0.181495	6.8363	57.8683		0.586682	0.758898	18.3708		-2.462	2.77322	5.8547		-0.769349	-0.398022	4.19935
22665	ENSG00000238266	lincRNA	LINC00707	0.4	0.3	5.52	23.22	8.68	8.58	11.21	18.54		0.750623	13.7681	57.9077		0.988481	1.29144	2.13581		-0.413839	3.78326	5.85568		-0.0167155	0.368982	1.09479
27922	ENSG00000262477	lincRNA	AC021224.1	0	0	0.06	0.06	0.14	0	0	0.31		1	61	61		0.0070922	0.0070922	2.20567		0	5.93074	5.93074		-7.13955	-7.13955	1.14122
18370	ENSG00000224034	lincRNA	RP11-445P17.8	0	0.38	0.11	0.06	0.12	0.31	0.62	0.61		381	111	61		2.57025	5.13223	5.04959		8.57365	6.79442	5.93074		1.36191	2.35959	2.33617
27564	ENSG00000261211	lincRNA	RP1-80N2.3	0	0.02	0.04	0.06	0.01	0.04	0.02	0.06		21	41	61		3.72727	1.90909	5.54545		4.39232	5.35755	5.93074		1.89812	0.932886	2.47131
18436	ENSG00000224239	lincRNA	AC090044.2	0	0	0	0.06	0	0	0	0.04		1	1	61		1	1	41		0	0	5.93074		0	0	5.35755
26108	ENSG00000257294	lincRNA	RP11-316A16.1	0	0	0.02	0.06	0	0.12	0.12	0.07		1	21	61		121	121	71		0	4.39232	5.93074		6.91886	6.91886	6.14975
21593	ENSG00000234703	lincRNA	AF015262.2	0	0	0.02	0.06	0	0	0.18	0.08		1	21	61		1	181	81		0	4.39232	5.93074		0	7.49985	6.33985
20356	ENSG00000230623	lincRNA	RP11-469A15.2	0	0	0	0.06	0	0	0	0.09		1	1	61		1	1	91		0	0	5.93074		0	0	6.50779
26487	ENSG00000258651	lincRNA	RP11-545M17.1	0	0	0.04	0.06	0	0	0.11	0.09		1	41	61		1	111	91		0	5.35755	5.93074		0	6.79442	6.50779
21413	ENSG00000234111	lincRNA	RP11-364P22.1	0	0.04	0	0.06	0	0.09	0.04	0.1		41	1	61		91	41	101		5.35755	0	5.93074		6.50779	5.35755	6.65821
19471	ENSG00000227676	lincRNA	LINC01068	0	0	0.07	0.06	0	0	0	0.17		1	71	61		1	1	171		0	6.14975	5.93074		0	0	7.41785
24578	ENSG00000250509	lincRNA	CTC-573N18.1	0	0	0.02	0.06	0	0	0.02	0.17		1	21	61		1	21	171		0	4.39232	5.93074		0	4.39232	7.41785
20797	ENSG00000232104	lincRNA	RP11-509J21.1	0	0.08	0.3	0.06	0	0.09	0.44	0.18		81	301	61		91	441	181		6.33985	8.23362	5.93074		6.50779	8.78463	7.49985
24044	ENSG00000248360	lincRNA	LINC00504	0	0	0	0.06	0	0	0	0.24		1	1	61		1	1	241		0	0	5.93074		0	0	7.91289
21878	ENSG00000235615	lincRNA	AJ239322.1	0	0	0	0.07	0.01	0	0	0.05		1	1	71		0.0909091	0.0909091	4.63636		0	0	6.14975		-3.45943	-3.45943	2.21299
18277	ENSG00000223715	lincRNA	RP11-71G7.1	0	0	0	0.07	0	0	0	0.02		1	1	71		1	1	21		0	0	6.14975		0	0	4.39232
26756	ENSG00000259289	lincRNA	RP11-798K3.3	0	0	0	0.07	0	0	0	0.03		1	1	71		1	1	31		0	0	6.14975		0	0	4.9542
27128	ENSG00000260141	lincRNA	RP11-19N8.4	0	0	0.04	0.07	0	0	0.02	0.04		1	41	71		1	21	41		0	5.35755	6.14975		0	4.39232	5.35755
23208	ENSG00000241954	lincRNA	RP1-149A16.17	0	0.09	0	0.07	0	0	0.14	0.05		91	1	71		1	141	51		6.50779	0	6.14975		0	7.13955	5.67243
21247	ENSG00000233607	lincRNA	AC068610.5	0	0	0.09	0.07	0	0	0	0.07		1	91	71		1	1	71		0	6.50779	6.14975		0	0	6.14975
24030	ENSG00000248279	lincRNA	CTD-2218G20.2	0	0	0.01	0.07	0	0.18	0	0.07		1	11	71		181	1	71		0	3.45943	6.14975		7.49985	0	6.14975
25359	ENSG00000254610	lincRNA	RP5-903G2.2	0	0	0.09	0.07	0	0	0	0.1		1	91	71		1	1	101		0	6.50779	6.14975		0	0	6.65821
24864	ENSG00000251604	lincRNA	RP11-79P5.7	0	0.02	0.04	0.08	0	0	0	0.02		21	41	81		1	1	21		4.39232	5.35755	6.33985		0	0	4.39232
27194	ENSG00000260306	lincRNA	RP11-645C24.5	0	0	0	0.08	0	0	0	0.04		1	1	81		1	1	41		0	0	6.33985		0	0	5.35755
18835	ENSG00000225532	lincRNA	XX-C2158C6.3	0	0	0	0.08	0	0	0	0.05		1	1	81		1	1	51		0	0	6.33985		0	0	5.67243
26066	ENSG00000257135	lincRNA	RP11-320M2.1	0	0.04	0.08	0.09	0.01	0	0.08	0.04		41	81	91		0.0909091	7.36364	3.72727		5.35755	6.33985	6.50779		-3.45943	2.88042	1.89812
24590	ENSG00000250551	lincRNA	RP11-254I22.1	0	0.02	0.02	0.09	0	0	0	0.03		21	21	91		1	1	31		4.39232	4.39232	6.50779		0	0	4.9542
26682	ENSG00000259113	lincRNA	RP11-406H23.2	0	0	0	0.09	0	0	0	0.17		1	1	91		1	1	171		0	0	6.50779		0	0	7.41785
18647	ENSG00000224959	lincRNA	AC017002.2	0	0	0.02	0.09	0	0	0.03	0.21		1	21	91		1	31	211		0	4.39232	6.50779		0	4.9542	7.7211
24298	ENSG00000249328	lincRNA	RP11-26J3.1	0	0.01	0	0.1	0.01	0.01	0.01	0.05		11	1	101		1	1	4.63636		3.45943	0	6.65821		0	0	2.21299
17812	ENSG00000215866	lincRNA	RP11-426L16.8	0	0.1	0.02	0.1	0	0	0	0.03		101	21	101		1	1	31		6.65821	4.39232	6.65821		0	0	4.9542
21541	ENSG00000234535	lincRNA	RP11-37L2.1	0	0	0.06	0.1	0	0	0	0.07		1	61	101		1	1	71		0	5.93074	6.65821		0	0	6.14975
25829	ENSG00000256084	lincRNA	RP11-134N1.2	0	0	0	0.1	0	0	0	0.18		1	1	101		1	1	181		0	0	6.65821		0	0	7.49985
25023	ENSG00000253438	lincRNA	PCAT1	0	0.06	0.02	0.11	0.03	0.11	0.07	0.07		61	21	111		3.58065	2.29032	2.29032		5.93074	4.39232	6.79442		1.84022	1.19555	1.19555
20272	ENSG00000230392	lincRNA	RP5-1139I1.1	0	0	0	0.11	0	0	0	0.07		1	1	111		1	1	71		0	0	6.79442		0	0	6.14975
22301	ENSG00000236975	lincRNA	RP5-1065P14.2	0	0.15	0.03	0.11	0	0.03	0	0.07		151	31	111		31	1	71		7.2384	4.9542	6.79442		4.9542	0	6.14975
26119	ENSG00000257329	lincRNA	RP11-290L1.5	0	0	0.2	0.11	0	0	0.14	0.25		1	201	111		1	141	251		0	7.65105	6.79442		0	7.13955	7.97154
22908	ENSG00000240350	lincRNA	AC017002.1	0	0	0	0.12	0	0	0	0.02		1	1	121		1	1	21		0	0	6.91886		0	0	4.39232
28933	ENSG00000267737	lincRNA	AC061992.2	0	0	0.29	0.12	0	0	0	0.03		1	291	121		1	1	31		0	8.18488	6.91886		0	0	4.9542
22121	ENSG00000236377	lincRNA	AC084809.3	0	0.11	0.04	0.12	0	0	0	0.04		111	41	121		1	1	41		6.79442	5.35755	6.91886		0	0	5.35755
28235	ENSG00000264699	lincRNA	RP11-421N8.2	0	0	0	0.12	0	0	0.04	0.04		1	1	121		1	41	41		0	0	6.91886		0	5.35755	5.35755
19797	ENSG00000228739	lincRNA	RP11-218I7.2	0	0	0	0.12	0	0	0.08	0.18		1	1	121		1	81	181		0	0	6.91886		0	6.33985	7.49985
25166	ENSG00000253972	lincRNA	RP11-4K16.2	0	0.06	0	0.13	0	0.19	0	0.33		61	1	131		191	1	331		5.93074	0	7.03342		7.57743	0	8.37069
21967	ENSG00000235885	lincRNA	AC023115.2	0	0	0.13	0.14	0	0	0	0.02		1	131	141		1	1	21		0	7.03342	7.13955		0	0	4.39232
19313	ENSG00000227115	lincRNA	RP11-267C16.1	0	0	0.01	0.15	0.01	0.02	0	0.03		1	11	151		1.90909	0.0909091	2.81818		0	3.45943	7.2384		0.932886	-3.45943	1.49476
8134	ENSG00000145063	lincRNA	AC062028.1	0	0	0.04	0.15	0	0.11	0.07	0.04		1	41	151		111	71	41		0	5.35755	7.2384		6.79442	6.14975	5.35755
18192	ENSG00000223403	lincRNA	MEG9	0	0	0	0.15	0	0	0.01	0.05		1	1	151		1	11	51		0	0	7.2384		0	3.45943	5.67243
20776	ENSG00000232023	lincRNA	AC009410.1	0	0	0	0.15	0	0	0	0.08		1	1	151		1	1	81		0	0	7.2384		0	0	6.33985
18744	ENSG00000225269	lincRNA	LINC00705	0	0.03	0.04	0.16	0.01	0.01	0	0.2		31	41	161		1	0.0909091	18.2727		4.9542	5.35755	7.33092		0	-3.45943	4.19162
27160	ENSG00000260239	lincRNA	RP11-274H24.1	0	0	0.02	0.16	0	0	0.01	0.04		1	21	161		1	11	41		0	4.39232	7.33092		0	3.45943	5.35755
19678	ENSG00000228358	lincRNA	AC113617.1	0	0	0	0.16	0	0	0	0.13		1	1	161		1	1	131		0	0	7.33092		0	0	7.03342
22312	ENSG00000237013	lincRNA	AC010987.6	0	0.07	0.06	0.16	0	0.03	0.19	0.23		71	61	161		31	191	231		6.14975	5.93074	7.33092		4.9542	7.57743	7.85175
21697	ENSG00000235070	lincRNA	AC068138.1	0	0	0	0.17	0	0.03	0.02	0.04		1	1	171		31	21	41		0	0	7.41785		4.9542	4.39232	5.35755
29377	ENSG00000269720	lincRNA	CTD-2521M24.5	0	0	0.09	0.17	0	0	0.05	0.04		1	91	171		1	51	41		0	6.50779	7.41785		0	5.67243	5.35755
23850	ENSG00000245954	lincRNA	RP11-18H21.1	0	0	0.02	0.18	0	0	0.1	0.15		1	21	181		1	101	151		0	4.39232	7.49985		0	6.65821	7.2384
19562	ENSG00000228033	lincRNA	AC010967.2	0	0.16	0.13	0.18	0	0	0.27	0.16		161	131	181		1	271	161		7.33092	7.03342	7.49985		0	8.08215	7.33092
24642	ENSG00000250765	lincRNA	AC138035.1	0	0.11	0.04	0.19	0	0.16	0	0.07		111	41	191		161	1	71		6.79442	5.35755	7.57743		7.33092	0	6.14975
20679	ENSG00000231709	lincRNA	RP5-857K21.1	0	0.04	0	0.19	0	0	0.09	0.16		41	1	191		1	91	161		5.35755	0	7.57743		0	6.50779	7.33092
26636	ENSG00000259005	lincRNA	RP3-449M8.6	0	0.06	0.06	0.19	0	0.07	0.03	0.24		61	61	191		71	31	241		5.93074	5.93074	7.57743		6.14975	4.9542	7.91289
26680	ENSG00000259107	lincRNA	LINC00911	0	0	0.41	0.2	0	0.36	0	0.07		1	411	201		361	1	71		0	8.68299	7.65105		8.49586	0	6.14975
18433	ENSG00000224235	lincRNA	RP5-1027O11.1	0	0.16	0.1	0.22	0	0	0.08	0.11		161	101	221		1	81	111		7.33092	6.65821	7.7879		0	6.33985	6.79442
26837	ENSG00000259450	lincRNA	RP11-265N7.1	0	0.01	0.08	0.23	0.02	0.06	0.14	0.25		11	81	231		2.90476	6.71429	11.9524		3.45943	6.33985	7.85175		1.53842	2.74723	3.57923
21799	ENSG00000235358	lincRNA	RP11-399E6.1	0	0	0	0.23	0	0	0.11	0.04		1	1	231		1	111	41		0	0	7.85175		0	6.79442	5.35755
27252	ENSG00000260454	lincRNA	RP11-367F23.2	0	0.05	0.01	0.24	0.05	0.2	0.01	0.13		51	11	241		3.94118	0.215686	2.56863		5.67243	3.45943	7.91289		1.97863	-2.21299	1.361
22459	ENSG00000237595	lincRNA	RP11-112L6.3	0	0.02	0.23	0.24	0.11	0.31	0.02	0.35		21	231	241		2.8018	0.189189	3.16216		4.39232	7.85175	7.91289		1.48635	-2.4021	1.66091
26975	ENSG00000259772	lincRNA	RP11-16E12.2	0	0.1	0	0.24	0	0	0.04	0.03		101	1	241		1	41	31		6.65821	0	7.91289		0	5.35755	4.9542
18529	ENSG00000224592	lincRNA	RP5-884C9.2	0	0	0.5	0.24	0	0	0	0.35		1	501	241		1	1	351		0	8.96867	7.91289		0	0	8.45533
24362	ENSG00000249631	lincRNA	RP11-281P23.2	0	0	0.12	0.25	0	0	0	0.07		1	121	251		1	1	71		0	6.91886	7.97154		0	0	6.14975
27866	ENSG00000262074	lincRNA	SNORD3B-2	0	0	0.13	0.27	0	0	0.03	0.04		1	131	271		1	31	41		0	7.03342	8.08215		0	4.9542	5.35755
24165	ENSG00000248787	lincRNA	RP11-666A20.4	0	0.1	0	0.28	0	0	0	0.06		101	1	281		1	1	61		6.65821	0	8.13443		0	0	5.93074
20756	ENSG00000231966	lincRNA	RP11-12M5.4	0	0	0	0.28	0	0	0	0.08		1	1	281		1	1	81		0	0	8.13443		0	0	6.33985
27461	ENSG00000260955	lincRNA	RP11-30L15.6	0	0	0.23	0.29	0.05	0	0.18	0.14		1	231	291		0.0196078	3.54902	2.76471		0	7.85175	8.18488		-5.67243	1.82742	1.46713
20348	ENSG00000230601	lincRNA	RP11-402G3.3	0	0	0	0.29	0	0	0	0.15		1	1	291		1	1	151		0	0	8.18488		0	0	7.2384
23202	ENSG00000241912	lincRNA	RP11-292E2.2	0	0	0	0.29	0	0	0	0.5		1	1	291		1	1	501		0	0	8.18488		0	0	8.96867
28678	ENSG00000267183	lincRNA	AC010525.6	0	0	0	0.3	0.03	0.04	0.07	0.12		1	1	301		1.32258	2.29032	3.90323		0	0	8.23362		0.403356	1.19555	1.96467
28791	ENSG00000267405	lincRNA	CTC-296K1.4	0	0	0	0.31	0	0	0.09	0.07		1	1	311		1	91	71		0	0	8.28077		0	6.50779	6.14975
25548	ENSG00000255133	lincRNA	RP11-646J21.2	0	0	0	0.31	0	0	0.28	0.12		1	1	311		1	281	121		0	0	8.28077		0	8.13443	6.91886
26561	ENSG00000258807	lincRNA	RP11-1152H15.1	0	0	0	0.31	0	0	0	0.17		1	1	311		1	1	171		0	0	8.28077		0	0	7.41785
19435	ENSG00000227517	lincRNA	AC003051.1	0	0	0.05	0.32	0	0	0	0.03		1	51	321		1	1	31		0	5.67243	8.32643		0	0	4.9542
22393	ENSG00000237356	lincRNA	AL163953.3	0	0.52	0.22	0.33	0.03	0.11	0.03	0.18		521	221	331		3.58065	1	5.83871		9.02514	7.7879	8.37069		1.84022	0	2.54565
24852	ENSG00000251574	lincRNA	RP11-6N13.1	0	0	0	0.34	0	0	0	0.02		1	1	341		1	1	21		0	0	8.41363		0	0	4.39232
27391	ENSG00000260808	lincRNA	CTD-2007L18.5	0	0	0.05	0.35	0.04	0.07	0.08	0.18		1	51	351		1.73171	1.97561	4.41463		0	5.67243	8.45533		0.792195	0.982298	2.14229
15532	ENSG00000196972	lincRNA	LINC00087	0	0.05	0.09	0.35	0.04	0.05	1.48	0.54		51	91	351		1.2439	36.122	13.1951		5.67243	6.50779	8.45533		0.314873	5.1748	3.72193
28070	ENSG00000263429	lincRNA	LINC00675	0	0.07	0.04	0.36	0.01	0.05	0	0.23		71	41	361		4.63636	0.0909091	21		6.14975	5.35755	8.49586		2.21299	-3.45943	4.39232
22142	ENSG00000236453	lincRNA	AC003092.1	0	0	0	0.38	0	0	0	0.08		1	1	381		1	1	81		0	0	8.57365		0	0	6.33985
26004	ENSG00000256915	lincRNA	RP11-221N13.4	0	0	0.22	0.39	0.19	0	0.07	0.42		1	221	391		0.0052356	0.371728	2.20419		0	7.7879	8.61102		-7.57743	-1.42768	1.14025
24378	ENSG00000249699	lincRNA	RP11-415C15.2	0	0	0.11	0.41	0	0	0.17	0.26		1	111	411		1	171	261		0	6.79442	8.68299		0	7.41785	8.02791
21609	ENSG00000234756	lincRNA	RP11-120C12.3	0	0	0	0.43	0	0	0	0.26		1	1	431		1	1	261		0	0	8.75154		0	0	8.02791
22291	ENSG00000236924	lincRNA	RP11-390F4.6	0	0.11	0.1	0.45	0	0	0.21	0.08		111	101	451		1	211	81		6.79442	6.65821	8.81698		0	7.7211	6.33985
21233	ENSG00000233559	lincRNA	AC016831.7	0	0.03	0.02	0.46	0.05	0.08	0.01	0.15		31	21	461		1.58824	0.215686	2.96078		4.9542	4.39232	8.84862		0.667425	-2.21299	1.56598
23297	ENSG00000242375	lincRNA	RP11-498P14.3	0	0.27	0	0.49	0	0	1.33	0.29		271	1	491		1	1331	291		8.08215	0	8.93958		0	10.3783	8.18488
21889	ENSG00000235643	lincRNA	RP1-69M21.2	0	0	0.06	0.52	0	0	0.03	0.29		1	61	521		1	31	291		0	5.93074	9.02514		0	4.9542	8.18488
19166	ENSG00000226644	lincRNA	RP11-128M1.1	0	0	0.56	0.54	0	0.08	1.17	0.23		1	561	541		81	1171	231		0	9.13186	9.07948		6.33985	10.1935	7.85175
23988	ENSG00000248112	lincRNA	RP11-78C3.1	0	0	0	0.56	0	0.03	0.02	0.72		1	1	561		31	21	721		0	0	9.13186		4.9542	4.39232	9.49386
26526	ENSG00000258733	lincRNA	CTD-2341M24.1	0	0.09	0.12	0.58	0.06	0.45	0.63	0.2		91	121	581		7.39344	10.3443	3.29508		6.50779	6.91886	9.18239		2.88625	3.37076	1.72031
28875	ENSG00000267583	lincRNA	RP11-322E11.5	0	0	0.03	0.59	0.08	0.11	0.09	0.29		1	31	591		1.37037	1.12346	3.59259		0	4.9542	9.20701		0.454566	0.167945	1.84503
24203	ENSG00000248964	lincRNA	RP11-94H18.1	0	0.02	0.23	0.59	0.09	0.05	0.08	0.39		21	231	591		0.56044	0.89011	4.2967		4.39232	7.85175	9.20701		-0.835369	-0.167945	2.10323
22449	ENSG00000237543	lincRNA	RP11-58A12.3	0	0.03	0.68	0.63	0	0	0.17	0.56		31	681	631		1	171	561		4.9542	9.41151	9.3015		0	7.41785	9.13186
26621	ENSG00000258976	lincRNA	CTD-2207P18.2	0	0.03	0.84	0.71	0.23	0.03	0.62	0.75		31	841	711		0.134199	2.68831	3.25108		4.9542	9.71596	9.47371		-2.89755	1.4267	1.70092
20031	ENSG00000229563	lincRNA	RP11-245M24.1	0	0	0.02	0.71	0.1	0.06	0.1	0.76		1	21	711		0.60396	1	7.53465		0	4.39232	9.47371		-0.727474	0	2.91354
26507	ENSG00000258689	lincRNA	RP6-65G23.1	0	0	0	0.77	0.02	0	0	0.88		1	1	771		0.047619	0.047619	41.9524		0	0	9.59059		-4.39232	-4.39232	5.39068
21185	ENSG00000233397	lincRNA	AC008063.3	0	0	0.03	0.87	0	0.16	0.05	1.03		1	31	871		161	51	1031		0	4.9542	9.76653		7.33092	5.67243	10.0098
21426	ENSG00000234155	lincRNA	RP11-30P6.6	0	0	0.21	0.99	0.04	0.07	0.17	0.68		1	211	991		1.73171	4.17073	16.6098		0	7.7211	9.95274		0.792195	2.0603	4.05396
28033	ENSG00000263182	lincRNA	RP11-504P24.6	0	0.55	0.21	1.03	0.26	0.38	0.22	0.6		551	211	1031		1.45977	0.846743	2.30268		9.10591	7.7211	10.0098		0.545741	-0.240003	1.20332
23701	ENSG00000244310	lincRNA	RP11-734K21.3	0	0	0.06	1.15	0.05	0	0.19	0.31		1	61	1151		0.0196078	3.7451	6.09804		0	5.93074	10.1687		-5.67243	1.905	2.60835
18754	ENSG00000225298	lincRNA	LINC00113	0	0	0.04	1.21	0	0	0	0.35		1	41	1211		1	1	351		0	5.35755	10.242		0	0	8.45533
27022	ENSG00000259884	lincRNA	RP11-1100L3.8	0	0.11	0.39	1.22	0.13	0	0.86	0.56		111	391	1221		0.00763359	6.57252	4.28244		6.79442	8.61102	10.2538		-7.03342	2.71645	2.09843
17435	ENSG00000214145	lincRNA	LINC00887	0	0.04	1.71	1.56	0.23	0.36	0.53	1.04		41	1711	1561		1.56277	2.2987	4.50649		5.35755	10.7406	10.6083		0.644106	1.20082	2.17201
28192	ENSG00000264301	lincRNA	RP11-527H14.3	0	0	0.04	1.66	0.05	0	0.53	0.85		1	41	1661		0.0196078	10.4118	16.6863		0	5.35755	10.6978		-5.67243	3.38014	4.06059
22290	ENSG00000236921	lincRNA	RP11-408N14.1	0	0	0.13	1.78	0	0.06	0.5	2.91		1	131	1781		61	501	2911		0	7.03342	10.7985		5.93074	8.96867	11.5073
20965	ENSG00000232679	lincRNA	RP11-400N13.3	0	0	0.18	1.86	0	0	0	0.15		1	181	1861		1	1	151		0	7.49985	10.8619		0	0	7.2384
25354	ENSG00000254605	lincRNA	RP11-626H12.2	0	0.33	6.12	2.82	0	0.24	12.49	8.12		331	6121	2821		241	12491	8121		8.37069	12.5796	11.462		7.91289	13.6086	12.9874
28730	ENSG00000267279	lincRNA	RP11-879F14.2	0	0	0.37	3.01	0.08	0.03	0.58	2.9		1	371	3011		0.382716	7.17284	35.8148		0	8.53528	11.556		-1.38565	2.84254	5.16248
23499	ENSG00000243486	lincRNA	RP11-217E22.5	0	0	0.42	4.14	0	0	0.23	1.57		1	421	4141		1	231	1571		0	8.71768	12.0158		0	7.85175	10.6175
18896	ENSG00000225760	lincRNA	LINC00431	0	0.15	0.6	5.77	0.43	0.34	0.8	4.42		151	601	5771		0.791183	1.85847	10.2575		7.2384	9.23122	12.4946		-0.337916	0.894114	3.35861
21809	ENSG00000235385	lincRNA	GS1-600G8.5	0	0	1.12	10.83	0.02	0	0.14	2.63		1	1121	10831		0.047619	6.71429	125.286		0	10.1306	13.4029		-4.39232	2.74723	6.96908
19390	ENSG00000227363	lincRNA	AC019172.2	0	0.02	1.76	15.59	0.09	0.11	0.24	12.02		21	1761	15591		1.21978	2.64835	132.099		4.39232	10.7822	13.9284		0.286621	1.40509	7.04547
22938	ENSG00000240476	lincRNA	LINC00973	0	0	11.96	40.24	0.96	0.42	16.54	30.63		1	11961	40241		0.438085	17.2123	31.8741		0	13.5461	15.2964		-1.19072	4.10537	4.99431
16915	ENSG00000207765	miRNA	AL132780.1	78.03	93.03	10.78	0	36.03	0	40.98	0		1.19223	0.138163	1.28154e-05		2.77539e-05	1.13738	2.77539e-05		0.253664	-2.85556	-16.2518		-15.137	0.185716	-15.137
28091	ENSG00000263640	miRNA	AF235103.1	3.51	0	8.14	0	33.06	0	0	0		0.000284819	2.31871	0.000284819		3.02471e-05	3.02471e-05	3.02471e-05		-11.7777	1.21332	-11.7777		-15.0128	-15.0128	-15.0128
28068	ENSG00000263426	misc_RNA	RN7SL471P	1.16	0	0	0	0.26	0.61	0.52	0		0.000861326	0.000861326	0.000861326		2.341	1.99617	0.00383142		-10.1812	-10.1812	-10.1812		1.22712	0.997234	-8.02791
28312	ENSG00000265386	misc_RNA	RN7SL219P	0.43	0.77	0	0	0.27	0	0	0		1.78886	0.00232019	0.00232019		0.00369004	0.00369004	0.00369004		0.839043	-8.75154	-8.75154		-8.08215	-8.08215	-8.08215
28459	ENSG00000266428	misc_RNA	RN7SL663P	0.1	0.11	0.2	0	0.17	0	0.1	0		1.09901	1.9901	0.00990099		0.00584795	0.590643	0.00584795		0.136204	0.99284	-6.65821		-7.41785	-0.759641	-7.41785
28365	ENSG00000265735	misc_RNA	RN7SL5P	0.75	0.16	0.3	0.12	0.37	0.19	0.16	0		0.214381	0.400799	0.161119		0.514825	0.433962	0.00269542		-2.22175	-1.31905	-2.63381		-0.957847	-1.20436	-8.53528
24915	ENSG00000252464	misc_RNA	RN7SKP70	2.1	0.68	0.13	0.42	0.22	0	0.14	0		0.324131	0.0623513	0.200381		0.00452489	0.638009	0.00452489		-1.62535	-4.00344	-2.31918		-7.7879	-0.648351	-7.7879
16131	ENSG00000199719	misc_RNA	RN7SKP74	1.15	0.49	0.09	0.23	0.24	0	0.19	0		0.426586	0.0790617	0.200695		0.00414938	0.792531	0.00414938		-1.22909	-3.66088	-2.31692		-7.91289	-0.335461	-7.91289
28212	ENSG00000264501	misc_RNA	RN7SL731P	2.28	2.58	1.85	6.28	1.35	4.99	3.86	3.34		1.13152	0.811486	2.75362		3.6943	2.85788	2.47298		0.178264	-0.301362	1.46133		1.8853	1.51495	1.30625
23469	ENSG00000243339	misc_RNA	RN7SL738P	0.95	0	1.01	3.63	0.61	0.86	1.04	1.53		0.00105152	1.06309	3.81809		1.40917	1.70376	2.50573		-9.8933	0.0882658	1.93285		0.494841	0.768726	1.32523
18173	ENSG00000223117	misc_RNA	RN7SKP296	0	0.23	0.15	0.06	0.06	0.18	0.3	0.18		231	151	61		2.96721	4.93443	2.96721		7.85175	7.2384	5.93074		1.56911	2.30288	1.56911
22740	ENSG00000239419	misc_RNA	RN7SL535P	0	0	0	0.08	0	0	0	0.13		1	1	81		1	1	131		0	0	6.33985		0	0	7.03342
23454	ENSG00000243260	misc_RNA	RN7SL558P	0	0	0	0.08	0	0	0	0.25		1	1	81		1	1	251		0	0	6.33985		0	0	7.97154
23708	ENSG00000244357	misc_RNA	RN7SL145P	0	0.22	0	0.09	0	0.12	0.11	0.13		221	1	91		121	111	131		7.7879	0	6.50779		6.91886	6.79442	7.03342
16188	ENSG00000202058	misc_RNA	RN7SKP80	0	0.25	0.34	0.1	0.1	0.33	0.12	0.3		251	341	101		3.27723	1.19802	2.9802		7.97154	8.41363	6.65821		1.71248	0.260652	1.57541
22984	ENSG00000240733	misc_RNA	RN7SL502P	0	0.12	0	0.18	0	0	0	0.14		121	1	181		1	1	141		6.91886	0	7.49985		0	0	7.13955
22833	ENSG00000239948	misc_RNA	RN7SL368P	0	0	0	0.2	0	0.14	0	0.45		1	1	201		141	1	451		0	0	7.65105		7.13955	0	8.81698
23678	ENSG00000244230	misc_RNA	RN7SL151P	0	0	0.14	0.36	0	0	0	0.37		1	141	361		1	1	371		0	7.13955	8.49586		0	0	8.53528
28457	ENSG00000266420	misc_RNA	RN7SL118P	0	0	0	0.41	0	0	0	0.12		1	1	411		1	1	121		0	0	8.68299		0	0	6.91886
23003	ENSG00000240823	misc_RNA	RN7SL23P	0	0.11	0.1	0.42	0	0	0	0.5		111	101	421		1	1	501		6.79442	6.65821	8.71768		0	0	8.96867
18171	ENSG00000222898	misc_RNA	RN7SKP97	0	0	0	0.58	0	0	0.32	0.48		1	1	581		1	321	481		0	0	9.18239		0	8.32643	8.90989
28143	ENSG00000263968	misc_RNA	RN7SL381P	0	0.22	0	0.93	0.18	0	0.83	0.38		221	1	931		0.00552486	4.59116	2.10497		7.7879	0	9.86264		-7.49985	2.19886	1.0738
23520	ENSG00000243587	polymorphic_pseudogene	C6orf183	0.11	0.05	0	0.01	0.03	0.09	0	0		0.459459	0.00900901	0.0990991		2.93548	0.0322581	0.0322581		-1.12199	-6.79442	-3.33498		1.5536	-4.9542	-4.9542
16941	ENSG00000211454	polymorphic_pseudogene	AKR7L	0.11	0.07	0	0.04	0.1	0.06	0.12	0.04		0.63964	0.00900901	0.369369		0.60396	1.19802	0.405941		-0.644669	-6.79442	-1.43686		-0.727474	0.260652	-1.30066
3620	ENSG00000110811	polymorphic_pseudogene	LEPREL2	0	0	0.52	0.01	0	0	0.3	0.02		1	521	11		1	301	21		0	9.02514	3.45943		0	8.23362	4.39232
9881	ENSG00000160963	polymorphic_pseudogene	COL26A1	0	0	0	0.03	0	0	0	0.01		1	1	31		1	1	11		0	0	4.9542		0	0	3.45943
27818	ENSG00000261812	polymorphic_pseudogene	TUBB8P7	0	0	0.04	0.05	0	0	0.01	0.01		1	41	51		1	11	11		0	5.35755	5.67243		0	3.45943	3.45943
16589	ENSG00000204936	polymorphic_pseudogene	CD177	0	0	0.06	0.32	0	0.03	0.02	0.18		1	61	321		31	21	181		0	5.93074	8.32643		4.9542	4.39232	7.49985
18314	ENSG00000223829	processed_transcript	AC004870.4	0.53	0.62	0.04	0	0.61	0.7	0.03	0.1		1.16949	0.0772128	0.00188324		1.1473	0.0507365	0.165303		0.225881	-3.69502	-9.05257		0.198242	-4.30083	-2.59682
24041	ENSG00000248341	processed_transcript	AC115115.2	0.41	0	0.24	0	0.2	0.13	0.05	0.08		0.00243309	0.586375	0.00243309		0.651741	0.253731	0.402985		-8.68299	-0.770105	-8.68299		-0.617629	-1.97863	-1.3112
5375	ENSG00000125804	processed_transcript	FAM182A	0.15	0.05	0	0	0.01	0	0	0		0.337748	0.00662252	0.00662252		0.0909091	0.0909091	0.0909091		-1.56598	-7.2384	-7.2384		-3.45943	-3.45943	-3.45943
28579	ENSG00000267009	processed_transcript	RP11-120M18.2	0.11	0.24	0.03	0	0.13	0	0.09	0		2.17117	0.279279	0.00900901		0.00763359	0.694656	0.00763359		1.11847	-1.84022	-6.79442		-7.03342	-0.525628	-7.03342
27386	ENSG00000260803	processed_transcript	Z84812.4	0.08	0.02	0	0	0.04	0.08	0	0		0.259259	0.0123457	0.0123457		1.97561	0.0243902	0.0243902		-1.94753	-6.33985	-6.33985		0.982298	-5.35755	-5.35755
5908	ENSG00000130600	processed_transcript	H19	7.88	5.76	18.16	0.11	7.99	9.04	10.13	0.14		0.730999	2.3044	0.0140845		1.1314	1.2678	0.0176449		-0.452059	1.20439	-6.14975		0.178106	0.342329	-5.82461
22404	ENSG00000237413	processed_transcript	RP11-183M13.1	0.07	0.03	0.02	0	0.04	0.07	0	0		0.43662	0.295775	0.0140845		1.73171	0.0243902	0.0243902		-1.19555	-1.75743	-6.14975		0.792195	-5.35755	-5.35755
19526	ENSG00000227888	processed_transcript	FAM66A	0.06	0.2	0.02	0	0.06	0.04	0.1	0		3.29508	0.344262	0.0163934		0.672131	1.65574	0.0163934		1.72031	-1.53842	-5.93074		-0.573185	0.727474	-5.93074
19335	ENSG00000227195	processed_transcript	MIR663A	0.03	0.03	0.03	0	0.11	0.29	0	0		1	1	0.0322581		2.62162	0.00900901	0.00900901		0	0	-4.9542		1.39046	-6.79442	-6.79442
20553	ENSG00000231290	processed_transcript	APCDD1L-AS1	0.03	0	0.04	0	0.04	0.01	0.32	0		0.0322581	1.32258	0.0322581		0.268293	7.82927	0.0243902		-4.9542	0.403356	-4.9542		-1.89812	2.96888	-5.35755
20774	ENSG00000232021	processed_transcript	LEF1-AS1	0.03	0	0.08	0	0.02	0	0.04	0		0.0322581	2.6129	0.0322581		0.047619	1.95238	0.047619		-4.9542	1.38565	-4.9542		-4.39232	0.965235	-4.39232
16316	ENSG00000203875	processed_transcript	SNHG5	760.63	763.34	744.36	114.37	670.05	602.36	577.84	121.16		1.00356	0.97861	0.150363		0.898978	0.862384	0.180824		0.00513094	-0.0311943	-2.73348		-0.153643	-0.213598	-2.46735
24499	ENSG00000250208	processed_transcript	FZD10-AS1	0.24	0.36	0	0.04	0.1	0.28	0	0		1.49793	0.00414938	0.170124		2.78218	0.00990099	0.00990099		0.582966	-7.91289	-2.55534		1.47621	-6.65821	-6.65821
29069	ENSG00000268230	processed_transcript	CTD-2619J13.8	0.33	0.15	0.06	0.06	0.04	0.05	0.03	0.01		0.456193	0.18429	0.18429		1.2439	0.756098	0.268293		-1.13228	-2.43995	-2.43995		0.314873	-0.403356	-1.89812
23931	ENSG00000247287	processed_transcript	RP11-902B17.1	2.24	1.26	0.9	0.56	1.34	1.08	0.57	0.24		0.562695	0.402053	0.250335		0.806115	0.425802	0.179717		-0.829574	-1.31454	-1.99807		-0.310943	-1.23175	-2.4762
19254	ENSG00000226950	processed_transcript	DANCR	222.34	142.04	69.18	65.43	146.69	145.35	73.11	64.8		0.638843	0.311148	0.294282		0.990865	0.498401	0.441752		-0.646467	-1.68433	-1.76473		-0.0132394	-1.00462	-1.17869
15678	ENSG00000197558	processed_transcript	SSPO	0.25	0.13	0.03	0.08	0.24	0.23	0.23	0.08		0.521912	0.123506	0.322709		0.958506	0.958506	0.3361		-0.938121	-3.01735	-1.63169		-0.0611403	-0.0611403	-1.57304
1740	ENSG00000088970	processed_transcript	PLK1S1	19.96	14.12	19.5	6.58	21.1	19.76	12.47	5.25		0.707429	0.976955	0.329693		0.936496	0.591015	0.248851		-0.499342	-0.0336359	-1.60081		-0.0946554	-0.758734	-2.00665
13850	ENSG00000182310	processed_transcript	LINC00085	4.98	5.39	2.99	1.76	6.43	5.53	2.08	1.65		1.08231	0.600482	0.353543		0.860053	0.323589	0.256725		0.114117	-0.735808	-1.50004		-0.217503	-1.62777	-1.9617
23878	ENSG00000246350	processed_transcript	RP5-1186N24.3	0.03	0.06	0	0.01	0.05	0.05	0.03	0		1.96774	0.0322581	0.354839		1	0.607843	0.0196078		0.976541	-4.9542	-1.49476		0	-0.718229	-5.67243
24133	ENSG00000248668	processed_transcript	OXCT1-AS1	1.01	0.56	0.08	0.38	0.77	0.16	0.65	0.35		0.554896	0.0801187	0.376855		0.20882	0.844358	0.455253		-0.84971	-3.64172	-1.40792		-2.25967	-0.244073	-1.13526
21980	ENSG00000235919	processed_transcript	ASH1L-AS1	1.74	1.31	0.63	0.68	1.78	2.42	1.22	0.76		0.753016	0.362435	0.391155		1.35935	0.68557	0.427288		-0.409249	-1.4642	-1.35419		0.442916	-0.544624	-1.22672
16559	ENSG00000204815	processed_transcript	TTC25	0.12	0.19	0.15	0.05	0.16	0.16	0.28	0.03		1.57851	1.24793	0.421488		1	1.74534	0.192547		0.658566	0.319542	-1.24644		0	0.803509	-2.37672
18469	ENSG00000224376	processed_transcript	AC017104.6	0.19	0.24	0.01	0.08	0.12	0.09	0.04	0.02		1.26178	0.0575916	0.424084		0.752066	0.338843	0.173554		0.335461	-4.118	-1.23758		-0.411069	-1.56131	-2.52655
16406	ENSG00000204272	processed_transcript	RP11-622K12.1	20.3	23.22	14.67	9.61	19.84	19.4	11.67	7.61		1.14384	0.722674	0.473425		0.977824	0.588226	0.3836		0.193879	-0.468584	-1.07879		-0.0323537	-0.765557	-1.38233
27341	ENSG00000260669	processed_transcript	AL136419.6	0.78	0.9	0.27	0.38	0.43	0.57	0.29	0.19		1.15365	0.346991	0.487836		1.32483	0.675174	0.443155		0.206205	-1.52703	-1.03553		0.405803	-0.566669	-1.17412
18286	ENSG00000223745	processed_transcript	RP4-717I23.3	1.88	1.85	2.04	4.06	1.07	1.33	1.34	2.71		0.984051	1.08506	2.15896		1.24276	1.2521	2.53128		-0.023195	0.117776	1.11034		0.313552	0.324351	1.33987
15870	ENSG00000198221	processed_transcript	MLLT4-AS1	0.02	0.04	0.12	0.05	0.05	0.03	0.15	0.3		1.95238	5.7619	2.42857		0.607843	2.96078	5.90196		0.965235	2.52655	1.28011		-0.718229	1.56598	2.56119
17405	ENSG00000214049	processed_transcript	UCA1	2.61	0.01	0.28	6.61	0	0.03	0.23	2.95		0.00421295	0.107622	2.53198		31	231	2951		-7.89096	-3.21596	1.34027		4.9542	7.85175	11.527
23438	ENSG00000243176	processed_transcript	RP11-550I24.2	0.12	0.1	0.06	0.31	0	0	0	0.05		0.834711	0.504132	2.57025		1	1	51		-0.260652	-0.988126	1.36191		0	0	5.67243
22631	ENSG00000238164	processed_transcript	RP3-395M20.8	0.01	0.02	0.05	0.03	0.01	0	0	0.05		1.90909	4.63636	2.81818		0.0909091	0.0909091	4.63636		0.932886	2.21299	1.49476		-3.45943	-3.45943	2.21299
8071	ENSG00000144596	processed_transcript	GRIP2	0.01	0.03	0	0.03	0	0.01	0.01	0.02		2.81818	0.0909091	2.81818		11	11	21		1.49476	-3.45943	1.49476		3.45943	3.45943	4.39232
6592	ENSG00000135253	processed_transcript	KCP	0.35	0.19	0.47	1.01	0.09	0.29	0.15	0.54		0.54416	1.34188	2.88034		3.1978	1.65934	5.94505		-0.877898	0.424256	1.52624		1.67708	0.73061	2.57169
19063	ENSG00000226287	processed_transcript	TMEM191A	6.43	4.11	15.12	19.34	6.32	6.82	8.16	15.76		0.639247	2.35127	3.00746		1.0791	1.29109	2.49343		-0.645554	1.23344	1.58855		0.10983	0.368593	1.31813
27810	ENSG00000261793	processed_transcript	RP11-350O14.18	0.06	0.27	0.15	0.23	0	0	0.12	0.54		4.44262	2.47541	3.78689		1	121	541		2.15141	1.30767	1.92101		0	6.91886	9.07948
21475	ENSG00000234327	processed_transcript	AC012146.7	2.87	1.24	14.36	15.78	6.96	5.24	11.49	14.99		0.432254	5.00209	5.49669		0.752909	1.65077	2.15357		-1.21005	2.32253	2.45856		-0.409452	0.723138	1.10673
24703	ENSG00000251003	processed_transcript	RP11-152P17.2	1.04	0.09	5.62	9.37	0.04	0.03	4.79	8.94		0.0874159	5.39962	9.00192		0.756098	116.854	218.073		-3.51596	2.43286	3.17023		-0.403356	6.86856	7.76867
300	ENSG00000012171	processed_transcript	SEMA3B	2.16	1.86	9.55	20.37	2.49	2.69	12.21	15.49		0.861175	4.41971	9.42665		1.08029	4.90205	6.21879		-0.215621	2.14395	3.23675		0.111417	2.29338	2.63663
16702	ENSG00000205500	processed_transcript	AC013472.3	0	0.08	0	0.01	0	0.01	0	0.01		81	1	11		11	1	11		6.33985	0	3.45943		3.45943	0	3.45943
29031	ENSG00000268066	processed_transcript	FMR1-AS1	0	0	0	0.01	0	0	0.02	0.02		1	1	11		1	21	21		0	0	3.45943		0	4.39232	4.39232
24520	ENSG00000250303	processed_transcript	RP11-356J5.12	0.13	0.32	0.29	1.6	0.21	0.17	0.17	1.07		2.45038	2.22137	12.2214		0.810427	0.810427	5.07583		1.29301	1.15145	3.61133		-0.303247	-0.303247	2.34364
15232	ENSG00000189223	processed_transcript	AC016683.6	0.2	0.11	0.3	3.39	0.15	0.14	0.82	4.58		0.552239	1.49751	16.8706		0.933775	5.43709	30.3377		-0.856636	0.582568	4.07644		-0.0988534	2.44283	4.92304
27805	ENSG00000261780	processed_transcript	CTD-2354A18.1	0.02	0	0	0.39	0	0	0	0.04		0.047619	0.047619	18.619		1	1	41		-4.39232	-4.39232	4.21871		0	0	5.35755
18675	ENSG00000225057	processed_transcript	AC096574.4	0	0.02	0.01	0.02	0	0	0.01	0.02		21	11	21		1	11	21		4.39232	3.45943	4.39232		0	3.45943	4.39232
21174	ENSG00000233355	processed_transcript	CHRM3-AS2	0	0.03	0.12	0.02	0	0.03	0.69	0.07		31	121	21		31	691	71		4.9542	6.91886	4.39232		4.9542	9.43254	6.14975
639	ENSG00000049319	processed_transcript	SRD5A2	0	0	0.04	0.03	0	0.03	0.08	0.05		1	41	31		31	81	51		0	5.35755	4.9542		4.9542	6.33985	5.67243
17633	ENSG00000214922	processed_transcript	HLA-F-AS1	0.5	0.29	2.74	16.47	1.05	0.94	1.5	6.51		0.580838	5.47106	32.8762		0.895338	1.42816	6.19505		-0.783791	2.45182	5.03897		-0.159496	0.514161	2.63112
473	ENSG00000031544	processed_transcript	NR2E3	0	0	0.01	0.05	0	0.01	0.01	0.04		1	11	51		11	11	41		0	3.45943	5.67243		3.45943	3.45943	5.35755
23960	ENSG00000247774	processed_transcript	PCED1B-AS1	0	0.02	0.2	0.06	0	0	0.03	0.01		21	201	61		1	31	11		4.39232	7.65105	5.93074		0	4.9542	3.45943
14883	ENSG00000187621	processed_transcript	TCL6	0	0	0.03	0.06	0	0	0	0.04		1	31	61		1	1	41		0	4.9542	5.93074		0	0	5.35755
24134	ENSG00000248671	processed_transcript	CTD-2313N18.5	0	0.07	0.02	0.07	0.01	0.05	0	0.04		71	21	71		4.63636	0.0909091	3.72727		6.14975	4.39232	6.14975		2.21299	-3.45943	1.89812
23529	ENSG00000243637	processed_transcript	AC019221.4	0	0.08	0.3	0.07	0.13	0.05	0.26	0.51		81	301	71		0.389313	1.99237	3.90076		6.33985	8.23362	6.14975		-1.361	0.994483	1.96376
12956	ENSG00000176395	processed_transcript	CEACAM20	0	0	0	0.07	0	0	0	0.08		1	1	71		1	1	81		0	0	6.14975		0	0	6.33985
17491	ENSG00000214336	processed_transcript	FOXI3	0.01	0.01	0.46	0.82	0.01	0	1.47	0.95		1	41.9091	74.6364		0.0909091	133.727	86.4545		0	5.38919	6.22181		-3.45943	7.06315	6.43387
24458	ENSG00000250033	processed_transcript	SLC7A11-AS1	0	0.02	0.18	0.35	0.03	0	0.13	0.14		21	181	351		0.0322581	4.22581	4.54839		4.39232	7.49985	8.45533		-4.9542	2.07923	2.18536
26552	ENSG00000258791	processed_transcript	LINC00520	0	0	2.68	48.35	0	0.05	0.94	18.85		1	2681	48351		51	941	18851		0	11.3886	15.5613		5.67243	9.87805	14.2024
2692	ENSG00000103490	protein_coding	PYCARD	66.54	74.07	40.29	0	46.01	46.4	24.22	0		1.11316	0.605506	1.50283e-05		1.00848	0.526418	2.17339e-05		0.154665	-0.723786	-16.022		0.0121771	-0.92572	-15.4897
10254	ENSG00000163331	protein_coding	DAPL1	36.2	102.02	0.22	0	7.58	6.94	0	0		2.81818	0.0061048	2.76235e-05		0.915578	0.000131909	0.000131909		1.49476	-7.35584	-15.1437		-0.127245	-12.8882	-12.8882
11349	ENSG00000167768	protein_coding	KRT1	32.5	0.26	0	0	0.06	0.01	0.03	0		0.00803052	3.07683e-05	3.07683e-05		0.180328	0.508197	0.0163934		-6.96029	-14.9882	-14.9882		-2.47131	-0.976541	-5.93074
23513	ENSG00000243543	protein_coding	WFDC6	4.08	3.59	0.03	0	0.36	0.36	0	0		0.879931	0.00759618	0.000245038		1	0.00277008	0.00277008		-0.184537	-7.04051	-11.9947		0	-8.49586	-8.49586
6251	ENSG00000132821	protein_coding	VSTM2L	3.6	0.72	0.99	0	0.59	0.62	0.16	0		0.200222	0.275201	0.000277701		1.05076	0.27242	0.00169205		-2.32033	-1.86144	-11.8142		0.0714351	-1.8761	-9.20701
13473	ENSG00000179593	protein_coding	ALOX15B	39.24	0.48	3.36	0.01	1.79	1.62	3.45	0.08		0.0122576	0.0856502	0.000280319		0.905081	1.92686	0.0452261		-6.35018	-3.5454	-11.8006		-0.143881	0.946249	-4.4667
13495	ENSG00000179820	protein_coding	MYADM	3.28	4.44	1.23	0	2.86	2.63	0.43	0		1.35355	0.37519	0.000304785		0.919609	0.150647	0.000349528		0.436749	-1.4143	-11.6799		-0.120908	-2.73076	-11.4823
13884	ENSG00000182492	protein_coding	BGN	2.39	1.41	0.14	0	0.32	0.45	0.05	0.01		0.59013	0.0589711	0.000418235		1.40498	0.158879	0.0342679		-0.760896	-4.08385	-11.2234		0.490554	-2.654	-4.867
4375	ENSG00000116771	protein_coding	AGMAT	2.23	1.5	1.51	0	2.56	2.41	2.99	0		0.672792	0.677275	0.000448229		0.941429	1.1679	0.000390472		-0.571767	-0.562187	-11.1235		-0.0870756	0.223921	-11.3225
6586	ENSG00000135218	protein_coding	CD36	84.86	40.95	0.69	0.04	25.17	27.01	0.46	0.43		0.482566	0.00814273	0.000483143		1.0731	0.0183147	0.0171229		-1.0512	-6.94027	-11.0153		0.101785	-5.77085	-5.86793
19324	ENSG00000227164	protein_coding	AL354993.1	2.04	1.36	0.22	0	0.17	0.23	0.46	0.01		0.66683	0.10828	0.000489956		1.35088	2.69591	0.0643275		-0.584609	-3.20716	-10.9951		0.433897	1.43077	-3.95842
11753	ENSG00000169715	protein_coding	MT1E	338.82	311.66	147.22	0.18	709.23	766.89	118.82	1.48		0.91984	0.43451	0.000534205		1.0813	0.167535	0.00208818		-0.120546	-1.20254	-10.8703		0.112766	-2.57747	-8.90354
11869	ENSG00000170323	protein_coding	FABP4	155.91	6.58	0.03	0.09	0.71	0.58	0.02	0.11		0.04221	0.000198831	0.000583666		0.817159	0.0295359	0.156118		-4.56627	-12.2962	-10.7426		-0.291311	-5.08139	-2.67929
15973	ENSG00000198643	protein_coding	FAM3D	1.64	2.2	0.04	0	0.16	0.23	0	0		1.34126	0.0249848	0.000609385		1.43478	0.00621118	0.00621118		0.423584	-5.32281	-10.6804		0.520832	-7.33092	-7.33092
27416	ENSG00000260869	protein_coding	AC002310.13	1.5	0.01	0	0	0.35	0.17	0	0		0.00732845	0.000666223	0.000666223		0.487179	0.002849	0.002849		-7.09228	-10.5517	-10.5517		-1.03747	-8.45533	-8.45533
7675	ENSG00000141750	protein_coding	STAC2	1.42	2	1.45	0	0.66	0.91	0.53	0.02		1.40816	1.02111	0.00070373		1.37821	0.803328	0.03177		0.493815	0.030141	-10.4727		0.462801	-0.315938	-4.97619
8448	ENSG00000147647	protein_coding	DPYS	1.39	1.94	0.2	0	1.29	1.35	0.37	0		1.3954	0.1445	0.000718907		1.04648	0.287374	0.000774593		0.480678	-2.79086	-10.4419		0.0655387	-1.799	-10.3343
11776	ENSG00000169862	protein_coding	CTNND2	1.3	1.14	0.02	0	0.2	0.17	0	0		0.877018	0.0161414	0.00076864		0.850746	0.00497512	0.00497512		-0.189322	-5.95309	-10.3454		-0.233199	-7.65105	-7.65105
12670	ENSG00000174640	protein_coding	SLCO2A1	1.28	0.85	0.44	0	0.22	0.19	0.03	0		0.664325	0.344262	0.00078064		0.864253	0.140271	0.00452489		-0.590039	-1.53842	-10.3231		-0.210474	-2.83371	-7.7879
235	ENSG00000010030	protein_coding	ETV7	1.26	2.17	0.37	0	1.68	1.58	0.14	0		1.72165	0.294211	0.000793021		0.940512	0.0838786	0.000594884		0.783791	-1.76508	-10.3004		-0.0884824	-3.57555	-10.7151
10980	ENSG00000166183	protein_coding	ASPG	1.22	0	0	0	0.35	0.26	0	0.04		0.000819001	0.000819001	0.000819001		0.74359	0.002849	0.116809		-10.2538	-10.2538	-10.2538		-0.427421	-8.45533	-3.09778
2425	ENSG00000101443	protein_coding	WFDC2	147.66	481.29	78.61	0.12	110.24	115.18	4.61	0.12		3.25943	0.532375	0.000819445		1.04481	0.0418265	0.0010976		1.70462	-0.909486	-10.2531		0.0632419	-4.57944	-9.83144
4702	ENSG00000119782	protein_coding	FKBP1B	1.17	0.55	3.28	0	0.66	0.71	1.04	0.06		0.470538	2.80188	0.000853971		1.07564	1.57489	0.0922844		-1.08762	1.48639	-10.1935		0.105199	0.655248	-3.43777
3466	ENSG00000109193	protein_coding	SULT1E1	69.6	20.33	9.67	0.06	20.56	21.49	2.46	0.1		0.292108	0.138949	0.000876424		1.04523	0.119693	0.00491221		-1.77543	-2.84737	-10.1561		0.0638222	-3.06259	-7.66941
13149	ENSG00000177614	protein_coding	PGBD5	1.08	0.2	0.01	0	0.52	0.4	0.04	0		0.185939	0.0101758	0.000925069		0.769674	0.0786948	0.00191939		-2.4271	-6.61872	-10.0782		-0.377681	-3.66759	-9.02514
4036	ENSG00000114251	protein_coding	WNT5A	1.02	0.41	0.1	0	0.29	0.61	0.65	0		0.402547	0.0989226	0.000979432		2.09966	2.23711	0.00343643		-1.31277	-3.33756	-9.99577		1.07015	1.16164	-8.18488
13273	ENSG00000178363	protein_coding	CALML3	0.96	4.99	14.05	0	2.12	1.91	1.11	0.04		5.19355	14.6212	0.00104058		0.90099	0.52381	0.0193305		2.37672	3.86999	-9.90839		-0.150417	-0.932886	-5.69298
11100	ENSG00000166704	protein_coding	ZNF606	0.95	1.58	0	0	0.77	1.08	0	0		1.66246	0.00105152	0.00105152		1.40208	0.00129702	0.00129702		0.73332	-9.8933	-9.8933		0.487564	-9.59059	-9.59059
15783	ENSG00000197914	protein_coding	HIST1H4K	0.92	0.85	0	0	1.75	1.65	0	0.52		0.923996	0.00108578	0.00108578		0.94289	0.000571102	0.297544		-0.114042	-9.84706	-9.84706		-0.084839	-10.774	-1.74882
994	ENSG00000068078	protein_coding	FGFR3	0.89	0.05	0	0	0.11	0.06	0.02	0.01		0.0572391	0.00112233	0.00112233		0.54955	0.189189	0.0990991		-4.12686	-9.79928	-9.79928		-0.863679	-2.4021	-3.33498
2536	ENSG00000102271	protein_coding	KLHL4	0.87	0.38	0.01	0	1.86	1.15	0	0		0.437428	0.0126292	0.00114811		0.618485	0.000537346	0.000537346		-1.19288	-6.3071	-9.76653		-0.69319	-10.8619	-10.8619
9128	ENSG00000154262	protein_coding	ABCA6	0.86	0.85	0.69	0	1.93	1.37	0.15	0.02		0.988386	0.802555	0.00116144		0.709995	0.0781978	0.0108752		-0.0168541	-0.317328	-9.74987		-0.49412	-3.67673	-6.52282
8221	ENSG00000145824	protein_coding	CXCL14	16.36	6.38	0.13	0.02	0.11	0.04	0.24	0.03		0.390013	0.00800685	0.00128354		0.369369	2.17117	0.279279		-1.35841	-6.96455	-9.60566		-1.43686	1.11847	-1.84022
14118	ENSG00000183671	protein_coding	GPR1	38.67	1.34	0.98	0.05	1.77	1.91	0.09	0.04		0.0346771	0.0253678	0.00131882		1.07905	0.0513834	0.0231508		-4.84987	-5.30086	-9.56654		0.109764	-4.28255	-5.4328
15231	ENSG00000189221	protein_coding	MAOA	292.63	79.15	1.94	0.4	36.48	35.34	0.72	0.81		0.270481	0.00663293	0.00137033		0.968751	0.0197637	0.0222308		-1.8864	-7.23614	-9.51126		-0.0458024	-5.661	-5.4913
29146	ENSG00000268578	protein_coding	AL354718.1	0.7	0	0.09	0	0.34	0	0.42	0		0.00142653	0.129815	0.00142653		0.00293255	1.2346	0.00293255		-9.45327	-2.94548	-9.45327		-8.41363	0.304048	-8.41363
13731	ENSG00000181495	protein_coding	AC026703.1	0.7	0.09	0.12	0	0.06	0.09	0	0.02		0.129815	0.172611	0.00142653		1.4918	0.0163934	0.344262		-2.94548	-2.53441	-9.45327		0.577057	-5.93074	-1.53842
13551	ENSG00000180176	protein_coding	TH	0.68	0	0	0	0.12	0.13	0.03	0.01		0.00146843	0.00146843	0.00146843		1.08264	0.256198	0.0909091		-9.41151	-9.41151	-9.41151		0.11456	-1.96467	-3.45943
11587	ENSG00000168874	protein_coding	ATOH8	7.44	0.29	0.13	0.01	0.15	0.3	0.03	0.04		0.0391076	0.0176052	0.0014783		1.99338	0.205298	0.271523		-4.67641	-5.82786	-9.40185		0.995215	-2.28421	-1.88085
8692	ENSG00000150048	protein_coding	CLEC1A	0.67	0.11	0	0	0.05	0.07	0	0		0.165425	0.00149031	0.00149031		1.39216	0.0196078	0.0196078		-2.59575	-9.39017	-9.39017		0.477322	-5.67243	-5.67243
4008	ENSG00000113889	protein_coding	KNG1	0.63	0.31	0	0	0.09	0.05	0	0		0.492868	0.00158479	0.00158479		0.56044	0.010989	0.010989		-1.02073	-9.3015	-9.3015		-0.835369	-6.50779	-6.50779
1261	ENSG00000075340	protein_coding	ADD2	0.62	1.1	2.07	0	4.34	3.56	2.95	0.01		1.77295	3.33494	0.00161031		0.820318	0.679797	0.00253398		0.826149	1.73766	-9.27845		-0.285745	-0.556824	-8.62438
15433	ENSG00000196616	protein_coding	ADH1B	0.58	0.02	0	0	0.2	0.18	0	0		0.0361446	0.00172117	0.00172117		0.900498	0.00497512	0.00497512		-4.79008	-9.18239	-9.18239		-0.151206	-7.65105	-7.65105
7483	ENSG00000140470	protein_coding	ADAMTS17	0.56	0.12	0.21	0	0.12	0	0.21	0.04		0.215686	0.376114	0.00178253		0.00826446	1.7438	0.338843		-2.21299	-1.41076	-9.13186		-6.91886	0.802236	-1.56131
2531	ENSG00000102230	protein_coding	PCYT1B	0.54	0.45	0.03	0	1.16	0.6	0.02	0.01		0.833641	0.0573013	0.00184843		0.517657	0.0180879	0.00947459		-0.262501	-4.12529	-9.07948		-0.949931	-5.78883	-6.72172
7005	ENSG00000137491	protein_coding	SLCO2B1	0.53	0.64	0.06	0	0.17	0.23	0.11	0.03		1.20716	0.114878	0.00188324		1.35088	0.649123	0.181287		0.271612	-3.12183	-9.05257		0.433897	-0.623437	-2.46366
11037	ENSG00000166407	protein_coding	LMO1	0.52	0.29	0.09	0	0.24	0.47	0	0.02		0.558541	0.174664	0.00191939		1.95436	0.00414938	0.0871369		-0.840264	-2.51734	-9.02514		0.966694	-7.91289	-3.52057
2428	ENSG00000101446	protein_coding	SPINT3	0.51	0.88	0.08	0	0.07	0	0.04	0		1.72407	0.158513	0.00195695		0.0140845	0.577465	0.0140845		0.785819	-2.65733	-8.99718		-6.14975	-0.792195	-6.14975
3805	ENSG00000112175	protein_coding	BMP5	0.5	1.04	0.01	0	0.35	0.3	0.01	0		2.07784	0.0219561	0.00199601		0.85755	0.031339	0.002849		1.05509	-5.50924	-8.96867		-0.221708	-4.9959	-8.45533
15996	ENSG00000198719	protein_coding	DLL1	0.49	0.87	0.42	0	0.25	0.18	1.25	0		1.77393	0.857434	0.00203666		0.721116	4.98406	0.00398406		0.82695	-0.221903	-8.93958		-0.471698	2.31732	-7.97154
28939	ENSG00000267748	protein_coding	CTB-102L5.4	0.49	0.53	0.47	0	0.17	0.08	0.13	0		1.08147	0.959267	0.00203666		0.473684	0.766082	0.00584795		0.112989	-0.059996	-8.93958		-1.078	-0.38443	-7.41785
15917	ENSG00000198440	protein_coding	ZNF583	0.48	0.48	0.25	0	0.53	0.31	0.38	0		1	0.52183	0.002079		0.585687	0.717514	0.00188324		0	-0.93835	-8.90989		-0.771797	-0.478921	-9.05257
1333	ENSG00000077274	protein_coding	CAPN6	5.25	26.8	16.64	0.01	3.5	3.63	28.89	0.01		5.10398	3.16911	0.00209484		1.03713	8.25221	0.00314196		2.35162	1.66408	-8.89894		0.0525999	3.04478	-8.31412
1939	ENSG00000094963	protein_coding	FMO2	0.47	1.19	0	0	0.1	0.06	0	0		2.52866	0.00212314	0.00212314		0.60396	0.00990099	0.00990099		1.33837	-8.87958	-8.87958		-0.727474	-6.65821	-6.65821
8719	ENSG00000150551	protein_coding	LYPD1	0.45	0.37	0.18	0	0.5	0.39	0.08	0		0.822616	0.40133	0.00221729		0.780439	0.161677	0.00199601		-0.281708	-1.31714	-8.81698		-0.357642	-2.62882	-8.96867
11030	ENSG00000166391	protein_coding	MOGAT2	0.44	0.63	0.03	0	0.1	0.07	0.01	0.02		1.43084	0.0702948	0.00226757		0.70297	0.108911	0.207921		0.516861	-3.83044	-8.78463		-0.508464	-3.19878	-2.26589
1521	ENSG00000082684	protein_coding	SEMA5B	0.44	1.03	0.23	0	0.07	0.13	0.1	0.02		2.33787	0.52381	0.00226757		1.84507	1.42254	0.295775		1.22519	-0.932886	-8.78463		0.883676	0.508464	-1.75743
27	ENSG00000002746	protein_coding	HECW1	0.43	0.08	0	0	0.18	0.19	0	0		0.187935	0.00232019	0.00232019		1.05525	0.00552486	0.00552486		-2.41169	-8.75154	-8.75154		0.0775829	-7.49985	-7.49985
16687	ENSG00000205363	protein_coding	C15orf59	0.43	0.27	0.05	0	0.13	0	0.01	0		0.62877	0.118329	0.00232019		0.00763359	0.0839695	0.00763359		-0.669395	-3.07912	-8.75154		-7.03342	-3.57399	-7.03342
806	ENSG00000062096	protein_coding	ARSF	0.42	2.8	0.03	0	0.15	0.17	0	0		6.65321	0.0736342	0.0023753		1.13245	0.00662252	0.00662252		2.73405	-3.76348	-8.71768		0.179448	-7.2384	-7.2384
4221	ENSG00000115596	protein_coding	WNT6	0.42	0.78	0.02	0	0.13	0.07	0	0		1.85511	0.0498812	0.0023753		0.541985	0.00763359	0.00763359		0.891502	-4.32536	-8.71768		-0.883676	-7.03342	-7.03342
14090	ENSG00000183570	protein_coding	PCBP3	0.41	0.24	0.33	0	0.29	0.45	0.2	0		0.586375	0.805353	0.00243309		1.54983	0.690722	0.00343643		-0.770105	-0.312307	-8.68299		0.632108	-0.533824	-8.18488
14124	ENSG00000183690	protein_coding	EFHC2	0.41	0.34	0	0	0.26	0.4	0	0.01		0.829684	0.00243309	0.00243309		1.5364	0.00383142	0.0421456		-0.269367	-8.68299	-8.68299		0.619552	-8.02791	-4.56847
381	ENSG00000019582	protein_coding	CD74	0.4	14.3	15.76	0	36.41	35.44	21.69	0.04		35.6633	39.3042	0.00249377		0.97336	0.595727	0.00112603		5.15637	5.29661	-8.64746		-0.0389551	-0.747278	-9.79453
15297	ENSG00000196167	protein_coding	COLCA1	0.4	0.66	0.11	0	0.28	0.01	0.01	0		1.64838	0.276808	0.00249377		0.0391459	0.0391459	0.00355872		0.721048	-1.85304	-8.64746		-4.67499	-4.67499	-8.13443
9496	ENSG00000157833	protein_coding	GAREML	0.4	0.22	0.24	0	0.15	0.07	0.84	0		0.551122	0.600998	0.00249377		0.470199	5.56954	0.00662252		-0.859556	-0.734569	-8.64746		-1.08866	2.47756	-7.2384
15711	ENSG00000197641	protein_coding	SERPINB13	12.22	1.94	0.86	0.03	2.69	2.34	0.17	0.01		0.158825	0.0704525	0.00253662		0.869937	0.0635452	0.0040877		-2.65449	-3.82721	-8.62288		-0.201017	-3.97607	-7.9345
3521	ENSG00000109819	protein_coding	PPARGC1A	4.3	6.68	0.67	0.01	2.68	3.12	1.34	0.01		1.55336	0.15601	0.00255754		1.16412	0.500186	0.00410295		0.635392	-2.68029	-8.61102		0.219237	-0.999462	-7.92912
8278	ENSG00000146215	protein_coding	CRIP3	0.39	0.23	0	0	0.11	0.49	0	0		0.590793	0.00255754	0.00255754		4.42342	0.00900901	0.00900901		-0.759276	-8.61102	-8.61102		2.14516	-6.79442	-6.79442
1971	ENSG00000095932	protein_coding	C19orf77	0.39	0.16	0.1	0	0.04	0.09	0.15	0		0.411765	0.258312	0.00255754		2.21951	3.68293	0.0243902		-1.28011	-1.95281	-8.61102		1.15024	1.88085	-5.35755
9789	ENSG00000160284	protein_coding	SPATC1L	4.25	0.35	4.01	0.01	0.45	0.1	5.75	0.01		0.0825688	0.943543	0.00258763		0.223947	12.7517	0.0243902		-3.59826	-0.0838403	-8.59415		-2.15877	3.67261	-5.35755
14701	ENSG00000186446	protein_coding	ZNF501	0.38	0.57	0.26	0	0.71	0.49	0.39	0		1.49869	0.685039	0.00262467		0.690577	0.54993	0.00140647		0.5837	-0.545741	-8.57365		-0.534127	-0.862681	-9.47371
15581	ENSG00000197153	protein_coding	HIST1H3J	0.38	0.08	0.04	0	0.03	0	0	0		0.212598	0.107612	0.00262467		0.0322581	0.0322581	0.0322581		-2.2338	-3.2161	-8.57365		-4.9542	-4.9542	-4.9542
1973	ENSG00000095970	protein_coding	TREM2	7.83	4.26	1.4	0.02	4.1	3.69	0.49	0.13		0.54412	0.178904	0.00268165		0.900024	0.119727	0.0319434		-0.878004	-2.48274	-8.54266		-0.151964	-3.06218	-4.96834
797	ENSG00000061455	protein_coding	PRDM6	0.36	0.42	0.03	0	0.31	0.01	0.17	0		1.1662	0.0858726	0.00277008		0.0353698	0.549839	0.00321543		0.221821	-3.54166	-8.49586		-4.82134	-0.862918	-8.28077
10726	ENSG00000164972	protein_coding	C9orf24	0.36	0	0.11	0	0.09	0	0	0		0.00277008	0.307479	0.00277008		0.010989	0.010989	0.010989		-8.49586	-1.70144	-8.49586		-6.50779	-6.50779	-6.50779
19709	ENSG00000228459	protein_coding	CXorf28	0.35	0.45	0.47	0	0.59	0.53	0.05	0		1.2849	1.34188	0.002849		0.898477	0.0862944	0.00169205		0.361656	0.424256	-8.45533		-0.154446	-3.53459	-9.20701
29335	ENSG00000269533	protein_coding	AC003002.6	0.34	0.43	0.09	0	0.23	0.28	0.65	0.1		1.26393	0.266862	0.00293255		1.21645	2.81818	0.437229		0.337916	-1.90583	-8.41363		0.282677	1.49476	-1.19354
12996	ENSG00000176692	protein_coding	FOXC2	3.73	1.09	0.59	0.01	5.51	6.75	3.07	0.18		0.292415	0.158403	0.00294827		1.225	0.557249	0.0328434		-1.77391	-2.65833	-8.40592		0.292787	-0.843606	-4.92825
24792	ENSG00000251357	protein_coding	AP000350.10	0.33	0.59	0.37	0	0.1	0	0	0		1.7855	1.12085	0.00302115		0.00990099	0.00990099	0.00990099		0.836327	0.164588	-8.37069		-6.65821	-6.65821	-6.65821
1974	ENSG00000096006	protein_coding	CRISP3	0.33	0.07	0.18	0	0.01	0.08	0.48	0		0.214502	0.546828	0.00302115		7.36364	43.7273	0.0909091		-2.22094	-0.870842	-8.37069		2.88042	5.45046	-3.45943
4722	ENSG00000119938	protein_coding	PPP1R3C	0.32	1.96	3.06	0	1.84	1.43	0.1	0.01		6.10903	9.53583	0.00311526		0.777295	0.0548615	0.00597501		2.61094	3.25336	-8.32643		-0.363466	-4.18806	-7.38684
7579	ENSG00000141150	protein_coding	RASL10B	0.32	0.1	0.24	0	0.15	0.06	0.34	0		0.314642	0.750779	0.00311526		0.403974	2.25828	0.00662252		-1.66822	-0.41354	-8.32643		-1.30767	1.17522	-7.2384
5766	ENSG00000129455	protein_coding	KLK8	12.75	12.52	3.44	0.04	3.86	4.66	0.59	0		0.981962	0.269861	0.00321543		1.2072	0.153069	0.000259		-0.0262606	-1.88971	-8.28077		0.271665	-2.70774	-11.9148
7550	ENSG00000140955	protein_coding	ADAD2	0.31	0.43	0	0	0.01	0.35	0.04	0		1.38585	0.00321543	0.00321543		31.9091	3.72727	0.0909091		0.470773	-8.28077	-8.28077		4.9959	1.89812	-3.45943
24629	ENSG00000250722	protein_coding	SEPP1	64.45	40.66	0.33	0.21	13.91	14.35	0.47	0.11		0.630882	0.00513568	0.0032738		1.03163	0.0338581	0.0079793		-0.664557	-7.60523	-8.25482		0.0449251	-4.88436	-6.96952
15825	ENSG00000198054	protein_coding	DSCR8	0.3	4.57	0	0	0.32	0.62	0.09	0		15.186	0.00332226	0.00332226		1.93458	0.283489	0.00311526		3.92467	-8.23362	-8.23362		0.95202	-1.81863	-8.32643
2821	ENSG00000104760	protein_coding	FGL1	0.3	0.14	0.1	0	0.29	0.21	0.01	0		0.468439	0.335548	0.00332226		0.725086	0.0378007	0.00343643		-1.09407	-1.57541	-8.23362		-0.463776	-4.72544	-8.18488
12742	ENSG00000175097	protein_coding	RAG2	0.3	0.04	0.12	0	0.17	0	0	0.01		0.136213	0.401993	0.00332226		0.00584795	0.00584795	0.0643275		-2.87607	-1.31476	-8.23362		-7.41785	-7.41785	-3.95842
26084	ENSG00000257207	protein_coding	LIMS3L	0.3	0.16	0.23	0	0.12	0.28	0.28	0.05		0.534884	0.767442	0.00332226		2.32231	2.32231	0.421488		-0.902703	-0.381871	-8.23362		1.21556	1.21556	-1.24644
864	ENSG00000064692	protein_coding	SNCAIP	6.19	8.41	0.02	0.02	1.14	0.75	0.1	0.01		1.35859	0.00339202	0.00339202		0.658195	0.0885188	0.00964067		0.442105	-8.20364	-8.20364		-0.603414	-3.49787	-6.69665
8950	ENSG00000152583	protein_coding	SPARCL1	0.29	7.04	1.64	0	0.19	0.44	1.94	0		24.1959	5.63918	0.00343643		2.3089	10.1623	0.0052356		4.59669	2.49548	-8.18488		1.20721	3.34516	-7.57743
4113	ENSG00000114948	protein_coding	ADAM23	0.29	0.26	0.17	0	0.18	0.21	0.27	0		0.896907	0.587629	0.00343643		1.16575	1.49724	0.00552486		-0.156969	-0.767023	-8.18488		0.221253	0.582303	-7.49985
9545	ENSG00000158246	protein_coding	FAM46B	57.17	15.2	0.23	0.2	11.79	10.86	0.43	0.16		0.265887	0.00404051	0.00351577		0.921126	0.0365533	0.0136545		-1.91112	-7.95125	-8.15194		-0.118529	-4.77385	-6.19448
15443	ENSG00000196646	protein_coding	ZNF136	0.27	0	0.16	0	0.07	0.02	0	0		0.00369004	0.594096	0.00369004		0.295775	0.0140845	0.0140845		-8.08215	-0.751232	-8.08215		-1.75743	-6.14975	-6.14975
2765	ENSG00000104321	protein_coding	TRPA1	0.27	0	0	0	0.05	0	0	0		0.00369004	0.00369004	0.00369004		0.0196078	0.0196078	0.0196078		-8.08215	-8.08215	-8.08215		-5.67243	-5.67243	-5.67243
9131	ENSG00000154269	protein_coding	ENPP3	0.27	0.61	0.05	0	0.03	0	0.06	0		2.25461	0.188192	0.00369004		0.0322581	1.96774	0.0322581		1.17288	-2.40972	-8.08215		-4.9542	0.976541	-4.9542
25651	ENSG00000255432	protein_coding	RP11-831H9.11	0.27	0.08	0	0	0.89	0	0.32	0.28		0.298893	0.00369004	0.00369004		0.00112233	0.360269	0.315376		-1.7423	-8.08215	-8.08215		-9.79928	-1.47285	-1.66486
9521	ENSG00000158050	protein_coding	DUSP2	13.64	6.56	2.52	0.05	4.83	4.93	6.84	0.01		0.480976	0.18481	0.00373873		1.0207	1.41606	0.00227696		-1.05596	-2.43588	-8.06324		0.0295584	0.501885	-8.77867
10198	ENSG00000163083	protein_coding	INHBB	0.26	0.88	0.05	0	0.18	0.22	0.15	0		3.37548	0.195402	0.00383142		1.22099	0.834254	0.00552486		1.75509	-2.35548	-8.02791		0.288057	-0.261441	-7.49985
11340	ENSG00000167748	protein_coding	KLK1	0.26	0.33	0.19	0	0.82	0.99	0.15	0.02		1.2682	0.731801	0.00383142		1.20706	0.183922	0.0255786		0.342781	-0.450477	-8.02791		0.271503	-2.44283	-5.28892
2058	ENSG00000099953	protein_coding	MMP11	0.25	0.28	0.74	0	0.25	0.28	0.49	0		1.11952	2.95219	0.00398406		1.11952	1.95618	0.00398406		0.162883	1.56179	-7.97154		0.162883	0.968036	-7.97154
2061	ENSG00000099957	protein_coding	P2RX6	0.25	0.14	0.06	0	0.05	0.4	0.04	0.02		0.561753	0.243028	0.00398406		7.86275	0.803922	0.411765		-0.831992	-2.04081	-7.97154		2.97503	-0.314873	-1.28011
4228	ENSG00000115648	protein_coding	MLPH	10.26	6.59	5.36	0.04	9.23	10.52	7.74	0.01		0.642335	0.522464	0.00399571		1.13975	0.838587	0.00119164		-0.638602	-0.936597	-7.96733		0.188713	-0.253967	-9.71284
16290	ENSG00000203804	protein_coding	ADAMTSL4-AS1	0.24	0.12	0.08	0	0.33	0.33	0	0		0.502075	0.3361	0.00414938		1	0.00302115	0.00302115		-0.994026	-1.57304	-7.91289		0	-8.37069	-8.37069
14644	ENSG00000186160	protein_coding	CYP4Z1	9.86	26.93	0.02	0.04	0.84	0.85	0.13	0.02		2.73106	0.0021296	0.00415779		1.01189	0.155767	0.0249703		1.44946	-8.8752	-7.90997		0.0170533	-2.68254	-5.32364
4968	ENSG00000122420	protein_coding	PTGFR	0.23	1.1	0.02	0	0.78	1	0.03	0		4.76623	0.0909091	0.004329		1.28169	0.0396927	0.00128041		2.25285	-3.45943	-7.85175		0.358048	-4.65498	-9.60918
24150	ENSG00000248727	protein_coding	CTC-236F12.4	0.23	0	0.03	0	0.2	0.09	0	0		0.004329	0.134199	0.004329		0.452736	0.00497512	0.00497512		-7.85175	-2.89755	-7.85175		-1.14326	-7.65105	-7.65105
13240	ENSG00000178125	protein_coding	PPP1R42	0.23	0.06	0.04	0	0.05	0.13	0	0		0.264069	0.177489	0.004329		2.56863	0.0196078	0.0196078		-1.92101	-2.4942	-7.85175		1.361	-5.67243	-5.67243
3402	ENSG00000108759	protein_coding	KRT32	0.23	0.62	0.02	0	0.06	0.03	0.01	0.01		2.68831	0.0909091	0.004329		0.508197	0.180328	0.180328		1.4267	-3.45943	-7.85175		-0.976541	-2.47131	-2.47131
9863	ENSG00000160862	protein_coding	AZGP1	64.85	408.72	8.5	0.29	23.37	21.85	1.46	0.36		6.30246	0.131085	0.00448721		0.934962	0.0625134	0.0154465		2.65592	-2.93142	-7.79997		-0.0970202	-3.99969	-6.01658
3894	ENSG00000112818	protein_coding	MEP1A	0.22	0.13	0.04	0	0.05	0.06	0.01	0		0.59276	0.18552	0.00452489		1.19608	0.215686	0.0196078		-0.75448	-2.43035	-7.7879		0.258312	-2.21299	-5.67243
15274	ENSG00000196091	protein_coding	MYBPC1	6.76	4.69	7.21	0.03	2.64	3.14	4.36	0		0.693832	1.06656	0.00458512		1.18932	1.65127	0.000378644		-0.527341	0.0929627	-7.76882		0.25014	0.723575	-11.3669
23648	ENSG00000244122	protein_coding	UGT1A7	4.48	0.74	0.13	0.02	2.77	3.78	0.06	1.26		0.165365	0.0292345	0.00468645		1.36449	0.0220137	0.45507		-2.59628	-5.09618	-7.73729		0.448361	-5.50545	-1.13584
5896	ENSG00000130540	protein_coding	SULT4A1	0.21	1.15	0.5	0	0.55	0.48	0.03	0		5.45498	2.37441	0.00473934		0.872958	0.0562613	0.00181488		2.44757	1.24757	-7.7211		-0.196015	-4.15171	-9.10591
7086	ENSG00000137872	protein_coding	SEMA6D	4.31	1.73	0.08	0.02	0.42	0.5	0.12	0		0.401531	0.0187891	0.00487126		1.19002	0.287411	0.0023753		-1.31642	-5.73396	-7.68149		0.25099	-1.79881	-8.71768
12399	ENSG00000173040	protein_coding	EVC2	0.2	0.43	0.15	0	0.55	0.57	0.34	0		2.14428	0.751244	0.00497512		1.0363	0.618875	0.00181488		1.10049	-0.412647	-7.65105		0.0514384	-0.692281	-9.10591
11589	ENSG00000168878	protein_coding	SFTPB	0.2	0.02	0.04	0	0.33	0.02	0.03	0		0.104478	0.20398	0.00497512		0.0634441	0.0936556	0.00302115		-3.25873	-2.2935	-7.65105		-3.97837	-3.41649	-8.37069
9590	ENSG00000158639	protein_coding	PAGE5	0.2	0.35	0	0	0.08	0.05	0	0		1.74627	0.00497512	0.00497512		0.62963	0.0123457	0.0123457		0.804276	-7.65105	-7.65105		-0.667425	-6.33985	-6.33985
12464	ENSG00000173391	protein_coding	OLR1	0.2	0.01	0	0	0.08	0.07	0	0		0.0547264	0.00497512	0.00497512		0.876543	0.0123457	0.0123457		-4.19162	-7.65105	-7.65105		-0.190103	-6.33985	-6.33985
9447	ENSG00000157368	protein_coding	IL34	0.2	0.22	0.07	0	0.04	0.19	0.06	0		1.0995	0.353234	0.00497512		4.65854	1.4878	0.0243902		0.136851	-1.5013	-7.65105		2.21988	0.573185	-5.35755
11598	ENSG00000168907	protein_coding	PLA2G4F	4.15	0.4	0.07	0.02	0.79	0.94	0.09	0.02		0.0966032	0.0171043	0.00505902		1.18963	0.115044	0.0265487		-3.37178	-5.8695	-7.62693		0.250517	-3.11974	-5.23522
586	ENSG00000044524	protein_coding	EPHA3	0.19	0.05	0.43	0	0.05	0.11	0.15	0		0.267016	2.25654	0.0052356		2.17647	2.96078	0.0196078		-1.905	1.17412	-7.57743		1.12199	1.56598	-5.67243
8747	ENSG00000150783	protein_coding	TEX12	0.19	0.02	0.02	0	0.07	0	0	0.02		0.109948	0.109948	0.0052356		0.0140845	0.0140845	0.295775		-3.18511	-3.18511	-7.57743		-6.14975	-6.14975	-1.75743
355	ENSG00000016402	protein_coding	IL20RA	0.18	0.12	0.08	0	0.33	0.05	0.1	0.01		0.668508	0.447514	0.00552486		0.154079	0.305136	0.0332326		-0.580983	-1.16	-7.49985		-2.69826	-1.71248	-4.91126
13393	ENSG00000179066	protein_coding	AC020907.1	0.18	0.27	0.33	0	0.62	0.28	0.68	0.06		1.49724	1.82873	0.00552486		0.452496	1.09662	0.0982287		0.582303	0.870842	-7.49985		-1.14402	0.133062	-3.34771
13204	ENSG00000177938	protein_coding	CAPZA3	0.18	0.26	0	0	0.29	0.13	0	0.03		1.44199	0.00552486	0.00552486		0.450172	0.00343643	0.106529		0.52806	-7.49985	-7.49985		-1.15145	-8.18488	-3.23068
3527	ENSG00000109906	protein_coding	ZBTB16	20.05	8.75	1.06	0.11	7.19	5.76	0.21	0.03		0.436437	0.0529151	0.00553588		0.80114	0.0293422	0.00431094		-1.19615	-4.24018	-7.49697		-0.319873	-5.09088	-7.85778
2073	ENSG00000099998	protein_coding	GGT5	0.17	0.1	0.03	0	0.67	0.34	0.03	0		0.590643	0.181287	0.00584795		0.508197	0.0461997	0.00149031		-0.759641	-2.46366	-7.41785		-0.976541	-4.43597	-9.39017
25426	ENSG00000254788	protein_coding	CKLF-CMTM1	0.17	0.48	1.11	0	0.13	0.04	0.08	0		2.81287	6.49708	0.00584795		0.312977	0.618321	0.00763359		1.49204	2.69979	-7.41785		-1.67587	-0.693573	-7.03342
13436	ENSG00000179299	protein_coding	NSUN7	0.17	0.36	0.15	0	0.11	0.29	0.4	0		2.11111	0.883041	0.00584795		2.62162	3.61261	0.00900901		1.078	-0.179448	-7.41785		1.39046	1.85304	-6.79442
11714	ENSG00000169507	protein_coding	SLC38A11	0.17	0.06	0.03	0	0.04	0.13	0.04	0		0.356725	0.181287	0.00584795		3.19512	1	0.0243902		-1.48712	-2.46366	-7.41785		1.67587	0	-5.35755
2133	ENSG00000100206	protein_coding	DMC1	0.17	0.2	0.66	0	0.02	0.07	1.28	0		1.17544	3.8655	0.00584795		3.38095	61	0.047619		0.233199	1.95065	-7.41785		1.75743	5.93074	-4.39232
5842	ENSG00000130208	protein_coding	APOC1	13.18	38.2	11.29	0.08	11.56	10.79	4.88	0.18		2.89819	0.856612	0.00614521		0.933397	0.422195	0.0156561		1.53515	-0.223287	-7.34632		-0.0994376	-1.24402	-5.99713
123	ENSG00000006210	protein_coding	CX3CL1	0.16	1.67	1.39	0	0.26	0.23	1.85	0		10.3789	8.63975	0.00621118		0.885057	7.09195	0.00383142		3.37558	3.11099	-7.33092		-0.176157	2.82618	-8.02791
5018	ENSG00000122862	protein_coding	SRGN	0.16	0.15	1.72	0	2.8	2.07	1.61	0.02		0.937888	10.6894	0.00621118		0.739379	0.575152	0.00749732		-0.0925121	3.41811	-7.33092		-0.435614	-0.797985	-7.05941
28171	ENSG00000264187	protein_coding	RP11-45M22.4	0.16	0.29	0.4	0	0.12	0.42	0.24	0		1.80745	2.49068	0.00621118		3.47934	1.99174	0.00826446		0.853958	1.31654	-7.33092		1.79881	0.994026	-6.91886
3201	ENSG00000106927	protein_coding	AMBP	0.16	0.22	0	0	0.21	0.14	0.02	0.07		1.37267	0.00621118	0.00621118		0.668246	0.0995261	0.336493		0.456986	-7.33092	-7.33092		-0.581548	-3.32878	-1.57135
841	ENSG00000064195	protein_coding	DLX3	1.73	0.07	0.03	0.01	0.06	0.06	0.02	0.01		0.0410168	0.0179087	0.00635471		1	0.344262	0.180328		-4.60764	-5.80319	-7.29796		0	-1.53842	-2.47131
711	ENSG00000054938	protein_coding	CHRDL2	0.15	0.84	0	0	0.31	0.02	0	0		5.56954	0.00662252	0.00662252		0.0675241	0.00321543	0.00321543		2.47756	-7.2384	-7.2384		-3.88845	-8.28077	-8.28077
2430	ENSG00000101448	protein_coding	EPPIN	0.15	0.19	0.01	0	0.09	0	0	0		1.2649	0.0728477	0.00662252		0.010989	0.010989	0.010989		0.339024	-3.77897	-7.2384		-6.50779	-6.50779	-6.50779
3616	ENSG00000110777	protein_coding	POU2AF1	0.15	0.52	0.11	0	0.09	0.1	0.01	0		3.45033	0.735099	0.00662252		1.10989	0.120879	0.010989		1.78673	-0.443989	-7.2384		0.150417	-3.04836	-6.50779
17187	ENSG00000213424	protein_coding	KRT222	0.15	0.18	0	0	0.09	0.04	0	0		1.19868	0.00662252	0.00662252		0.450549	0.010989	0.010989		0.261441	-7.2384	-7.2384		-1.15024	-6.50779	-6.50779
6334	ENSG00000133401	protein_coding	PDZD2	3.08	1.61	0.6	0.02	1.73	1.51	0.13	0.03		0.522882	0.195067	0.00681597		0.872906	0.0756788	0.0179087		-0.935442	-2.35796	-7.19687		-0.196102	-3.72397	-5.80319
11465	ENSG00000168269	protein_coding	FOXI1	16.16	6.14	0.65	0.11	5.27	5.3	6.42	0.09		0.379989	0.0402822	0.00686839		1.00569	1.21817	0.0172643		-1.39597	-4.63372	-7.18581		0.00818785	0.284721	-5.85607
16409	ENSG00000204287	protein_coding	HLA-DRA	0.14	2.52	0.55	0	5.95	5.64	0.7	0		17.8794	3.9078	0.0070922		0.947908	0.117795	0.000168039		4.16023	1.96636	-7.13955		-0.0771812	-3.08565	-12.5389
15277	ENSG00000196104	protein_coding	SPOCK3	0.14	0.83	0	0	0.15	0.28	0	0		5.89362	0.0070922	0.0070922		1.86093	0.00662252	0.00662252		2.55915	-7.13955	-7.13955		0.896022	-7.2384	-7.2384
3698	ENSG00000111432	protein_coding	FZD10	0.14	0.1	0	0	0.08	0.07	0	0		0.716312	0.0070922	0.0070922		0.876543	0.0123457	0.0123457		-0.48134	-7.13955	-7.13955		-0.190103	-6.33985	-6.33985
8053	ENSG00000144476	protein_coding	ACKR3	0.14	0	0	0	0.02	0.01	0	0		0.0070922	0.0070922	0.0070922		0.52381	0.047619	0.047619		-7.13955	-7.13955	-7.13955		-0.932886	-4.39232	-4.39232
13470	ENSG00000179580	protein_coding	RNF151	0.14	0.04	0.02	0	0.02	0	0.04	0		0.29078	0.148936	0.0070922		0.047619	1.95238	0.047619		-1.782	-2.74723	-7.13955		-4.39232	0.965235	-4.39232
15865	ENSG00000198203	protein_coding	SULT1C2	0.14	0.11	0.02	0	0.41	0.44	0	0.02		0.787234	0.148936	0.0070922		1.07299	0.00243309	0.0510949		-0.345135	-2.74723	-7.13955		0.10164	-8.68299	-4.29068
4474	ENSG00000117507	protein_coding	FMO6P	0.14	0.35	0	0	0.01	0.03	0.05	0		2.48936	0.0070922	0.0070922		2.81818	4.63636	0.0909091		1.31578	-7.13955	-7.13955		1.49476	2.21299	-3.45943
12093	ENSG00000171431	protein_coding	KRT20	0.14	0.02	0	0	0.01	0.23	0	0		0.148936	0.0070922	0.0070922		21	0.0909091	0.0909091		-2.74723	-7.13955	-7.13955		4.39232	-3.45943	-3.45943
13558	ENSG00000180209	protein_coding	MYLPF	2.95	2.18	0.38	0.02	1.51	0.65	0.39	0		0.739072	0.129109	0.00711623		0.430841	0.258769	0.000661813		-0.436214	-2.95334	-7.13467		-1.21477	-1.95026	-10.5613
5540	ENSG00000127324	protein_coding	TSPAN8	1.48	1.11	0.2	0.01	1.25	0.47	1.87	0.05		0.750169	0.135719	0.00742741		0.376499	1.4956	0.0407674		-0.414713	-2.8813	-7.07292		-1.40928	0.580728	-4.61644
9678	ENSG00000159387	protein_coding	IRX6	1.47	1.1	0.06	0.01	0.17	0.1	0.1	0		0.74847	0.0414684	0.00747791		0.590643	0.590643	0.00584795		-0.417983	-4.59184	-7.06315		-0.759641	-0.759641	-7.41785
2491	ENSG00000101977	protein_coding	MCF2	1.45	1.79	0.4	0.01	4.83	5.51	1.38	0.05		1.23432	0.276361	0.00758098		1.14076	0.285862	0.0105568		0.303718	-1.85537	-7.0434		0.189992	-1.80661	-6.56568
14049	ENSG00000183346	protein_coding	C10orf107	0.13	0.13	0	0	0.2	0.01	0.03	0		1	0.00763359	0.00763359		0.0547264	0.154229	0.00497512		0	-7.03342	-7.03342		-4.19162	-2.69686	-7.65105
7624	ENSG00000141469	protein_coding	SLC14A1	0.13	0.07	0	0	0.19	0	0	0		0.541985	0.00763359	0.00763359		0.0052356	0.0052356	0.0052356		-0.883676	-7.03342	-7.03342		-7.57743	-7.57743	-7.57743
15900	ENSG00000198366	protein_coding	HIST1H3A	0.13	0.04	0.08	0	0.14	0.15	0.58	0		0.312977	0.618321	0.00763359		1.07092	4.12057	0.0070922		-1.67587	-0.693573	-7.03342		0.0988534	2.04284	-7.13955
12506	ENSG00000173610	protein_coding	UGT2A1	0.13	0.05	0.09	0	0.05	0.02	0	0		0.389313	0.694656	0.00763359		0.411765	0.0196078	0.0196078		-1.361	-0.525628	-7.03342		-1.28011	-5.67243	-5.67243
11650	ENSG00000169169	protein_coding	CPT1C	0.13	0.01	0.06	0	0.23	0.27	0.08	0.07		0.0839695	0.465649	0.00763359		1.17316	0.350649	0.307359		-3.57399	-1.10269	-7.03342		0.2304	-1.5119	-1.702
22994	ENSG00000240771	protein_coding	ARHGEF25	0.12	0.6	0.78	0	0.2	0.24	1.21	0		4.96694	6.45455	0.00826446		1.199	6.02488	0.00497512		2.31236	2.69032	-6.91886		0.261838	2.59093	-7.65105
3593	ENSG00000110484	protein_coding	SCGB2A2	0.12	2.93	0	0	0.09	0.04	0	0		24.2231	0.00826446	0.00826446		0.450549	0.010989	0.010989		4.59831	-6.91886	-6.91886		-1.15024	-6.50779	-6.50779
16320	ENSG00000203883	protein_coding	SOX18	0.12	0.1	0.04	0	0.06	0.07	0.26	0		0.834711	0.338843	0.00826446		1.16393	4.27869	0.0163934		-0.260652	-1.56131	-6.91886		0.21901	2.09717	-5.93074
8870	ENSG00000151892	protein_coding	GFRA1	0.12	0.18	0.05	0	0.02	0.04	0.19	0		1.49587	0.421488	0.00826446		1.95238	9.09524	0.047619		0.580983	-1.24644	-6.91886		0.965235	3.18511	-4.39232
11481	ENSG00000168309	protein_coding	FAM107A	0.12	0.05	0	0	0.02	0	0	0		0.421488	0.00826446	0.00826446		0.047619	0.047619	0.047619		-1.24644	-6.91886	-6.91886		-4.39232	-4.39232	-4.39232
11634	ENSG00000169083	protein_coding	AR	0.12	0.32	0.07	0	0.42	0.5	0.1	0.02		2.65289	0.586777	0.00826446		1.19002	0.239905	0.0498812		1.40757	-0.769116	-6.91886		0.25099	-2.05946	-4.32536
4520	ENSG00000117983	protein_coding	MUC5B	0.12	0.01	0	0	0.01	0.01	0.03	0		0.0909091	0.00826446	0.00826446		1	2.81818	0.0909091		-3.45943	-6.91886	-6.91886		0	1.49476	-3.45943
8718	ENSG00000150540	protein_coding	HNMT	2.43	4.92	0.25	0.02	3.46	5.17	0.2	0.18		2.02427	0.10325	0.00863842		1.49408	0.0580757	0.052297		1.0174	-3.27579	-6.85502		0.579254	-4.10592	-4.25713
6140	ENSG00000132164	protein_coding	SLC6A11	4.63	1.1	1.05	0.04	1.44	1.22	1.19	0.09		0.237746	0.226949	0.00885338		0.847328	0.826509	0.0631506		-2.07251	-2.13956	-6.81956		-0.239007	-0.274897	-3.98506
10509	ENSG00000164106	protein_coding	SCRG1	2.33	13.66	7.85	0.02	1.05	1.23	7.94	0		5.86057	3.36808	0.00900901		1.17127	7.55566	0.000951475		2.55104	1.75193	-6.79442		0.228068	2.91756	-10.0375
8003	ENSG00000144057	protein_coding	ST6GAL2	0.11	0.13	0	0	0.1	0.09	0	0		1.18018	0.00900901	0.00900901		0.90099	0.00990099	0.00990099		0.239007	-6.79442	-6.79442		-0.150417	-6.65821	-6.65821
10378	ENSG00000163705	protein_coding	FANCD2OS	0.11	0	0	0	0.1	0	0	0		0.00900901	0.00900901	0.00900901		0.00990099	0.00990099	0.00990099		-6.79442	-6.79442	-6.79442		-6.65821	-6.65821	-6.65821
4151	ENSG00000115232	protein_coding	ITGA4	0.11	0.05	0.22	0	0.03	0.04	0.1	0		0.459459	1.99099	0.00900901		1.32258	3.25806	0.0322581		-1.12199	0.993487	-6.79442		0.403356	1.70402	-4.9542
13046	ENSG00000176971	protein_coding	FIBIN	0.1	0.6	0.05	0	0.49	0.47	0	0		5.9505	0.50495	0.00990099		0.959267	0.00203666	0.00203666		2.57301	-0.985786	-6.65821		-0.059996	-8.93958	-8.93958
7462	ENSG00000140368	protein_coding	PSTPIP1	0.1	0.1	0	0	0.33	0.36	0	0		1	0.00990099	0.00990099		1.09063	0.00302115	0.00302115		0	-6.65821	-6.65821		0.125168	-8.37069	-8.37069
12089	ENSG00000171408	protein_coding	PDE7B	0.1	0.24	0.02	0	0.17	0.2	0.04	0		2.38614	0.207921	0.00990099		1.17544	0.239766	0.00584795		1.25468	-2.26589	-6.65821		0.233199	-2.0603	-7.41785
8858	ENSG00000151790	protein_coding	TDO2	0.1	0.45	0.02	0	0.11	0.08	0	0		4.46535	0.207921	0.00990099		0.72973	0.00900901	0.00900901		2.15877	-2.26589	-6.65821		-0.454566	-6.79442	-6.79442
14316	ENSG00000184659	protein_coding	FOXD4L4	0.1	0.11	0	0	0.07	0	0.01	0		1.09901	0.00990099	0.00990099		0.0140845	0.15493	0.0140845		0.136204	-6.65821	-6.65821		-6.14975	-2.69032	-6.14975
9127	ENSG00000154258	protein_coding	ABCA9	0.1	0.03	0.02	0	0.03	0.04	0.01	0		0.306931	0.207921	0.00990099		1.32258	0.354839	0.0322581		-1.70402	-2.26589	-6.65821		0.403356	-1.49476	-4.9542
9760	ENSG00000160183	protein_coding	TMPRSS3	4.12	2.11	0.73	0.04	0.38	0.56	1.01	0.01		0.512254	0.177384	0.00994904		1.47244	2.65354	0.0288714		-0.965068	-2.49505	-6.65123		0.55821	1.40792	-5.11422
9334	ENSG00000156284	protein_coding	CLDN8	4.83	6.53	0.06	0.05	1.11	1.35	0.19	0.04		1.35189	0.0126268	0.0105568		1.21602	0.171917	0.0369037		0.434982	-6.30737	-6.56568		0.282169	-2.54021	-4.76009
8158	ENSG00000145287	protein_coding	PLAC8	24.25	12.84	4.43	0.26	11.94	12.18	0.3	0.22		0.529504	0.182714	0.0107624		1.0201	0.0252073	0.0185077		-0.917287	-2.45234	-6.53785		0.0287089	-5.31002	-5.75573
289	ENSG00000011465	protein_coding	DCN	20.51	0.83	0.81	0.22	34.91	32.91	1.57	0.01		0.0405148	0.0395398	0.0107747		0.942711	0.0450001	0.000315087		-4.62541	-4.66055	-6.53621		-0.0851118	-4.47393	-11.632
6299	ENSG00000133110	protein_coding	POSTN	0.09	0.37	0.01	0	0.18	0.17	0.03	0		4.07692	0.120879	0.010989		0.944751	0.171271	0.00552486		2.02748	-3.04836	-6.50779		-0.0819934	-2.54565	-7.49985
1015	ENSG00000068781	protein_coding	STON1-GTF2A1L	0.09	0.11	0.01	0	0.17	0.04	0.07	0		1.21978	0.120879	0.010989		0.239766	0.415205	0.00584795		0.286621	-3.04836	-6.50779		-2.0603	-1.26811	-7.41785
11993	ENSG00000170915	protein_coding	PAQR8	0.09	0.03	0.25	0	0.12	0.14	0.13	0		0.340659	2.75824	0.010989		1.16529	1.08264	0.00826446		-1.5536	1.46375	-6.50779		0.220688	0.11456	-6.91886
26459	ENSG00000258588	protein_coding	TRIM6-TRIM34	0.09	0	0.01	0	0.06	0	0	0		0.010989	0.120879	0.010989		0.0163934	0.0163934	0.0163934		-6.50779	-3.04836	-6.50779		-5.93074	-5.93074	-5.93074
16019	ENSG00000198759	protein_coding	EGFL6	0.09	0.48	0.19	0	0.13	0.1	0.07	0.02		5.28571	2.0989	0.010989		0.770992	0.541985	0.160305		2.4021	1.06963	-6.50779		-0.375212	-0.883676	-2.64111
7995	ENSG00000144031	protein_coding	ANKRD53	0.09	0.04	0	0	0.05	0.02	0.02	0.01		0.450549	0.010989	0.010989		0.411765	0.411765	0.215686		-1.15024	-6.50779	-6.50779		-1.28011	-1.28011	-2.21299
13301	ENSG00000178538	protein_coding	CA8	4.4	0.7	0.2	0.05	0.5	0.4	0.7	0		0.159282	0.0456714	0.0115883		0.800399	1.3992	0.00199601		-2.65035	-4.45256	-6.43119		-0.321208	0.484604	-8.96867
3779	ENSG00000111913	protein_coding	FAM65B	9.36	2.22	0.22	0.11	3.01	2.21	0.14	0.02		0.237261	0.0236086	0.0118577		0.734308	0.0468283	0.00697443		-2.07545	-5.40454	-6.39803		-0.445544	-4.41648	-7.16371
5443	ENSG00000126217	protein_coding	MCF2L	0.92	0.81	0.1	0.01	0.22	0.12	0.1	0.01		0.880565	0.109663	0.0119435		0.547511	0.457014	0.0497738		-0.183499	-3.18885	-6.38763		-0.869039	-1.12969	-4.32847
40	ENSG00000003436	protein_coding	TFPI	10.12	11.1	8.99	0.12	7.2	6.46	5.27	0.02		1.09683	0.888351	0.0119553		0.897236	0.731982	0.00291626		0.133338	-0.170798	-6.3862		-0.15644	-0.450121	-8.42166
15075	ENSG00000188508	protein_coding	KRTDAP	25.98	0.16	0.08	0.31	0.1	0	0.04	0		0.00619684	0.00311766	0.0119703		0.00990099	0.405941	0.00990099		-7.33425	-8.32532	-6.3844		-6.65821	-1.30066	-6.65821
10478	ENSG00000164047	protein_coding	CAMP	1.72	1.58	1.62	0.02	1.53	0.76	5.04	0.1		0.918652	0.941894	0.0122022		0.497061	3.29262	0.06597		-0.12241	-0.086363	-6.35671		-1.00851	1.71924	-3.92205
5118	ENSG00000123838	protein_coding	C4BPA	0.08	0.46	0	0	0.03	0	0.01	0		5.69136	0.0123457	0.0123457		0.0322581	0.354839	0.0322581		2.50877	-6.33985	-6.33985		-4.9542	-1.49476	-4.9542
10902	ENSG00000165816	protein_coding	VWA2	0.08	0.06	0.01	0	0.03	0.01	0	0		0.753086	0.135802	0.0123457		0.354839	0.0322581	0.0322581		-0.409113	-2.88042	-6.33985		-1.49476	-4.9542	-4.9542
13875	ENSG00000182450	protein_coding	KCNK4	0.08	0	0	0	0.03	0	0	0		0.0123457	0.0123457	0.0123457		0.0322581	0.0322581	0.0322581		-6.33985	-6.33985	-6.33985		-4.9542	-4.9542	-4.9542
1422	ENSG00000079689	protein_coding	SCGN	0.08	0.04	0.06	0	0.02	0.14	0.15	0		0.506173	0.753086	0.0123457		6.71429	7.19048	0.047619		-0.982298	-0.409113	-6.33985		2.74723	2.84609	-4.39232
6480	ENSG00000134532	protein_coding	SOX5	0.08	0.14	0.25	0	0.2	0.85	0.4	0.01		1.74074	3.09877	0.0123457		4.23383	1.99502	0.0547264		0.799701	1.63169	-6.33985		2.08196	0.996407	-4.19162
15054	ENSG00000188389	protein_coding	PDCD1	0.08	0.02	0	0	0.01	0	0	0		0.259259	0.0123457	0.0123457		0.0909091	0.0909091	0.0909091		-1.94753	-6.33985	-6.33985		-3.45943	-3.45943	-3.45943
24556	ENSG00000250423	protein_coding	KIAA1210	0.08	0.08	0.01	0	0.01	0.01	0.03	0		1	0.135802	0.0123457		1	2.81818	0.0909091		0	-2.88042	-6.33985		0	1.49476	-3.45943
8654	ENSG00000149596	protein_coding	JPH2	1.7	0.24	0.17	0.02	0.26	0.24	0.01	0		0.141681	0.100529	0.0123457		0.923372	0.0421456	0.00383142		-2.81928	-3.31431	-6.33985		-0.115017	-4.56847	-8.02791
4401	ENSG00000116962	protein_coding	NID1	0.88	0.07	0.01	0.01	0.08	0.03	0	0		0.0805902	0.0124858	0.0124858		0.382716	0.0123457	0.0123457		-3.63325	-6.32357	-6.32357		-1.38565	-6.33985	-6.33985
9759	ENSG00000160179	protein_coding	ABCG1	10.41	11.22	4.67	0.13	2.01	1.62	2.78	0.02		1.0778	0.44866	0.0125828		0.806067	1.38289	0.0104426		0.108093	-1.15631	-6.3124		-0.311029	0.467691	-6.58138
12109	ENSG00000171476	protein_coding	HOPX	4.75	0.65	0.5	0.06	0.74	0.69	0	0		0.137024	0.105451	0.0128394		0.932524	0.00134953	0.00134953		-2.8675	-3.24535	-6.28328		-0.100788	-9.53333	-9.53333
14482	ENSG00000185432	protein_coding	METTL7A	72.01	43.76	5.26	0.93	31.92	29.42	4.7	1.6		0.607699	0.0730583	0.0129286		0.921682	0.14727	0.0501551		-0.718572	-3.77481	-6.27329		-0.11766	-2.76347	-4.31746
12103	ENSG00000171462	protein_coding	DLK2	24.45	14.43	11.89	0.33	6.02	6.12	6.45	0.63		0.590201	0.48632	0.0135373		1.01661	1.07142	0.1048		-0.760722	-1.04002	-6.20692		0.0237643	0.0995197	-3.25429
3454	ENSG00000109101	protein_coding	FOXN1	0.81	0.01	0	0.01	0.03	0	0	0		0.0135635	0.00123305	0.0135635		0.0322581	0.0322581	0.0322581		-6.20413	-9.66356	-6.20413		-4.9542	-4.9542	-4.9542
4555	ENSG00000118407	protein_coding	FILIP1	0.81	0.57	0.01	0.01	0.21	0.23	0.03	0.01		0.704069	0.0135635	0.0135635		1.09479	0.146919	0.0521327		-0.506211	-6.20413	-6.20413		0.13065	-2.7669	-4.26167
9565	ENSG00000158445	protein_coding	KCNB1	0.8	0.75	0.86	0.01	0.04	0.06	0.04	0.01		0.937578	1.07491	0.0137328		1.4878	1	0.268293		-0.0929893	0.104211	-6.18623		0.573185	0	-1.89812
7967	ENSG00000143845	protein_coding	ETNK2	8.01	0.63	0.52	0.11	0.66	0.37	0.12	0.11		0.0787667	0.0650356	0.0138559		0.561271	0.183056	0.167927		-3.66627	-3.94263	-6.17335		-0.833231	-2.44964	-2.57409
20585	ENSG00000231389	protein_coding	HLA-DPA1	0.07	0.97	0.52	0	1.65	1.54	0.47	0		13.6761	7.33803	0.0140845		0.933374	0.285282	0.000605694		3.77358	2.87539	-6.14975		-0.0994733	-1.80954	-10.6891
17900	ENSG00000217702	protein_coding	MGC10955	0.07	0.05	0.03	0	0.12	0.02	0.11	0		0.71831	0.43662	0.0140845		0.173554	0.917355	0.00826446		-0.477322	-1.19555	-6.14975		-2.52655	-0.124447	-6.91886
15346	ENSG00000196345	protein_coding	ZKSCAN7	0.07	0.09	0.06	0	0.07	0	0	0		1.28169	0.859155	0.0140845		0.0140845	0.0140845	0.0140845		0.358048	-0.21901	-6.14975		-6.14975	-6.14975	-6.14975
14805	ENSG00000187048	protein_coding	CYP4A11	0.07	0.02	0.01	0	0.03	0.03	0	0		0.295775	0.15493	0.0140845		1	0.0322581	0.0322581		-1.75743	-2.69032	-6.14975		0	-4.9542	-4.9542
4877	ENSG00000121318	protein_coding	TAS2R10	0.07	0.08	0	0	0.01	0	0	0		1.14085	0.0140845	0.0140845		0.0909091	0.0909091	0.0909091		0.190103	-6.14975	-6.14975		-3.45943	-3.45943	-3.45943
12277	ENSG00000172346	protein_coding	CSDC2	0.07	0.02	0.04	0	0.01	0.06	0	0		0.295775	0.577465	0.0140845		5.54545	0.0909091	0.0909091		-1.75743	-0.792195	-6.14975		2.47131	-3.45943	-3.45943
14278	ENSG00000184454	protein_coding	NCMAP	0.07	0.61	0.02	0	0.01	0.01	0.06	0		8.60563	0.295775	0.0140845		1	5.54545	0.0909091		3.10528	-1.75743	-6.14975		0	2.47131	-3.45943
25921	ENSG00000256530	protein_coding	AC019294.1	0.07	0.01	0	0	0.01	0.07	0.01	0		0.15493	0.0140845	0.0140845		6.45455	1	0.0909091		-2.69032	-6.14975	-6.14975		2.69032	0	-3.45943
9616	ENSG00000158859	protein_coding	ADAMTS4	0.07	0.03	0.03	0	0.03	0.02	0.04	0.01		0.43662	0.43662	0.0140845		0.677419	1.32258	0.354839		-1.19555	-1.19555	-6.14975		-0.561879	0.403356	-1.49476
11519	ENSG00000168497	protein_coding	SDPR	16.87	5.37	13.82	0.24	14.24	14.49	8.6	0.09		0.318357	0.819216	0.0142849		1.01755	0.60396	0.00639		-1.65128	-0.287683	-6.12937		0.0251067	-0.727474	-7.28997
861	ENSG00000064655	protein_coding	EYA2	2.15	2.8	0.28	0.03	1.95	1.97	0.14	0		1.30219	0.130637	0.0144119		1.01025	0.0722706	0.000512558		0.380934	-2.93637	-6.1166		0.014714	-3.79045	-10.93
14592	ENSG00000185909	protein_coding	KLHDC8B	13.91	7.27	0.22	0.2	1.57	1.87	0.06	0.14		0.52268	0.0158867	0.014449		1.19096	0.0388288	0.0897518		-0.936	-5.97604	-6.11289		0.252126	-4.68673	-3.47792
4780	ENSG00000120437	protein_coding	ACAT2	22.59	11.46	54.5	0.33	33.34	31.79	48.25	0.34		0.507326	2.41251	0.0146519		0.953511	1.4472	0.0102276		-0.979015	1.27053	-6.09277		-0.068679	0.533261	-6.61138
3895	ENSG00000112837	protein_coding	TBX18	2.67	2.54	2.18	0.04	2.91	3.07	2.03	0.01		0.951329	0.816548	0.0153501		1.05496	0.697698	0.00377877		-0.0719836	-0.29239	-6.02561		0.0771937	-0.519325	-8.04787
531	ENSG00000038295	protein_coding	TLL1	1.98	1.13	0.36	0.03	2.09	2.89	0.93	0.05		0.570924	0.182231	0.0156487		1.38259	0.445242	0.0243902		-0.80863	-2.45616	-5.99782		0.467376	-1.16734	-5.35755
15766	ENSG00000197857	protein_coding	ZNF44	2.61	2.3	0	0.04	2.85	2.25	0	0.02		0.881272	0.000382995	0.0157028		0.789548	0.000350754	0.00736584		-0.182341	-11.3504	-5.99283		-0.340902	-11.4773	-7.08493
13501	ENSG00000179846	protein_coding	NKPD1	2.61	0.43	0.12	0.04	0.41	0.31	0.06	0.03		0.165071	0.0463424	0.0157028		0.756691	0.148418	0.0754258		-2.59884	-4.43152	-5.99283		-0.402224	-2.75226	-3.7288
9118	ENSG00000154188	protein_coding	ANGPT1	3.81	6.71	0.32	0.06	4.78	4.38	0.58	0.01		1.76096	0.0842299	0.0160063		0.916335	0.121523	0.00230077		0.816358	-3.56952	-5.96522		-0.126052	-3.0407	-8.76367
15475	ENSG00000196748	protein_coding	CLPSL2	0.06	1.05	0.28	0	0.63	0.32	0	0		17.2295	4.60656	0.0163934		0.508716	0.00158479	0.00158479		4.10681	2.20369	-5.93074		-0.975067	-9.3015	-9.3015
28718	ENSG00000267261	protein_coding	CTD-2132N18.3	0.06	0	0	0	0.33	0.07	0.67	0		0.0163934	0.0163934	0.0163934		0.214502	2.02719	0.00302115		-5.93074	-5.93074	-5.93074		-2.22094	1.01948	-8.37069
9962	ENSG00000161911	protein_coding	TREML1	0.06	0.06	0	0	0.2	0	0	0		1	0.0163934	0.0163934		0.00497512	0.00497512	0.00497512		0	-5.93074	-5.93074		-7.65105	-7.65105	-7.65105
4802	ENSG00000120659	protein_coding	TNFSF11	0.06	0	0.01	0	0.03	0.02	0.01	0		0.0163934	0.180328	0.0163934		0.677419	0.354839	0.0322581		-5.93074	-2.47131	-5.93074		-0.561879	-1.49476	-4.9542
10463	ENSG00000164007	protein_coding	CLDN19	0.06	0.01	0	0	0.03	0	0	0		0.180328	0.0163934	0.0163934		0.0322581	0.0322581	0.0322581		-2.47131	-5.93074	-5.93074		-4.9542	-4.9542	-4.9542
12163	ENSG00000171773	protein_coding	NXNL1	0.06	0.05	0	0	0.03	0	0.03	0		0.836066	0.0163934	0.0163934		0.0322581	1	0.0322581		-0.258312	-5.93074	-5.93074		-4.9542	0	-4.9542
13426	ENSG00000179256	protein_coding	SMCO3	0.06	0.06	0.08	0	0.03	0.04	0.03	0		1	1.32787	0.0163934		1.32258	1	0.0322581		0	0.409113	-5.93074		0.403356	0	-4.9542
6965	ENSG00000137225	protein_coding	CAPN11	0.06	0	0	0	0.02	0	0.02	0		0.0163934	0.0163934	0.0163934		0.047619	1	0.047619		-5.93074	-5.93074	-5.93074		-4.39232	0	-4.39232
1299	ENSG00000076344	protein_coding	RGS11	0.06	0.01	0.11	0	0.01	0.01	0.01	0		0.180328	1.81967	0.0163934		1	1	0.0909091		-2.47131	0.863679	-5.93074		0	0	-3.45943
3497	ENSG00000109625	protein_coding	CPZ	0.06	0.07	0	0	0.08	0.03	0	0.03		1.16393	0.0163934	0.0163934		0.382716	0.0123457	0.382716		0.21901	-5.93074	-5.93074		-1.38565	-6.33985	-1.38565
1394	ENSG00000078900	protein_coding	TP73	1.25	3.63	0.08	0.02	3.37	2.99	0.11	0.04		2.90248	0.0647482	0.0167866		0.887274	0.0329279	0.0121626		1.53729	-3.94902	-5.89655		-0.172549	-4.92455	-6.36141
15393	ENSG00000196466	protein_coding	ZNF799	0.63	0.67	0	0.01	0.68	0.62	0	0.03		1.06339	0.00158479	0.0174326		0.911894	0.00146843	0.0455213		0.0886728	-9.3015	-5.84206		-0.133062	-9.41151	-4.45731
8802	ENSG00000151376	protein_coding	ME3	0.63	0.16	0.02	0.01	0.02	0.19	0.04	0		0.255151	0.0332805	0.0174326		9.09524	1.95238	0.047619		-1.97058	-4.90918	-5.84206		3.18511	0.965235	-4.39232
7881	ENSG00000143416	protein_coding	SELENBP1	26.41	23.04	1.67	0.46	9.24	8.22	1.91	0.44		0.872402	0.0632691	0.0174548		0.889622	0.206796	0.0477221		-0.196936	-3.98236	-5.84023		-0.168735	-2.27372	-4.3892
44	ENSG00000003989	protein_coding	SLC7A2	0.62	0.14	0.01	0.01	0.23	0.26	0.09	0.01		0.227053	0.0177134	0.0177134		1.12987	0.393939	0.047619		-2.1389	-5.81902	-5.81902		0.176157	-1.34395	-4.39232
11314	ENSG00000167656	protein_coding	LY6D	69.82	5.5	0.8	1.25	3.57	4.02	0.21	1.73		0.0787872	0.0114722	0.0179172		1.12602	0.0590871	0.484738		-3.6659	-6.44571	-5.80251		0.171226	-4.08101	-1.04472
18323	ENSG00000223865	protein_coding	HLA-DPB1	0.05	0.16	1.45	0	0.46	0.64	2.62	0		3.15686	28.451	0.0196078		1.39046	5.68547	0.0021692		1.65849	4.83041	-5.67243		0.475558	2.50728	-8.84862
4222	ENSG00000115598	protein_coding	IL1RL2	0.05	0.19	0.08	0	0.22	0.27	0.22	0		3.7451	1.58824	0.0196078		1.22624	1	0.00452489		1.905	0.667425	-5.67243		0.294246	0	-7.7879
4932	ENSG00000121966	protein_coding	CXCR4	0.05	0.03	0	0	0.19	0.17	0	0		0.607843	0.0196078	0.0196078		0.895288	0.0052356	0.0052356		-0.718229	-5.67243	-5.67243		-0.159576	-7.57743	-7.57743
396	ENSG00000021645	protein_coding	NRXN3	0.05	0.04	0.23	0	0.13	0.11	0.22	0		0.803922	4.52941	0.0196078		0.847328	1.68702	0.00763359		-0.314873	2.17932	-5.67243		-0.239007	0.75448	-7.03342
2555	ENSG00000102466	protein_coding	FGF14	0.05	0.1	0.03	0	0.12	0	0	0		1.98039	0.607843	0.0196078		0.00826446	0.00826446	0.00826446		0.985786	-0.718229	-5.67243		-6.91886	-6.91886	-6.91886
931	ENSG00000066185	protein_coding	ZMYND12	0.05	0.09	0.09	0	0.08	0.07	0.08	0		1.78431	1.78431	0.0196078		0.876543	1	0.0123457		0.835369	0.835369	-5.67243		-0.190103	0	-6.33985
184	ENSG00000007933	protein_coding	FMO3	0.05	0.09	0	0	0.05	0	0	0		1.78431	0.0196078	0.0196078		0.0196078	0.0196078	0.0196078		0.835369	-5.67243	-5.67243		-5.67243	-5.67243	-5.67243
1438	ENSG00000080224	protein_coding	EPHA6	0.05	0	0	0	0.02	0	0	0		0.0196078	0.0196078	0.0196078		0.047619	0.047619	0.047619		-5.67243	-5.67243	-5.67243		-4.39232	-4.39232	-4.39232
3807	ENSG00000112183	protein_coding	RBM24	0.05	0	0	0	0.02	0	0.05	0		0.0196078	0.0196078	0.0196078		0.047619	2.42857	0.047619		-5.67243	-5.67243	-5.67243		-4.39232	1.28011	-4.39232
5965	ENSG00000130829	protein_coding	DUSP9	0.05	0	0.43	0	0.02	0	0.32	0		0.0196078	8.45098	0.0196078		0.047619	15.2857	0.047619		-5.67243	3.07912	-5.67243		-4.39232	3.93411	-4.39232
11992	ENSG00000170909	protein_coding	OSCAR	0.05	0.06	0.01	0	0.02	0	0	0		1.19608	0.215686	0.0196078		0.047619	0.047619	0.047619		0.258312	-2.21299	-5.67243		-4.39232	-4.39232	-4.39232
3694	ENSG00000111404	protein_coding	RERGL	0.05	0.77	0.11	0	0.24	0.14	0.07	0.02		15.1176	2.17647	0.0196078		0.585062	0.294606	0.0871369		3.91816	1.12199	-5.67243		-0.773338	-1.76314	-3.52057
25500	ENSG00000254997	protein_coding	KRTAP5-9	0.05	0.05	0	0	0.04	0	0	0.01		1	0.0196078	0.0196078		0.0243902	0.0243902	0.268293		0	-5.67243	-5.67243		-5.35755	-5.35755	-1.89812
579	ENSG00000043462	protein_coding	LCP2	0.05	0.01	0	0	0.11	0.07	0	0.03		0.215686	0.0196078	0.0196078		0.63964	0.00900901	0.279279		-2.21299	-5.67243	-5.67243		-0.644669	-6.79442	-1.84022
10459	ENSG00000163982	protein_coding	OTOP1	0.05	0.04	0.01	0	0.07	0.08	0	0.02		0.803922	0.215686	0.0196078		1.14085	0.0140845	0.295775		-0.314873	-2.21299	-5.67243		0.190103	-6.14975	-1.75743
10791	ENSG00000165272	protein_coding	AQP3	163.48	33.85	1.6	3.23	16.72	16.57	1.41	5.15		0.207064	0.00979319	0.0197638		0.991029	0.0843849	0.308056		-2.27185	-6.67401	-5.661		-0.0130005	-3.56687	-1.69874
13938	ENSG00000182782	protein_coding	HCAR2	3.59	1.03	0.38	0.07	0.14	0.13	0.07	0.03		0.287107	0.106099	0.0197717		0.929078	0.503546	0.219858		-1.80034	-3.23652	-5.66042		-0.106128	-0.989804	-2.18536
10200	ENSG00000163093	protein_coding	BBS5	1.04	0.97	0.47	0.02	0.69	0.71	0.72	0		0.932757	0.45245	0.0201729		1.02894	1.04342	0.00144718		-0.100427	-1.14417	-5.63144		0.0411638	0.0613135	-9.43254
4577	ENSG00000118596	protein_coding	SLC16A7	6.44	3.11	2.35	0.13	3.84	2.99	4.01	0.6		0.483	0.365005	0.0203385		0.778703	1.04426	0.15647		-1.04991	-1.45401	-5.61965		-0.360854	0.06248	-2.67605
11223	ENSG00000167216	protein_coding	KATNAL2	3.41	2.98	2.21	0.07	1.93	2.76	1.21	0.2		0.873937	0.648197	0.020815		1.42983	0.627136	0.104091		-0.194398	-0.625496	-5.58623		0.515843	-0.673149	-3.26408
14691	ENSG00000186395	protein_coding	KRT10	441.23	49.2	8.9	9.47	22.65	23.05	8.3	8.57		0.111508	0.0201731	0.0214649		1.01766	0.366474	0.378394		-3.16477	-5.63142	-5.54187		0.0252546	-1.44822	-1.40204
16766	ENSG00000205809	protein_coding	KLRC2	0.96	1.93	0.54	0.02	0.74	0.43	0.14	0.07		2.00937	0.562955	0.0218522		0.581646	0.190283	0.0958165		1.00674	-0.828908	-5.51608		-0.781786	-2.39378	-3.38358
8701	ENSG00000150281	protein_coding	CTF1	0.5	1.27	1.26	0.01	0.4	0.28	0.75	0		2.53693	2.51697	0.0219561		0.700748	1.87282	0.00249377		1.34308	1.33169	-5.50924		-0.513032	0.905211	-8.64746
3431	ENSG00000108924	protein_coding	HLF	0.5	0.62	0.4	0.01	0.3	0.56	0.51	0.11		1.23952	0.800399	0.0219561		1.86379	1.69767	0.368771		0.309783	-0.321208	-5.50924		0.898237	0.76356	-1.4392
9718	ENSG00000159763	protein_coding	PIP	2.25	11.92	0	0.05	0.32	0.14	0	0		5.29587	0.000444247	0.0226566		0.439252	0.00311526	0.00311526		2.40487	-11.1364	-5.46392		-1.18688	-8.32643	-8.32643
6724	ENSG00000135925	protein_coding	WNT10A	2.65	2.56	0.34	0.06	2.03	1.84	0.28	0.08		0.966051	0.128631	0.0230102		0.90645	0.138355	0.0398818		-0.0498294	-2.95869	-5.44158		-0.141701	-2.85355	-4.64812
11846	ENSG00000170231	protein_coding	FABP6	3.05	5.59	0.53	0.07	5.89	6	0.34	0.55		1.83251	0.174041	0.0232711		1.01867	0.0578849	0.0935325		0.873824	-2.5225	-5.42532		0.0266904	-4.11067	-3.41839
15172	ENSG00000188959	protein_coding	C9orf152	2.16	1.44	0.07	0.05	0.26	0.15	0.06	0.05		0.666821	0.0328552	0.0236002		0.578544	0.233716	0.195402		-0.584629	-4.92774	-5.40506		-0.789501	-2.09717	-2.35548
2976	ENSG00000105549	protein_coding	THEG	0.88	2.57	0.05	0.02	1.67	1.65	0.08	0.02		2.91827	0.0578888	0.0238365		0.988031	0.048474	0.0125673		1.54512	-4.11057	-5.39068		-0.0173716	-4.36665	-6.31418
7410	ENSG00000139970	protein_coding	RTN1	0.46	0.19	0.11	0.01	0.6	0.5	0.17	0.01		0.414317	0.240781	0.0238612		0.833611	0.284526	0.0183028		-1.27119	-2.05421	-5.38919		-0.262554	-1.81337	-5.77179
5636	ENSG00000128274	protein_coding	A4GALT	36.26	5.05	4.34	0.87	6.11	5	3.88	1.01		0.139296	0.119715	0.0240203		0.81836	0.635084	0.165439		-2.84378	-3.06232	-5.3796		-0.289192	-0.65498	-2.59563
15415	ENSG00000196549	protein_coding	MME	34.03	41.71	2.77	0.82	2.98	2.8	0.6	0.62		1.22568	0.0814258	0.0241251		0.939618	0.20161	0.208319		0.293578	-3.61837	-5.37332		-0.0898544	-2.31036	-2.26313
10539	ENSG00000164176	protein_coding	EDIL3	0.04	0.31	0.06	0	0.29	0.28	0.26	0		7.58537	1.4878	0.0243902		0.965636	0.896907	0.00343643		2.92322	0.573185	-5.35755		-0.050449	-0.156969	-8.18488
4141	ENSG00000115165	protein_coding	CYTIP	0.04	0.4	0	0	0.05	0.04	0.01	0		9.78049	0.0243902	0.0243902		0.803922	0.215686	0.0196078		3.28991	-5.35755	-5.35755		-0.314873	-2.21299	-5.67243
13666	ENSG00000180938	protein_coding	ZNF572	0.04	0.1	0	0	0.05	0.05	0	0		2.46341	0.0243902	0.0243902		1	0.0196078	0.0196078		1.30066	-5.35755	-5.35755		0	-5.67243	-5.67243
20771	ENSG00000232013	protein_coding	AC107021.1	0.04	0	0.04	0	0.05	0.03	0.02	0		0.0243902	1	0.0243902		0.607843	0.411765	0.0196078		-5.35755	0	-5.35755		-0.718229	-1.28011	-5.67243
22750	ENSG00000239474	protein_coding	KLHL41	0.04	0.02	0.01	0	0.05	0.02	0.02	0		0.512195	0.268293	0.0243902		0.411765	0.411765	0.0196078		-0.965235	-1.89812	-5.35755		-1.28011	-1.28011	-5.67243
2920	ENSG00000105261	protein_coding	OVOL3	0.04	0	0	0	0.04	0	0	0		0.0243902	0.0243902	0.0243902		0.0243902	0.0243902	0.0243902		-5.35755	-5.35755	-5.35755		-5.35755	-5.35755	-5.35755
91	ENSG00000005421	protein_coding	PON1	0.04	0.11	0.1	0	0.03	0.16	0.03	0		2.70732	2.46341	0.0243902		5.19355	1	0.0322581		1.43686	1.30066	-5.35755		2.37672	0	-4.9542
6228	ENSG00000132677	protein_coding	RHBG	0.04	0.02	0.04	0	0.02	0	0.02	0		0.512195	1	0.0243902		0.047619	1	0.047619		-0.965235	0	-5.35755		-4.39232	0	-4.39232
6514	ENSG00000134765	protein_coding	DSC1	0.04	0.01	0.02	0	0.02	0.01	0.01	0		0.268293	0.512195	0.0243902		0.52381	0.52381	0.047619		-1.89812	-0.965235	-5.35755		-0.932886	-0.932886	-4.39232
13650	ENSG00000180869	protein_coding	C1orf180	0.04	0	0	0	0.02	0	0.01	0		0.0243902	0.0243902	0.0243902		0.047619	0.52381	0.047619		-5.35755	-5.35755	-5.35755		-4.39232	-0.932886	-4.39232
16651	ENSG00000205209	protein_coding	SCGB2B2	0.04	0.05	0	0	0.02	0	0	0		1.2439	0.0243902	0.0243902		0.047619	0.047619	0.047619		0.314873	-5.35755	-5.35755		-4.39232	-4.39232	-4.39232
542	ENSG00000039537	protein_coding	C6	0.04	0.03	0	0	0.01	0	0	0		0.756098	0.0243902	0.0243902		0.0909091	0.0909091	0.0909091		-0.403356	-5.35755	-5.35755		-3.45943	-3.45943	-3.45943
4854	ENSG00000121053	protein_coding	EPX	0.04	0.04	0	0	0.01	0	0.01	0		1	0.0243902	0.0243902		0.0909091	1	0.0909091		0	-5.35755	-5.35755		-3.45943	0	-3.45943
10802	ENSG00000165323	protein_coding	FAT3	0.04	0.01	0	0	0.01	0	0	0		0.268293	0.0243902	0.0243902		0.0909091	0.0909091	0.0909091		-1.89812	-5.35755	-5.35755		-3.45943	-3.45943	-3.45943
15886	ENSG00000198307	protein_coding	H2AFB2	0.04	0.07	0	0	0.27	0	0	0.04		1.73171	0.0243902	0.0243902		0.00369004	0.00369004	0.151292		0.792195	-5.35755	-5.35755		-8.08215	-8.08215	-2.7246
10066	ENSG00000162552	protein_coding	WNT4	6.5	2.48	0.18	0.16	1.48	0.83	0.06	0.32		0.381634	0.0278419	0.0247654		0.561107	0.0411884	0.216745		-1.38974	-5.1666	-5.33553		-0.833651	-4.60162	-2.20593
3441	ENSG00000108984	protein_coding	MAP2K6	0.43	1.3	0.87	0.01	0.71	0.81	1.91	0.06		3.01856	2.02088	0.025522		1.14065	2.68776	0.0857947		1.59386	1.01498	-5.29211		0.189852	1.42641	-3.54297
14468	ENSG00000185339	protein_coding	TCN2	1.21	2.1	0.88	0.03	0.91	1.41	0.64	0.07		1.73493	0.727498	0.0255987		1.54885	0.703622	0.0779363		0.794877	-0.458985	-5.28779		0.631195	-0.507127	-3.68156
10688	ENSG00000164825	protein_coding	DEFB1	31.17	43.51	1.41	0.81	9.38	7.77	0.24	1.61		1.39588	0.0452664	0.0260178		0.828377	0.0256902	0.17173		0.481176	-4.46541	-5.26436		-0.271641	-5.28264	-2.54179
5617	ENSG00000128052	protein_coding	KDR	0.42	0.53	0.28	0.01	0.05	0.02	0.21	0.01		1.26128	0.667458	0.0261283		0.411765	4.13725	0.215686		0.334892	-0.58325	-5.25824		-1.28011	2.04867	-2.21299
6512	ENSG00000134760	protein_coding	DSG1	0.8	0.45	0	0.02	0.06	0.07	0	0.01		0.563046	0.00124844	0.0262172		1.16393	0.0163934	0.180328		-0.828675	-9.64566	-5.25334		0.21901	-5.93074	-2.47131
16626	ENSG00000205076	protein_coding	LGALS7	1.94	2.25	0.52	0.05	3.92	3.21	0.16	0		1.15971	0.268418	0.0262751		0.818924	0.041061	0.000255037		0.213766	-1.89744	-5.25016		-0.288199	-4.60609	-11.937
4591	ENSG00000118785	protein_coding	SPP1	2.32	2.4	3.21	0.06	1.18	1.64	10.64	0.22		1.03447	1.38346	0.0262818		1.3895	9.01016	0.18713		0.0488889	0.468276	-5.24979		0.474566	3.17155	-2.41789
5530	ENSG00000127129	protein_coding	EDN2	8.76	3.31	0.29	0.23	3.44	3.03	0.11	0.56		0.377925	0.0332154	0.0263669		0.880849	0.0322581	0.163034		-1.40383	-4.912	-5.24513		-0.183034	-4.9542	-2.61676
15258	ENSG00000189367	protein_coding	KIAA0408	0.79	0.22	0.04	0.02	0.08	0.03	0.06	0		0.279393	0.0518331	0.0265487		0.382716	0.753086	0.0123457		-1.83963	-4.26998	-5.23522		-1.38565	-0.409113	-6.33985
3656	ENSG00000111186	protein_coding	WNT5B	0.41	0.33	0.04	0.01	0.01	0.01	0.03	0		0.805353	0.0997567	0.026764		1	2.81818	0.0909091		-0.312307	-3.32544	-5.22356		0	1.49476	-3.45943
12087	ENSG00000171401	protein_coding	KRT13	25.43	2.18	0.05	0.68	0.21	0.09	0.03	0.06		0.0857615	0.00200543	0.0267783		0.43128	0.146919	0.2891		-3.54353	-8.96188	-5.22279		-1.2133	-2.7669	-1.79036
4198	ENSG00000115468	protein_coding	EFHD1	1.51	1.05	0.11	0.04	0.13	0.06	0.07	0		0.695566	0.0734613	0.0271343		0.465649	0.541985	0.00763359		-0.523741	-3.76687	-5.20374		-1.10269	-0.883676	-7.03342
546	ENSG00000039987	protein_coding	BEST2	1.14	0.01	0.15	0.03	0.01	0.05	0	0		0.00964067	0.13234	0.0271691		4.63636	0.0909091	0.0909091		-6.69665	-2.91768	-5.20189		2.21299	-3.45943	-3.45943
13595	ENSG00000180447	protein_coding	GAS1	2.61	2.33	0.46	0.07	1.84	2.11	1.09	0.09		0.892761	0.176561	0.0271926		1.14666	0.592613	0.0494297		-0.163653	-2.50176	-5.20064		0.197437	-0.754839	-4.33848
14690	ENSG00000186377	protein_coding	CYP4X1	22.43	27.32	0.88	0.61	13.21	13.12	0.75	0.85		1.218	0.039276	0.0272391		0.993187	0.0568466	0.064416		0.284516	-4.67021	-5.19818		-0.009862	-4.13678	-3.95644
8479	ENSG00000148053	protein_coding	NTRK2	1.87	16.69	5.66	0.05	1.39	1.24	28.21	0.2		8.9209	3.02565	0.0272582		0.892164	20.2811	0.1445		3.15719	1.59725	-5.19717		-0.164619	4.34206	-2.79086
11506	ENSG00000168447	protein_coding	SCNN1B	41.11	7.28	11.36	1.13	12.91	14.02	3.89	0.52		0.177106	0.276349	0.0275109		1.08597	0.301371	0.0403532		-2.49732	-1.85543	-5.18385		0.118989	-1.73039	-4.63117
12256	ENSG00000172243	protein_coding	CLEC7A	12.17	1.59	0.14	0.34	1.34	0.43	0.13	0.06		0.130721	0.0115849	0.0280174		0.321402	0.0976883	0.0454884		-2.93544	-6.43161	-5.15753		-1.63755	-3.35567	-4.45836
4220	ENSG00000115594	protein_coding	IL1R1	15.58	19.19	1.58	0.45	12.41	12.65	1.62	0.76		1.23169	0.10147	0.0289455		1.01934	0.13061	0.0613166		0.300642	-3.30088	-5.11052		0.0276321	-2.93666	-4.02758
251	ENSG00000010361	protein_coding	FUZ	1.76	0.76	0.33	0.05	0.35	0.44	0.22	0		0.432141	0.187961	0.0289608		1.25641	0.62963	0.002849		-1.21043	-2.41149	-5.10975		0.329308	-0.667425	-8.45533
7796	ENSG00000142973	protein_coding	CYP4B1	11.68	3.3	1.72	0.34	1.33	1.73	0.11	0.29		0.282596	0.147333	0.0291927		1.30053	0.0833959	0.218633		-1.82319	-2.76284	-5.09825		0.379095	-3.58388	-2.19342
11705	ENSG00000169439	protein_coding	SDC2	10.24	12.7	1.92	0.3	3	3.9	3.66	0.05		1.24021	0.187579	0.0293917		1.2999	1.21993	0.0169943		0.310585	-2.41443	-5.08845		0.378401	0.286794	-5.8788
11508	ENSG00000168461	protein_coding	RAB31	0.71	0.13	0.43	0.02	0.89	0.35	0.93	0.18		0.184248	0.606188	0.0295359		0.393939	1.04489	0.203143		-2.44028	-0.722162	-5.08139		-1.34395	0.0633557	-2.29944
6745	ENSG00000136010	protein_coding	ALDH1L2	0.36	0.01	0.14	0.01	0.13	0.22	0.05	0.03		0.0304709	0.390582	0.0304709		1.68702	0.389313	0.236641		-5.03642	-1.3563	-5.03642		0.75448	-1.361	-2.07923
11418	ENSG00000168032	protein_coding	ENTPD3	0.35	0.12	0.42	0.01	0.04	0.07	0.7	0		0.344729	1.19943	0.031339		1.73171	17.0976	0.0243902		-1.53646	0.262349	-4.9959		0.792195	4.09572	-5.35755
12006	ENSG00000170962	protein_coding	PDGFD	1.29	2.54	0.24	0.04	1.49	1.61	0.41	0.15		1.96824	0.186677	0.0317583		1.08048	0.275654	0.101274		0.976907	-2.42138	-4.97672		0.111676	-1.85907	-3.30366
28856	ENSG00000267545	protein_coding	AC005779.2	0.03	0.2	0	0	0.14	0.04	0.03	0		6.48387	0.0322581	0.0322581		0.29078	0.219858	0.0070922		2.69686	-4.9542	-4.9542		-1.782	-2.18536	-7.13955
4562	ENSG00000118491	protein_coding	ZC2HC1B	0.03	0.03	0.04	0	0.08	0	0	0		1	1.32258	0.0322581		0.0123457	0.0123457	0.0123457		0	0.403356	-4.9542		-6.33985	-6.33985	-6.33985
2763	ENSG00000104313	protein_coding	EYA1	0.34	0.99	1.35	0.01	1.91	1.65	2.23	0.04		2.90616	3.96188	0.0322581		0.863946	1.16745	0.0214547		1.53911	1.98618	-4.9542		-0.210988	0.223363	-5.54256
12983	ENSG00000176593	protein_coding	CTD-2368P22.1	0.03	0.09	0.02	0	0.03	0.03	0	0		2.93548	0.677419	0.0322581		1	0.0322581	0.0322581		1.5536	-0.561879	-4.9542		0	-4.9542	-4.9542
15052	ENSG00000188385	protein_coding	JAKMIP3	0.03	0.01	0.01	0	0.03	0.01	0.08	0		0.354839	0.354839	0.0322581		0.354839	2.6129	0.0322581		-1.49476	-1.49476	-4.9542		-1.49476	1.38565	-4.9542
189	ENSG00000008056	protein_coding	SYN1	0.03	0	0	0	0.02	0.01	0.03	0		0.0322581	0.0322581	0.0322581		0.52381	1.47619	0.047619		-4.9542	-4.9542	-4.9542		-0.932886	0.561879	-4.39232
8372	ENSG00000147113	protein_coding	CXorf36	0.03	0	0	0	0.02	0	0	0		0.0322581	0.0322581	0.0322581		0.047619	0.047619	0.047619		-4.9542	-4.9542	-4.9542		-4.39232	-4.39232	-4.39232
311	ENSG00000013016	protein_coding	EHD3	0.34	0.71	0.88	0.01	0.54	0.46	1.4	0.03		2.08504	2.58358	0.0322581		0.852126	2.58965	0.0573013		1.06008	1.36937	-4.9542		-0.230862	1.37276	-4.12529
7799	ENSG00000143028	protein_coding	SYPL2	0.03	0	0	0	0.01	0	0	0		0.0322581	0.0322581	0.0322581		0.0909091	0.0909091	0.0909091		-4.9542	-4.9542	-4.9542		-3.45943	-3.45943	-3.45943
8899	ENSG00000152213	protein_coding	ARL11	0.03	0	0	0	0.01	0	0	0		0.0322581	0.0322581	0.0322581		0.0909091	0.0909091	0.0909091		-4.9542	-4.9542	-4.9542		-3.45943	-3.45943	-3.45943
12197	ENSG00000171885	protein_coding	AQP4	0.03	0.15	0.01	0	0.01	0	0	0		4.87097	0.354839	0.0322581		0.0909091	0.0909091	0.0909091		2.28421	-1.49476	-4.9542		-3.45943	-3.45943	-3.45943
14838	ENSG00000187242	protein_coding	KRT12	0.03	0.01	0	0	0.01	0.03	0	0		0.354839	0.0322581	0.0322581		2.81818	0.0909091	0.0909091		-1.49476	-4.9542	-4.9542		1.49476	-3.45943	-3.45943
7542	ENSG00000140932	protein_coding	CMTM2	0.03	0.03	0.03	0	0.09	0.06	0	0.04		1	1	0.0322581		0.67033	0.010989	0.450549		0	0	-4.9542		-0.577057	-6.50779	-1.15024
11887	ENSG00000170412	protein_coding	GPRC5C	32.65	43.85	14.97	1.07	30.46	32.52	9.34	2.01		1.34302	0.458516	0.0328014		1.06763	0.306654	0.0660188		0.425483	-1.12496	-4.9301		0.0944083	-1.70531	-3.92098
185	ENSG00000007944	protein_coding	MYLIP	14.01	16.72	1.32	0.46	3.3	2.69	1.58	0.16		1.19342	0.0942831	0.0329027		0.815208	0.478946	0.0487731		0.255101	-3.40686	-4.92565		-0.294761	-1.06207	-4.35777
1514	ENSG00000082482	protein_coding	KCNK2	5.47	15.38	1.73	0.18	4.65	5.46	2.67	0.68		2.81137	0.316396	0.0330835		1.17416	0.574285	0.14642		1.49127	-1.6602	-4.91774		0.231624	-0.800161	-2.77181
5793	ENSG00000129675	protein_coding	ARHGEF6	0.33	0.43	0.06	0.01	0.23	0.19	0.05	0		1.30211	0.18429	0.0332326		0.82684	0.220779	0.004329		0.380857	-2.43995	-4.91126		-0.27432	-2.17932	-7.85175
741	ENSG00000057149	protein_coding	SERPINB3	10.86	3.1	3.74	0.36	7.99	6.65	4.03	1.34		0.285517	0.344443	0.0332382		0.832311	0.504442	0.167814		-1.80835	-1.53766	-4.91101		-0.264805	-0.987238	-2.57507
14956	ENSG00000187987	protein_coding	ZSCAN23	1.22	0.72	0.69	0.04	0.99	0.37	0.51	0.06		0.5905	0.56593	0.033579		0.374369	0.515641	0.061554		-0.759992	-0.821306	-4.8963		-1.41747	-0.955562	-4.022
14497	ENSG00000185499	protein_coding	MUC1	63.59	35	6.07	2.14	79.93	76.54	7.56	1.1		0.550408	0.0954695	0.0336683		0.957588	0.0945941	0.0137744		-0.861426	-3.38882	-4.89247		-0.0625224	-3.40211	-6.18187
13083	ENSG00000177191	protein_coding	B3GNT8	2.94	4.86	0.31	0.1	1.27	1.25	0.48	0.03		1.65284	0.105746	0.0343421		0.984264	0.378442	0.0243902		0.724946	-3.24132	-4.86388		-0.0228822	-1.40186	-5.35755
13361	ENSG00000178934	protein_coding	LGALS7B	32.1	23.53	2.98	1.11	32.17	32.43	1.27	1.81		0.73303	0.0928632	0.0346095		1.00808	0.0395076	0.0562929		-0.448056	-3.42875	-4.85269		0.0116127	-4.66172	-4.1509
4427	ENSG00000117148	protein_coding	ACTL8	3.1	2.71	3.29	0.11	4.22	4.32	7.18	0.63		0.874234	1.06127	0.0357949		1.02369	1.70126	0.149491		-0.193908	0.0857925	-4.8041		0.0337804	0.7666	-2.74187
7033	ENSG00000137673	protein_coding	MMP7	5.84	2.3	6.98	0.21	0.65	0.84	1.9	0		0.393939	1.19517	0.036124		1.29186	2.92012	0.0015361		-1.34395	0.257218	-4.7909		0.369448	1.54603	-9.34651
14888	ENSG00000187634	protein_coding	SAMD11	4.99	0.54	0.17	0.18	0.71	0.38	0.11	0.27		0.108395	0.0342617	0.0362653		0.535865	0.156118	0.381153		-3.20563	-4.86726	-4.78527		-0.900059	-2.67929	-1.39156
13877	ENSG00000182463	protein_coding	TSHZ2	2.5	1.61	0.51	0.09	0.69	0.76	0.5	0.12		0.644142	0.204318	0.0363854		1.1013	0.725036	0.175109		-0.634549	-2.29111	-4.78049		0.139211	-0.463875	-2.51368
7659	ENSG00000141639	protein_coding	MAPK4	3.86	7.43	0.29	0.14	2.83	2.83	0.34	0.09		1.92463	0.0753691	0.036519		1	0.120452	0.0321441		0.944582	-3.72988	-4.77521		0	-3.05347	-4.9593
9180	ENSG00000154768	protein_coding	C17orf50	0.3	0.1	0.14	0.01	0.12	0.15	0	0		0.335548	0.468439	0.0365449		1.24793	0.00826446	0.00826446		-1.57541	-1.09407	-4.77419		0.319542	-6.91886	-6.91886
3021	ENSG00000105711	protein_coding	SCN1B	0.3	0.27	0.51	0.01	0.47	0.64	0.95	0.02		0.900332	1.69767	0.0365449		1.36093	2.01911	0.044586		-0.151471	0.76356	-4.77419		0.444597	1.01372	-4.48727
6487	ENSG00000134569	protein_coding	LRP4	0.3	0.53	0.66	0.01	0.21	0.11	1.14	0.01		1.76412	2.19601	0.0365449		0.526066	5.40758	0.0521327		0.818948	1.13489	-4.77419		-0.926683	2.43498	-4.26167
14377	ENSG00000184985	protein_coding	SORCS2	0.3	0.07	0.07	0.01	0.03	0.04	0.05	0.01		0.23588	0.23588	0.0365449		1.32258	1.64516	0.354839		-2.08387	-2.08387	-4.77419		0.403356	0.718229	-1.49476
12437	ENSG00000173227	protein_coding	SYT12	18.71	32.1	2.59	0.69	8.52	8.93	0.81	0.7		1.71562	0.138475	0.0369301		1.04812	0.0951766	0.0822673		0.778732	-2.85231	-4.75906		0.067799	-3.39325	-3.60354
8283	ENSG00000146233	protein_coding	CYP39A1	6.77	6.09	1.31	0.25	4.46	3.91	2.43	0.3		0.899572	0.19362	0.0370699		0.876709	0.544945	0.0674737		-0.15269	-2.3687	-4.75361		-0.18983	-0.875817	-3.88953
12249	ENSG00000172201	protein_coding	ID4	0.56	0.34	0.18	0.02	0.09	0.09	0.19	0.04		0.607843	0.322638	0.0374332		1	2.0989	0.450549		-0.718229	-1.63201	-4.73954		0	1.06963	-1.15024
5015	ENSG00000122787	protein_coding	AKR1D1	0.29	0	0	0.01	0.02	0	0	0		0.00343643	0.00343643	0.0378007		0.047619	0.047619	0.047619		-8.18488	-8.18488	-4.72544		-4.39232	-4.39232	-4.39232
10570	ENSG00000164292	protein_coding	RHOBTB3	28.82	10.1	5.49	1.09	5.71	5.34	4.35	1.53		0.350474	0.190521	0.0378543		0.935213	0.761863	0.268079		-1.51262	-2.39198	-4.7234		-0.0966335	-0.392396	-1.89927
10209	ENSG00000163131	protein_coding	CTSS	1.84	3.11	1.34	0.07	1.57	2.18	1.47	0.37		1.68984	0.728408	0.038566		1.38829	0.936346	0.236155		0.756889	-0.45718	-4.69653		0.473307	-0.0948859	-2.08219
3029	ENSG00000105750	protein_coding	ZNF85	3.6	1.83	0.49	0.14	3.1	2.54	0.05	0.13		0.50847	0.136351	0.0391558		0.819413	0.0164463	0.0422444		-0.975766	-2.8746	-4.67463		-0.287337	-5.92609	-4.56509
2845	ENSG00000104870	protein_coding	FCGRT	4.52	17.43	2.75	0.18	2.83	1.98	3.96	0.25		3.85556	0.608494	0.0400354		0.699753	1.39915	0.0886613		1.94694	-0.716686	-4.64258		-0.515083	0.484553	-3.49555
574	ENSG00000042980	protein_coding	ADAM28	0.52	0.43	0.08	0.02	0.13	0.05	0.28	0.01		0.827255	0.15547	0.0403071		0.389313	2.14504	0.0839695		-0.273596	-2.68529	-4.63282		-1.361	1.101	-3.57399
3434	ENSG00000108947	protein_coding	EFNB3	1.25	5.48	1.13	0.05	1.62	1.79	0.72	0.05		4.38129	0.904077	0.0407674		1.10487	0.444787	0.0314621		2.13136	-0.145483	-4.61644		0.143881	-1.16881	-4.99024
12012	ENSG00000171033	protein_coding	PKIA	0.51	1.78	0.86	0.02	0.71	1.07	1.32	0		3.48532	1.68493	0.0410959		1.50633	1.85795	0.00140647		1.80129	0.75269	-4.60486		0.591037	0.893709	-9.47371
21248	ENSG00000233608	protein_coding	TWIST2	2.69	1.82	1.54	0.11	2.75	3.24	3.82	0.24		0.6767	0.57265	0.0412486		1.17812	1.38895	0.0876045		-0.563411	-0.804276	-4.59951		0.236483	0.473994	-3.51285
7430	ENSG00000140092	protein_coding	FBLN5	0.97	0.49	0.03	0.04	0.23	0.3	0	0		0.505664	0.0319258	0.0422245		1.30303	0.004329	0.004329		-0.983748	-4.96913	-4.56578		0.381871	-7.85175	-7.85175
6206	ENSG00000132561	protein_coding	MATN2	3.28	4.28	0.42	0.14	0.23	0.22	0.33	0.07		1.30479	0.128315	0.0429747		0.95671	1.4329	0.307359		0.383812	-2.96224	-4.54037		-0.0638465	0.518938	-1.702
7651	ENSG00000141574	protein_coding	SECTM1	12.78	10.05	6.41	0.55	28.37	31.19	17.76	1.07		0.786402	0.501604	0.0431109		1.0994	0.626027	0.0377498		-0.346662	-0.995379	-4.5358		0.136713	-0.675704	-4.72739
7143	ENSG00000138152	protein_coding	BTBD16	2.31	3.69	0.02	0.1	6.45	6.47	0.09	0		1.59714	0.00908698	0.043704		1.0031	0.0141063	0.000155015		0.675494	-6.78198	-4.51609		0.00446586	-6.14751	-12.6553
4805	ENSG00000120669	protein_coding	SOHLH2	0.25	0.08	0.05	0.01	0.12	0.17	0.18	0		0.322709	0.203187	0.0438247		1.41322	1.49587	0.00826446		-1.63169	-2.29912	-4.51211		0.498989	0.580983	-6.91886
6134	ENSG00000132130	protein_coding	LHX1	0.25	0.06	0.26	0.01	0.31	0.18	0.22	0.13		0.243028	1.03984	0.0438247		0.581994	0.710611	0.421222		-2.04081	0.0563624	-4.51211		-0.780925	-0.492868	-1.24735
9764	ENSG00000160191	protein_coding	PDE9A	0.24	0.23	0.53	0.01	0.22	0.27	0.16	0.05		0.958506	2.20332	0.0456432		1.22624	0.728507	0.230769		-0.0611403	1.13968	-4.45346		0.294246	-0.456986	-2.11548
25601	ENSG00000255292	protein_coding	SDHD	0.24	0.34	0.48	0.01	0.16	0	0	0.06		1.41494	1.99585	0.0456432		0.00621118	0.00621118	0.378882		0.500739	0.997004	-4.45346		-7.33092	-7.33092	-1.40018
5509	ENSG00000126860	protein_coding	EVI2A	0.67	1.62	0.72	0.03	2.12	2.39	0.64	0.09		2.4158	1.07452	0.0461997		1.1273	0.302216	0.0429043		1.2725	0.103686	-4.43597		0.17287	-1.72635	-4.54273
1364	ENSG00000078114	protein_coding	NEBL	45.81	18.14	2.52	2.12	15.65	14.67	2.22	1.88		0.395997	0.0550305	0.0462989		0.937384	0.141908	0.120184		-1.33644	-4.18363	-4.43288		-0.0932876	-2.81697	-3.05668
10552	ENSG00000164220	protein_coding	F2RL2	0.02	0.01	0	0	0.21	0.17	0	0		0.52381	0.047619	0.047619		0.810427	0.00473934	0.00473934		-0.932886	-4.39232	-4.39232		-0.303247	-7.7211	-7.7211
5820	ENSG00000130052	protein_coding	STARD8	0.23	0.17	0.39	0.01	0.19	0.35	0.5	0		0.74026	1.69264	0.047619		1.8377	2.62304	0.0052356		-0.433897	0.759276	-4.39232		0.877898	1.39124	-7.57743
4144	ENSG00000115194	protein_coding	SLC30A3	0.02	0.02	0.1	0	0.09	0.12	0.29	0		1	4.80952	0.047619		1.32967	3.1978	0.010989		0	2.26589	-4.39232		0.411069	1.67708	-6.50779
2223	ENSG00000100433	protein_coding	KCNK10	0.02	0	0	0	0.08	0.08	0	0		0.047619	0.047619	0.047619		1	0.0123457	0.0123457		-4.39232	-4.39232	-4.39232		0	-6.33985	-6.33985
13424	ENSG00000179242	protein_coding	CDH4	0.02	0	0.12	0	0.07	0.07	0.07	0		0.047619	5.7619	0.047619		1	1	0.0140845		-4.39232	2.52655	-4.39232		0	0	-6.14975
4278	ENSG00000116014	protein_coding	KISS1R	0.02	0.02	0.08	0	0.06	0.03	0.03	0		1	3.85714	0.047619		0.508197	0.508197	0.0163934		0	1.94753	-4.39232		-0.976541	-0.976541	-5.93074
24438	ENSG00000249931	protein_coding	GOLGA8K	0.02	0	0.03	0	0.05	0.19	0.03	0		0.047619	1.47619	0.047619		3.7451	0.607843	0.0196078		-4.39232	0.561879	-4.39232		1.905	-0.718229	-5.67243
14323	ENSG00000184682	protein_coding	C11orf89	0.02	0.02	0	0	0.04	0.03	0	0		1	0.047619	0.047619		0.756098	0.0243902	0.0243902		0	-4.39232	-4.39232		-0.403356	-5.35755	-5.35755
8151	ENSG00000145242	protein_coding	EPHA5	0.02	0.02	0	0	0.03	0.02	0	0		1	0.047619	0.047619		0.677419	0.0322581	0.0322581		0	-4.39232	-4.39232		-0.561879	-4.9542	-4.9542
2337	ENSG00000101076	protein_coding	HNF4A	0.02	0.01	0	0	0.02	0.01	0.02	0		0.52381	0.047619	0.047619		0.52381	1	0.047619		-0.932886	-4.39232	-4.39232		-0.932886	0	-4.39232
2677	ENSG00000103355	protein_coding	PRSS33	0.02	0.2	0.25	0	0.02	0	0.32	0		9.57143	11.9524	0.047619		0.047619	15.2857	0.047619		3.25873	3.57923	-4.39232		-4.39232	3.93411	-4.39232
10180	ENSG00000163009	protein_coding	C2orf48	0.02	0.01	0.2	0	0.02	0.03	0.09	0		0.52381	9.57143	0.047619		1.47619	4.33333	0.047619		-0.932886	3.25873	-4.39232		0.561879	2.11548	-4.39232
10523	ENSG00000164129	protein_coding	NPY5R	0.02	0.04	0.04	0	0.02	0	0.04	0		1.95238	1.95238	0.047619		0.047619	1.95238	0.047619		0.965235	0.965235	-4.39232		-4.39232	0.965235	-4.39232
12173	ENSG00000171812	protein_coding	COL8A2	0.02	0.02	0.03	0	0.02	0	0.04	0		1	1.47619	0.047619		0.047619	1.95238	0.047619		0	0.561879	-4.39232		-4.39232	0.965235	-4.39232
14938	ENSG00000187902	protein_coding	SHISA7	0.02	0.03	0	0	0.02	0.01	0	0		1.47619	0.047619	0.047619		0.52381	0.047619	0.047619		0.561879	-4.39232	-4.39232		-0.932886	-4.39232	-4.39232
16657	ENSG00000205221	protein_coding	VIT	0.02	0	0.6	0	0.02	0	1.28	0		0.047619	28.619	0.047619		0.047619	61	0.047619		-4.39232	4.8389	-4.39232		-4.39232	5.93074	-4.39232
164	ENSG00000007216	protein_coding	SLC13A2	0.02	0.1	0.01	0	0.01	0	0	0		4.80952	0.52381	0.047619		0.0909091	0.0909091	0.0909091		2.26589	-0.932886	-4.39232		-3.45943	-3.45943	-3.45943
1237	ENSG00000074803	protein_coding	SLC12A1	0.02	0.03	0	0	0.01	0	0	0		1.47619	0.047619	0.047619		0.0909091	0.0909091	0.0909091		0.561879	-4.39232	-4.39232		-3.45943	-3.45943	-3.45943
1451	ENSG00000080618	protein_coding	CPB2	0.02	0.05	0	0	0.01	0.01	0	0		2.42857	0.047619	0.047619		1	0.0909091	0.0909091		1.28011	-4.39232	-4.39232		0	-3.45943	-3.45943
6383	ENSG00000133958	protein_coding	UNC79	0.02	0.02	0	0	0.01	0	0	0		1	0.047619	0.047619		0.0909091	0.0909091	0.0909091		0	-4.39232	-4.39232		-3.45943	-3.45943	-3.45943
11469	ENSG00000168280	protein_coding	KIF5C	0.02	0.02	0	0	0.01	0	0	0		1	0.047619	0.047619		0.0909091	0.0909091	0.0909091		0	-4.39232	-4.39232		-3.45943	-3.45943	-3.45943
16334	ENSG00000203995	protein_coding	ZYG11A	0.02	0.01	0	0	0.01	0	0	0		0.52381	0.047619	0.047619		0.0909091	0.0909091	0.0909091		-0.932886	-4.39232	-4.39232		-3.45943	-3.45943	-3.45943
758	ENSG00000058404	protein_coding	CAMK2B	1.7	7.6	4.49	0.08	1.16	1.69	2.97	0.13		4.46855	2.64021	0.047619		1.4565	2.559	0.112834		2.15981	1.40065	-4.39232		0.542509	1.35558	-3.14773
3461	ENSG00000109163	protein_coding	GNRHR	0.02	0.12	0.02	0	0.16	0.07	0.02	0.02		5.7619	1	0.047619		0.440994	0.130435	0.130435		2.52655	0	-4.39232		-1.18117	-2.9386	-2.9386
12639	ENSG00000174448	protein_coding	STARD6	0.02	0	0.03	0	0.14	0.07	0	0.03		0.047619	1.47619	0.047619		0.503546	0.0070922	0.219858		-4.39232	0.561879	-4.39232		-0.989804	-7.13955	-2.18536
22421	ENSG00000237452	protein_coding	AC074212.3	0.02	0.02	0	0	0.03	0.06	0.01	0.01		1	0.047619	0.047619		1.96774	0.354839	0.354839		0	-4.39232	-4.39232		0.976541	-1.49476	-1.49476
16937	ENSG00000211448	protein_coding	DIO2	3.36	1.9	0.1	0.16	1.2	1.09	0.42	0.08		0.565605	0.0300506	0.0479024		0.90841	0.350541	0.0674438		-0.822132	-5.05646	-4.38376		-0.138585	-1.51234	-3.89017
3387	ENSG00000108602	protein_coding	ALDH3A1	53.11	10.63	0.47	2.55	14.64	13.79	3.94	5.96		0.200166	0.00886822	0.0480315		0.941944	0.269176	0.407144		-2.32073	-6.81714	-4.37988		-0.086287	-1.89338	-1.29639
86	ENSG00000005243	protein_coding	COPZ2	1.06	0.23	8.28	0.05	0.35	0.4	7.63	0.03		0.217719	7.8049	0.0480679		1.14245	21.7407	0.0883191		-2.19946	2.96438	-4.37878		0.192131	4.44233	-3.50113
7852	ENSG00000143320	protein_coding	CRABP2	39.71	76.04	8.55	1.92	21.36	19.72	2.57	0.79		1.91486	0.215331	0.0483745		0.923225	0.12036	0.0370301		0.937239	-2.21537	-4.36961		-0.115246	-3.05458	-4.75516
16809	ENSG00000206073	protein_coding	SERPINB4	1.43	1.41	0.43	0.07	3.73	2.75	0.47	0.06		0.986024	0.301188	0.0496157		0.737336	0.12624	0.0163495		-0.0203057	-1.73126	-4.33306		-0.439606	-2.98576	-5.93461
7332	ENSG00000139351	protein_coding	SYCP3	0.22	0.03	0.01	0.01	0.08	0.03	0	0		0.140271	0.0497738	0.0497738		0.382716	0.0123457	0.0123457		-2.83371	-4.32847	-4.32847		-1.38565	-6.33985	-6.33985
12659	ENSG00000174564	protein_coding	IL20RB	91.7	84.39	74.38	4.61	104.47	107.68	39.11	8.13		0.920284	0.811125	0.050283		1.03073	0.374372	0.0778302		-0.119848	-0.302003	-4.31379		0.0436612	-1.41746	-3.68353
11131	ENSG00000166828	protein_coding	SCNN1G	32.5	4.62	16.49	1.64	14.39	15.25	9.81	2.07		0.14218	0.5074	0.0504908		1.05976	0.681746	0.143909		-2.81421	-0.978805	-4.30784		0.083737	-0.552695	-2.79677
1407	ENSG00000079308	protein_coding	TNS1	1.8	5.88	0.18	0.09	0.89	1.34	0.13	0.06		3.26541	0.1005	0.0505275		1.50505	0.147026	0.0684624		1.70726	-3.31474	-4.30679		0.589812	-2.76586	-3.86854
5731	ENSG00000129151	protein_coding	BBOX1	17.69	71.3	4.47	0.9	32.09	32.64	3.65	0.41		4.03035	0.252727	0.0509299		1.01714	0.11377	0.0128073		2.01091	-1.98435	-4.29534		0.0245165	-3.13581	-6.28689
3349	ENSG00000108387	protein_coding	2018-09-04	0.41	1.59	0.77	0.02	0.55	0.83	0.48	0.01		3.87105	1.87591	0.0510949		1.50817	0.872958	0.0199637		1.95272	0.907592	-4.29068		0.592796	-0.196015	-5.64648
12460	ENSG00000173349	protein_coding	SFT2D3	1.58	1.27	0.31	0.08	0.46	0.55	0.46	0.04		0.803922	0.196711	0.0512334		1.19523	1	0.0889371		-0.314873	-2.34585	-4.28677		0.257286	0	-3.49107
2584	ENSG00000102837	protein_coding	OLFM4	1.37	24.44	0.04	0.07	0.19	0.17	0.21	0		17.8271	0.0299052	0.051787		0.895288	1.10471	0.0052356		4.156	-5.06346	-4.27127		-0.159576	0.14367	-7.57743
13028	ENSG00000176884	protein_coding	GRIN1	0.98	0.83	0.05	0.05	0.85	0.29	0.11	0.03		0.847095	0.0519878	0.0519878		0.341951	0.130435	0.0364277		-0.239405	-4.26568	-4.26568		-1.54814	-2.9386	-4.77882
2170	ENSG00000100302	protein_coding	RASD2	0.21	2.65	0.14	0.01	0.42	0.28	0.08	0		12.564	0.668246	0.0521327		0.667458	0.192399	0.0023753		3.65122	-0.581548	-4.26167		-0.58325	-2.37783	-8.71768
3347	ENSG00000108381	protein_coding	ASPA	0.21	0.56	0.09	0.01	0.29	0.45	0.05	0		2.65877	0.43128	0.0521327		1.54983	0.175258	0.00343643		1.41076	-1.2133	-4.26167		0.632108	-2.51245	-8.18488
8273	ENSG00000146151	protein_coding	HMGCLL1	0.21	1.22	0.08	0.01	0.13	0.07	0.03	0.01		5.78673	0.383886	0.0521327		0.541985	0.236641	0.0839695		2.53275	-1.38125	-4.26167		-0.883676	-2.07923	-3.57399
4512	ENSG00000117834	protein_coding	SLC5A9	0.21	0.15	0.02	0.01	0.01	0.05	0.01	0		0.71564	0.0995261	0.0521327		4.63636	1	0.0909091		-0.482694	-3.32878	-4.26167		2.21299	0	-3.45943
4011	ENSG00000113924	protein_coding	HGD	2.22	0.87	0.17	0.12	0.37	0.1	0.15	0.1		0.392166	0.0769923	0.05448		0.272237	0.407008	0.272237		-1.35046	-3.69914	-4.19813		-1.87706	-1.29687	-1.87706
1889	ENSG00000092096	protein_coding	SLC22A17	0.2	0.38	0.26	0.01	0.12	0.1	0.42	0		1.89552	1.29851	0.0547264		0.834711	3.47934	0.00826446		0.922595	0.376854	-4.19162		-0.260652	1.79881	-6.91886
5615	ENSG00000128045	protein_coding	RASL11B	0.2	0.02	0.03	0.01	0.1	0.1	0.02	0.01		0.104478	0.154229	0.0547264		1	0.207921	0.108911		-3.25873	-2.69686	-4.19162		0	-2.26589	-3.19878
15967	ENSG00000198624	protein_coding	CCDC69	8.6	1.14	0.58	0.47	0.8	1.35	0.69	0.38		0.132659	0.0675503	0.0547611		1.68664	0.862672	0.475655		-2.91421	-3.88789	-4.19071		0.754154	-0.213117	-1.07201
2970	ENSG00000105516	protein_coding	DBP	7.48	20.72	4.19	0.41	8.34	7.04	3.64	0.47		2.76982	0.560219	0.0549392		0.844143	0.436518	0.056468		1.46979	-0.835937	-4.18602		-0.24444	-1.19589	-4.14642
12062	ENSG00000171236	protein_coding	LRG1	0.38	2.3	0.09	0.02	0.62	0.51	0	0		6.03937	0.238845	0.0551181		0.822866	0.00161031	0.00161031		2.5944	-2.06585	-4.18133		-0.28127	-9.27845	-9.27845
9866	ENSG00000160870	protein_coding	CYP3A7	0.92	0.03	0.01	0.05	0.08	0.05	0.13	0.01		0.0336591	0.0119435	0.0553746		0.62963	1.61728	0.135802		-4.89286	-6.38763	-4.17463		-0.667425	0.693573	-2.88042
6630	ENSG00000135439	protein_coding	AGAP2	1.28	0.95	0.49	0.07	1.82	1.14	0.53	0.16		0.742389	0.383294	0.0554254		0.626579	0.291598	0.088413		-0.429753	-1.38348	-4.17331		-0.674432	-1.77795	-3.4996
3625	ENSG00000110852	protein_coding	CLEC2B	3.95	4.87	2.65	0.22	1.8	1.71	0.64	0.1		1.23285	0.670969	0.0559352		0.950028	0.355913	0.05608		0.302	-0.575681	-4.1601		-0.0739584	-1.4904	-4.15637
6	ENSG00000000971	protein_coding	CFH	2.51	11.98	7.5	0.14	12.43	10.86	14.88	0.08		4.77141	2.98726	0.0561529		0.873703	1.19709	0.00651597		2.25441	1.57882	-4.15449		-0.194785	0.259529	-7.2618
2071	ENSG00000099994	protein_coding	SUSD2	2.13	0.37	0.98	0.12	1.46	1.6	1.7	0.22		0.174097	0.460347	0.0567809		1.09582	1.16427	0.151266		-2.52204	-1.11921	-4.13845		0.132017	0.219427	-2.72484
9463	ENSG00000157514	protein_coding	TSC22D3	112.92	29.94	83.02	6.44	39.52	38.41	20.32	3.95		0.26515	0.735213	0.0570399		0.971914	0.514182	0.0999722		-1.91512	-0.443766	-4.13189		-0.0410999	-0.959648	-3.32233
6426	ENSG00000134242	protein_coding	PTPN22	0.19	0.06	0.01	0.01	0.6	0.3	0.09	0.01		0.319372	0.0575916	0.0575916		0.500832	0.151414	0.0183028		-1.64669	-4.118	-4.118		-0.997602	-2.72343	-5.77179
14330	ENSG00000184730	protein_coding	APOBR	0.19	0.17	0.05	0.01	0.07	0.02	0.06	0.01		0.895288	0.267016	0.0575916		0.295775	0.859155	0.15493		-0.159576	-1.905	-4.118		-1.75743	-0.21901	-2.69032
11832	ENSG00000170153	protein_coding	RNF150	0.36	0.73	0.3	0.02	0.56	0.53	1.1	0.05		2.02493	0.833795	0.0581717		0.946524	1.96257	0.0909091		1.01787	-0.262235	-4.10354		-0.0792889	0.972742	-3.45943
7872	ENSG00000143382	protein_coding	ADAMTSL4	2.4	0.36	1.07	0.14	1.12	0.47	1.22	0.16		0.150354	0.446064	0.0587255		0.420161	1.08921	0.143622		-2.73356	-1.16468	-4.08987		-1.25099	0.123277	-2.79965
14260	ENSG00000184368	protein_coding	MAP7D2	2.32	0.04	0.12	0.14	0.21	0.19	0.06	0.03		0.0176648	0.0521327	0.0607497		0.905213	0.2891	0.146919		-5.82298	-4.26167	-4.04098		-0.14367	-1.79036	-2.7669
2460	ENSG00000101746	protein_coding	NOL4	0.18	0.55	0.36	0.01	0.33	0.16	0.95	0.05		3.0442	1.99448	0.0607735		0.486405	2.87311	0.154079		1.60606	0.996009	-4.04041		-1.03977	1.52261	-2.69826
2895	ENSG00000105141	protein_coding	CASP14	7.55	36.57	1.29	0.46	11.68	11.82	0.58	0.89		4.8432	0.170971	0.0610515		1.01199	0.0497389	0.0762777		2.27596	-2.54818	-4.03383		0.0171883	-4.32948	-3.71259
1849	ENSG00000091128	protein_coding	LAMB4	0.34	0.85	0.08	0.02	0.26	0.14	0.03	0		2.4956	0.237537	0.0615836		0.54023	0.118774	0.00383142		1.31939	-2.07378	-4.02131		-0.888355	-3.07371	-8.02791
23781	ENSG00000244752	protein_coding	CRYBB2	0.5	0.17	0.05	0.03	0.32	0.17	0.07	0.04		0.341317	0.101796	0.0618762		0.53271	0.221184	0.127726		-1.55081	-3.29624	-4.01447		-0.908577	-2.17668	-2.96888
1828	ENSG00000090661	protein_coding	CERS4	0.5	0.16	0	0.03	0.07	0.04	0	0.03		0.321357	0.00199601	0.0618762		0.577465	0.0140845	0.43662		-1.63775	-8.96867	-4.01447		-0.792195	-6.14975	-1.19555
3905	ENSG00000112964	protein_coding	GHR	2.73	2.73	0.3	0.17	0.47	0.44	0.37	0.04		1	0.110216	0.0626144		0.936306	0.787686	0.0870488		0	-3.18159	-3.99736		-0.0949484	-0.344308	-3.52203
13274	ENSG00000178372	protein_coding	CALML5	14.82	12.57	0.07	0.93	2.55	1.7	0.02	0.04		0.848188	0.0047905	0.0628163		0.666797	0.00823207	0.0160721		-0.237543	-7.70561	-3.99272		-0.58468	-6.92453	-5.9593
9751	ENSG00000160111	protein_coding	CPAMD8	1.76	1.6	0.69	0.11	0.84	0.65	0.53	0.37		0.909143	0.392391	0.0630324		0.774078	0.631391	0.441141		-0.137422	-1.34964	-3.98776		-0.369448	-0.663394	-1.18069
7278	ENSG00000138944	protein_coding	KIAA1644	0.49	0.96	0.81	0.03	1.11	1.19	0.3	0.07		1.95723	1.65173	0.0631365		1.07201	0.270927	0.0639064		0.968813	0.723979	-3.98538		0.100315	-1.88402	-3.9679
4039	ENSG00000114279	protein_coding	FGF12	0.17	0.06	0.06	0.01	0.05	0.2	0.02	0		0.356725	0.356725	0.0643275		3.94118	0.411765	0.0196078		-1.48712	-1.48712	-3.95842		1.97863	-1.28011	-5.67243
11615	ENSG00000168993	protein_coding	CPLX1	1.41	0.62	0.3	0.09	0.27	0.3	0.14	0.1		0.440113	0.213324	0.0644933		1.1107	0.520295	0.372694		-1.18405	-2.22888	-3.95471		0.151471	-0.942598	-1.42394
7120	ENSG00000138061	protein_coding	CYP1B1	18.08	6.15	0.43	1.17	5.37	5.37	3.54	1.64		0.340191	0.0238372	0.0647641		1	0.659281	0.30553		-1.55558	-5.39064	-3.94866		0	-0.601034	-1.71062
2146	ENSG00000100234	protein_coding	TIMP3	40.22	11.78	20.7	2.64	11.54	12.04	13.52	4.05		0.292907	0.514681	0.0656622		1.04332	1.17156	0.351009		-1.77149	-0.958248	-3.92879		0.061187	0.228434	-1.51042
13344	ENSG00000178814	protein_coding	OPLAH	6.83	2.08	1.82	0.45	2.15	1.78	1.72	0.53		0.304641	0.266579	0.0660225		0.827987	0.800093	0.246862		-1.71482	-1.90737	-3.9209		-0.27232	-0.32176	-2.01822
13628	ENSG00000180739	protein_coding	S1PR5	0.77	1.65	0.98	0.05	1.09	1.07	1.49	0.07		2.14137	1.27237	0.0661479		0.981668	1.36664	0.0650779		1.09854	0.347522	-3.91816		-0.0266926	0.450629	-3.94169
11175	ENSG00000166979	protein_coding	EVA1C	15.07	5.94	22.59	1	12.08	13.57	24.43	1.61		0.394201	1.49897	0.066419		1.12333	2.02227	0.13335		-1.343	0.583973	-3.91226		0.167787	1.01597	-2.90671
11622	ENSG00000169026	protein_coding	MFSD7	0.31	0.05	0.05	0.02	0.09	0.02	0.01	0.03		0.163987	0.163987	0.0675241		0.230769	0.120879	0.340659		-2.60835	-2.60835	-3.88845		-2.11548	-3.04836	-1.5536
7416	ENSG00000139988	protein_coding	RDH12	1.03	0.62	0.05	0.07	0.16	0.07	0.02	0.06		0.602328	0.0494665	0.0688652		0.440994	0.130435	0.378882		-0.731379	-4.3374	-3.86008		-1.18117	-2.9386	-1.40018
14457	ENSG00000185291	protein_coding	IL3RA	0.3	0.21	0.02	0.02	0.19	0.04	0.02	0.09		0.700997	0.0697674	0.0697674		0.21466	0.109948	0.47644		-0.51252	-3.8413	-3.8413		-2.21988	-3.18511	-1.06963
10212	ENSG00000163141	protein_coding	BNIPL	2.16	1.17	0.08	0.15	0.51	0.39	0.06	0.17		0.541879	0.0374826	0.0698751		0.765166	0.119374	0.334638		-0.883958	-4.73763	-3.83908		-0.386155	-3.06644	-1.57933
8557	ENSG00000148735	protein_coding	PLEKHS1	0.44	3.15	0.53	0.03	0.54	0.64	0.56	0.02		7.14512	1.20408	0.0702948		1.18484	1.03697	0.038817		2.83696	0.267933	-3.83044		0.244696	0.0523722	-4.68717
6860	ENSG00000136717	protein_coding	BIN1	10.2	6.2	7.36	0.72	9.71	10.84	8.88	2.18		0.607882	0.721596	0.0706793		1.11636	0.91453	0.224591		-0.718138	-0.470737	-3.82257		0.158806	-0.128898	-2.15463
4261	ENSG00000115902	protein_coding	SLC1A4	1.69	0.84	0.27	0.12	0.44	0.45	0.26	0.05		0.497339	0.16026	0.0715553		1.02268	0.591837	0.115646		-1.0077	-2.64151	-3.8048		0.0323488	-0.756729	-3.11221
12800	ENSG00000175426	protein_coding	PCSK1	2.1	2.06	1.26	0.15	4.88	4.82	0.9	0.09		0.980961	0.60019	0.0718705		0.987707	0.184593	0.0186437		-0.0277317	-0.736508	-3.79846		-0.0178443	-2.43758	-5.74517
11533	ENSG00000168589	protein_coding	DYNLRB2	0.43	0.16	0.05	0.03	0.01	0.09	0.06	0		0.37355	0.118329	0.0719258		8.27273	5.54545	0.0909091		-1.42063	-3.07912	-3.79735		3.04836	2.47131	-3.45943
14839	ENSG00000187244	protein_coding	BCAM	5.56	5.43	0.96	0.4	1.61	1.1	1.19	0.28		0.976623	0.172811	0.0721093		0.683426	0.739292	0.174426		-0.0341265	-2.53274	-3.79367		-0.549142	-0.435783	-2.51931
25724	ENSG00000255641	protein_coding	NKG2-E	0.84	3.19	1.29	0.06	0.42	0.6	0.05	0		3.79429	1.53508	0.0725327		1.42755	0.12114	0.0023753		1.92383	0.618311	-3.78522		0.513545	-3.04525	-8.71768
10638	ENSG00000164604	protein_coding	GPR85	0.15	0.03	0.18	0.01	0.52	0.19	0.12	0		0.205298	1.19868	0.0728477		0.366603	0.232246	0.00191939		-2.28421	0.261441	-3.77897		-1.44771	-2.10628	-9.02514
10619	ENSG00000164485	protein_coding	IL22RA2	0.15	1.11	0.03	0.01	0.32	0.37	0.22	0.02		7.35762	0.205298	0.0728477		1.15576	0.688474	0.0654206		2.87924	-2.28421	-3.77897		0.208846	-0.538527	-3.93411
8385	ENSG00000147160	protein_coding	AWAT2	0.15	0.26	0	0.01	0.66	0.38	0.67	0.05		1.72848	0.00662252	0.0728477		0.576399	1.01513	0.0771558		0.789501	-7.2384	-3.77897		-0.794859	0.0216625	-3.69608
10262	ENSG00000163357	protein_coding	DCST1	0.15	0.02	0.05	0.01	0.07	0.12	0.02	0.01		0.139073	0.337748	0.0728477		1.70423	0.295775	0.15493		-2.84609	-1.56598	-3.77897		0.769116	-1.75743	-2.69032
11725	ENSG00000169583	protein_coding	CLIC3	3.67	0.45	1.15	0.27	0.25	0.17	0.31	0.09		0.122855	0.313539	0.0738218		0.681275	1.23904	0.36255		-3.02497	-1.67329	-3.75981		-0.553691	0.309227	-1.46375
12953	ENSG00000176387	protein_coding	HSD11B2	52.33	7.41	3.54	3.92	11.51	12.1	4.41	4.57		0.141618	0.0676654	0.0749269		1.05126	0.383199	0.397098		-2.81993	-3.88544	-3.73837		0.0721131	-1.38384	-1.33243
11338	ENSG00000167741	protein_coding	GGT6	6.52	7.93	2.53	0.49	2.81	3.05	1.7	0.2		1.21622	0.388131	0.0752952		1.08538	0.605123	0.0715048		0.28241	-1.36539	-3.7313		0.118199	-0.7247	-3.80582
7717	ENSG00000142227	protein_coding	EMP3	28.66	58.5	99.14	2.17	141.48	146.62	40.21	4.05		2.04114	3.45909	0.0757475		1.03633	0.284215	0.0286328		1.02937	1.79039	-3.72266		0.0514834	-1.81495	-5.12619
14343	ENSG00000184828	protein_coding	ZBTB7C	2.25	2.87	0.88	0.17	2.8	2.79	0.4	0.27		1.27543	0.391382	0.0759662		0.99643	0.143163	0.0967512		0.350987	-1.35335	-3.7185		-0.00515986	-2.80427	-3.36958
9273	ENSG00000155792	protein_coding	DEPTOR	4.33	12.64	2.2	0.33	2.67	2.56	7.53	0.72		2.91873	0.508197	0.0764258		0.958817	2.81954	0.269936		1.54534	-0.976541	-3.7098		-0.0606727	1.49546	-1.88931
7914	ENSG00000143546	protein_coding	S100A8	24.65	8.95	12.53	1.89	43.3	37.27	21.74	1.02		0.363109	0.508336	0.0767109		0.860742	0.50209	0.0235791		-1.46153	-0.976145	-3.70442		-0.216347	-0.993982	-5.40635
642	ENSG00000049540	protein_coding	ELN	0.27	4.66	0	0.02	1.43	1.83	0.05	0.01		17.1993	0.00369004	0.0774908		1.27952	0.0356394	0.00768693		4.10427	-8.08215	-3.68983		0.355608	-4.81038	-7.02338
573	ENSG00000042832	protein_coding	TG	4.38	0.4	0.03	0.34	0.41	0.42	0.43	0.11		0.0915316	0.00707601	0.0778361		1.02433	1.04866	0.270073		-3.44959	-7.14285	-3.68342		0.0346818	0.0685495	-1.88858
630	ENSG00000049089	protein_coding	COL9A2	0.14	0.88	0.35	0.01	0.21	0.09	0.26	0.02		6.24823	2.48936	0.0780142		0.43128	1.23697	0.0995261		2.64345	1.31578	-3.68012		-1.2133	0.306807	-3.32878
4717	ENSG00000119915	protein_coding	ELOVL3	0.78	0.19	0.4	0.06	0.65	0.77	0.58	0.11		0.244558	0.513444	0.078105		1.18433	0.892473	0.170507		-2.03175	-0.96172	-3.67844		0.244073	-0.164119	-2.5521
14	ENSG00000001617	protein_coding	SEMA3F	37.21	30.44	18.25	2.92	27.84	26.26	10.21	2.85		0.818065	0.490473	0.0784983		0.943249	0.366761	0.102403		-0.289713	-1.02775	-3.67119		-0.0842892	-1.44709	-3.28767
1311	ENSG00000076706	protein_coding	MCAM	2.05	7.38	2	0.16	3.34	2.77	1.53	1.02		3.59873	0.975622	0.0784983		0.829392	0.458246	0.305597		1.84749	-0.0356063	-3.67119		-0.269873	-1.12581	-1.7103
1223	ENSG00000074410	protein_coding	CA12	53.64	34.18	64.36	4.21	59.2	59.57	136.36	14.05		0.637218	1.19985	0.0785034		1.00625	2.30336	0.237344		-0.650142	0.262851	-3.6711		0.00898863	1.20374	-2.07495
22789	ENSG00000239697	protein_coding	TNFSF12	2.68	2.11	4.37	0.21	1.1	0.98	3.99	0.2		0.787393	1.63036	0.078702		0.891008	3.62489	0.182561		-0.344845	0.705192	-3.66746		-0.166489	1.85794	-2.45355
15927	ENSG00000198483	protein_coding	ANKRD35	0.64	0.17	0.17	0.05	0.1	0.04	0.12	0.02		0.266771	0.266771	0.0795632		0.405941	1.19802	0.207921		-1.90633	-1.90633	-3.65176		-1.30066	0.260652	-2.26589
10124	ENSG00000162777	protein_coding	DENND2D	10.42	11.36	14.88	0.83	12.08	12.79	13.06	5.89		1.0902	1.42798	0.0797428		1.05877	1.08112	0.487625		0.124596	0.513978	-3.6485		0.0823892	0.112525	-1.03616
7760	ENSG00000142632	protein_coding	ARHGEF19	9.29	21.24	3.81	0.74	10.65	11.58	5.99	0.65		2.28619	0.410182	0.0797546		1.08732	0.562482	0.061121		1.19295	-1.28566	-3.64829		0.120771	-0.83012	-4.03219
6529	ENSG00000134853	protein_coding	PDGFRA	0.26	0.22	0.03	0.02	0.12	0.18	0.09	0		0.846743	0.118774	0.0804598		1.49587	0.752066	0.00826446		-0.240003	-3.07371	-3.63559		0.580983	-0.411069	-6.91886
6532	ENSG00000134873	protein_coding	CLDN10	0.26	0.88	0.05	0.02	1.36	0.9	0.94	0.07		3.37548	0.195402	0.0804598		0.662013	0.691403	0.0521675		1.75509	-2.35548	-3.63559		-0.595068	-0.5324	-4.2607
5111	ENSG00000123700	protein_coding	KCNJ2	0.26	0.65	0.04	0.02	0.04	0.01	0.08	0.01		2.49425	0.157088	0.0804598		0.268293	1.97561	0.268293		1.31861	-2.67035	-3.63559		-1.89812	0.982298	-1.89812
8270	ENSG00000146122	protein_coding	DAAM2	0.38	0.38	0.54	0.03	0.52	0.58	0.96	0.02		1	1.41995	0.0813648		1.11516	1.84453	0.0403071		0	0.505838	-3.61945		0.157255	0.883253	-4.63282
912	ENSG00000065717	protein_coding	TLE2	2.71	4.44	0.76	0.22	1.18	1.24	0.24	0.2		1.63814	0.280708	0.0815197		1.0508	0.204064	0.170195		0.712059	-1.83286	-3.61671		0.0714942	-2.2929	-2.55474
7409	ENSG00000139946	protein_coding	PELI2	1.97	2.71	0.06	0.16	0.07	0.35	0.01	0		1.37544	0.0309488	0.0816844		4.94366	0.15493	0.0140845		0.459897	-5.01397	-3.6138		2.30558	-2.69032	-6.14975
17575	ENSG00000214708	protein_coding	AC090616.2	0.99	0.61	0.09	0.08	0.27	0.35	0.04	0.09		0.616549	0.0918264	0.0817356		1.2952	0.151292	0.335793		-0.697713	-3.44495	-3.61289		0.373178	-2.7246	-1.57435
12500	ENSG00000173581	protein_coding	CCDC106	8.19	9.03	3.21	0.67	4.87	4.96	4.1	0.29		1.10255	0.392016	0.0819192		1.01848	0.841922	0.0597413		0.140846	-1.35102	-3.60965		0.026413	-0.248242	-4.06513
5512	ENSG00000126878	protein_coding	AIF1L	8.06	9.7	2.11	0.66	5.51	5.22	4.41	1.13		1.20345	0.261878	0.0819998		0.947378	0.800399	0.205226		0.267175	-1.93303	-3.60824		-0.077988	-0.321208	-2.28472
16355	ENSG00000204103	protein_coding	MAFB	25.13	6.2	2.96	2.09	7.5	7.44	3.79	1.87		0.246747	0.117823	0.083204		0.992001	0.505399	0.249433		-2.0189	-3.08531	-3.5872		-0.0115864	-0.984504	-2.00327
11198	ENSG00000167107	protein_coding	ACSF2	53.87	39.7	20.61	4.5	11.73	11.41	16.07	1.46		0.736964	0.382599	0.0835514		0.972722	1.36996	0.124542		-0.440333	-1.38609	-3.58119		-0.0399008	0.454134	-3.0053
11900	ENSG00000170458	protein_coding	CD14	17	9.43	3.45	1.42	3.03	3.61	1.63	0.72		0.554732	0.202988	0.0835833		1.19136	0.538106	0.237875		-0.850137	-2.30053	-3.58064		0.252605	-0.894037	-2.07172
13133	ENSG00000177508	protein_coding	IRX3	80.52	67.01	15.54	6.74	72.13	67.5	26.5	10.04		0.832218	0.193006	0.0837173		0.935811	0.367401	0.139205		-0.264967	-2.37329	-3.57833		-0.0957105	-1.44457	-2.84472
10710	ENSG00000164929	protein_coding	BAALC	0.13	0.05	0.01	0.01	0.03	0.15	0	0		0.389313	0.0839695	0.0839695		4.87097	0.0322581	0.0322581		-1.361	-3.57399	-3.57399		2.28421	-4.9542	-4.9542
18154	ENSG00000222046	protein_coding	DCDC2B	0.13	0.01	0.01	0.01	0.02	0	0	0		0.0839695	0.0839695	0.0839695		0.047619	0.047619	0.047619		-3.57399	-3.57399	-3.57399		-4.39232	-4.39232	-4.39232
2605	ENSG00000102934	protein_coding	PLLP	5.24	6.46	3.76	0.44	1.55	1.36	1.87	0.25		1.23278	0.717611	0.0841442		0.877498	1.20632	0.161831		0.301915	-0.478726	-3.57099		-0.188532	0.270611	-2.62744
11625	ENSG00000169035	protein_coding	KLK7	13.98	5.79	0.07	1.19	3.69	3.24	0.02	0.61		0.414205	0.00507832	0.085187		0.878082	0.00568952	0.165538		-1.27158	-7.62143	-3.55322		-0.187573	-7.45748	-2.59477
6297	ENSG00000133106	protein_coding	EPSTI1	1.53	0.16	0.14	0.13	0.5	0.34	0.06	0.07		0.10516	0.0920967	0.085565		0.680639	0.121756	0.141717		-3.24934	-3.44071	-3.54684		-0.555039	-3.03793	-2.81892
6016	ENSG00000131183	protein_coding	SLC34A1	0.36	0.15	0.08	0.03	0.15	0.26	0.04	0.07		0.418283	0.224377	0.0858726		1.72848	0.271523	0.470199		-1.25745	-2.15601	-3.54166		0.789501	-1.88085	-1.08866
14595	ENSG00000185924	protein_coding	RTN4RL1	8.57	7.99	3.09	0.75	10.66	10.57	1.23	1.53		0.93233	0.360635	0.087621		0.991558	0.115468	0.143608		-0.101087	-1.47139	-3.51258		-0.0122309	-3.11444	-2.7998
4123	ENSG00000115041	protein_coding	KCNIP3	16.54	14.61	5.76	1.45	5.11	4.4	4.01	1.43		0.88332	0.348286	0.0877214		0.861084	0.784778	0.279984		-0.178992	-1.52166	-3.51093		-0.215774	-0.349644	-1.83658
5455	ENSG00000126264	protein_coding	HCST	1.26	1.01	0.64	0.11	0.56	0.42	0.69	0.11		0.801745	0.508327	0.0880254		0.750446	1.23173	0.197861		-0.318785	-0.976172	-3.50594		-0.414181	0.300685	-2.33744
17495	ENSG00000214357	protein_coding	NEURL1B	2.5	0.97	1	0.22	2.61	2.87	0.36	0.25		0.388245	0.40024	0.0883647		1.09958	0.138261	0.0961318		-1.36496	-1.32106	-3.50039		0.136951	-2.85453	-3.37884
824	ENSG00000063180	protein_coding	CA11	15.04	29.01	7.31	1.34	9.4	9.9	8.76	0.63		1.92879	0.486071	0.0891563		1.05319	0.931922	0.0671205		0.9477	-1.04076	-3.48752		0.07476	-0.101719	-3.8971
16767	ENSG00000205810	protein_coding	KLRC3	0.57	1.14	0.71	0.05	0.52	0.31	0	0		1.99825	1.24518	0.089317		0.596929	0.00191939	0.00191939		0.998736	0.316359	-3.48492		-0.744369	-9.02514	-9.02514
1709	ENSG00000088280	protein_coding	ASAP3	31.08	23.61	3.89	2.79	11.77	10.11	1.41	1.8		0.75966	0.125189	0.0897976		0.858975	0.119871	0.153003		-0.396574	-2.99782	-3.47718		-0.219311	-3.06045	-2.70837
3101	ENSG00000106123	protein_coding	EPHB6	5.56	10.28	0.64	0.5	5.18	4.97	1.03	0.42		1.84877	0.115267	0.0900917		0.959467	0.198996	0.0812584		0.886564	-3.11695	-3.47246		-0.0596945	-2.32919	-3.62134
8196	ENSG00000145675	protein_coding	PIK3R1	31.28	43.14	8.87	2.82	29.36	30.58	13.32	3.63		1.37914	0.283591	0.0901825		1.04155	0.453697	0.123667		0.463773	-1.81812	-3.47101		0.0587345	-1.1402	-3.01546
3825	ENSG00000112294	protein_coding	ALDH5A1	8.42	5.4	1.88	0.76	5.23	4.67	3.83	1.48		0.641373	0.22337	0.0903693		0.892946	0.732365	0.28312		-0.640765	-2.16249	-3.46802		-0.163355	-0.449366	-1.82052
11389	ENSG00000167964	protein_coding	RAB26	13.12	8.39	2.9	1.19	5.42	5.03	2.39	0.75		0.639509	0.221096	0.0907705		0.928058	0.441063	0.138535		-0.644963	-2.17726	-3.46163		-0.107714	-1.18094	-2.85167
15285	ENSG00000196126	protein_coding	HLA-DRB1	0.01	0.17	0.01	0	0.51	0.37	0.03	0		15.5455	1	0.0909091		0.726027	0.0606654	0.00195695		3.95842	0	-3.45943		-0.461904	-4.04298	-8.99718
2192	ENSG00000100351	protein_coding	GRAP2	0.01	0.07	0.33	0	0.22	0.22	0.36	0		6.45455	30.0909	0.0909091		1	1.63348	0.00452489		2.69032	4.91126	-3.45943		0	0.707952	-7.7879
8804	ENSG00000151388	protein_coding	ADAMTS12	0.01	0.08	0.03	0	0.2	0.14	0.06	0		7.36364	2.81818	0.0909091		0.701493	0.303483	0.00497512		2.88042	1.49476	-3.45943		-0.5115	-1.72031	-7.65105
2184	ENSG00000100336	protein_coding	APOL4	0.12	1.34	0	0.01	0.14	0.17	0	0		11.0826	0.00826446	0.0909091		1.21277	0.0070922	0.0070922		3.47023	-6.91886	-3.45943		0.278301	-7.13955	-7.13955
8027	ENSG00000144278	protein_coding	GALNT13	0.01	0	0.15	0	0.13	0.1	0	0		0.0909091	13.7273	0.0909091		0.770992	0.00763359	0.00763359		-3.45943	3.77897	-3.45943		-0.375212	-7.03342	-7.03342
4260	ENSG00000115896	protein_coding	PLCL1	0.34	0.17	0.01	0.03	0.07	0.09	0.03	0		0.501466	0.0322581	0.0909091		1.28169	0.43662	0.0140845		-0.995775	-4.9542	-3.45943		0.358048	-1.19555	-6.14975
15493	ENSG00000196826	protein_coding	ZNF709	0.01	0.01	0	0	0.07	0	0	0		1	0.0909091	0.0909091		0.0140845	0.0140845	0.0140845		0	-3.45943	-3.45943		-6.14975	-6.14975	-6.14975
16579	ENSG00000204889	protein_coding	KRT40	0.01	0.01	0	0	0.07	0	0	0		1	0.0909091	0.0909091		0.0140845	0.0140845	0.0140845		0	-3.45943	-3.45943		-6.14975	-6.14975	-6.14975
11352	ENSG00000167771	protein_coding	RCOR2	0.12	1.53	0.93	0.01	1.33	1.4	0.69	0.02		12.6529	7.69421	0.0909091		1.05259	0.519159	0.0157776		3.6614	2.94377	-3.45943		0.0739464	-0.945753	-5.98598
3903	ENSG00000112936	protein_coding	C7	0.01	0.12	0	0	0.05	0.03	0	0		11	0.0909091	0.0909091		0.607843	0.0196078	0.0196078		3.45943	-3.45943	-3.45943		-0.718229	-5.67243	-5.67243
9115	ENSG00000154162	protein_coding	CDH12	0.01	0.05	0	0	0.05	0.04	0	0		4.63636	0.0909091	0.0909091		0.803922	0.0196078	0.0196078		2.21299	-3.45943	-3.45943		-0.314873	-5.67243	-5.67243
6317	ENSG00000133246	protein_coding	PRAM1	0.01	0.18	0	0	0.04	0	0	0		16.4545	0.0909091	0.0909091		0.0243902	0.0243902	0.0243902		4.04041	-3.45943	-3.45943		-5.35755	-5.35755	-5.35755
9293	ENSG00000155966	protein_coding	AFF2	0.01	0.03	0	0	0.03	0.04	0	0		2.81818	0.0909091	0.0909091		1.32258	0.0322581	0.0322581		1.49476	-3.45943	-3.45943		0.403356	-4.9542	-4.9542
14943	ENSG00000187922	protein_coding	LCN10	0.01	0.05	0	0	0.03	0.02	0.02	0		4.63636	0.0909091	0.0909091		0.677419	0.677419	0.0322581		2.21299	-3.45943	-3.45943		-0.561879	-0.561879	-4.9542
1667	ENSG00000087116	protein_coding	ADAMTS2	0.01	0	0.01	0	0.02	0	0.01	0		0.0909091	1	0.0909091		0.047619	0.52381	0.047619		-3.45943	0	-3.45943		-4.39232	-0.932886	-4.39232
7730	ENSG00000142408	protein_coding	CACNG8	0.01	0	0	0	0.02	0.02	0	0		0.0909091	0.0909091	0.0909091		1	0.047619	0.047619		-3.45943	-3.45943	-3.45943		0	-4.39232	-4.39232
9985	ENSG00000162039	protein_coding	MEIOB	0.01	0	0.02	0	0.02	0.03	0	0		0.0909091	1.90909	0.0909091		1.47619	0.047619	0.047619		-3.45943	0.932886	-3.45943		0.561879	-4.39232	-4.39232
10765	ENSG00000165164	protein_coding	CXorf22	0.01	0	0	0	0.02	0	0	0		0.0909091	0.0909091	0.0909091		0.047619	0.047619	0.047619		-3.45943	-3.45943	-3.45943		-4.39232	-4.39232	-4.39232
10936	ENSG00000165972	protein_coding	CCDC38	0.01	0	0.01	0	0.02	0	0.02	0		0.0909091	1	0.0909091		0.047619	1	0.047619		-3.45943	0	-3.45943		-4.39232	0	-4.39232
12696	ENSG00000174807	protein_coding	CD248	0.01	0.02	0	0	0.02	0.01	0	0		1.90909	0.0909091	0.0909091		0.52381	0.047619	0.047619		0.932886	-3.45943	-3.45943		-0.932886	-4.39232	-4.39232
16602	ENSG00000204962	protein_coding	PCDHA8	0.01	0	0.02	0	0.02	0	0.13	0		0.0909091	1.90909	0.0909091		0.047619	6.2381	0.047619		-3.45943	0.932886	-3.45943		-4.39232	2.64111	-4.39232
17385	ENSG00000213988	protein_coding	ZNF90	0.01	0	0	0	0.02	0	0	0		0.0909091	0.0909091	0.0909091		0.047619	0.047619	0.047619		-3.45943	-3.45943	-3.45943		-4.39232	-4.39232	-4.39232
18142	ENSG00000222028	protein_coding	PSMB11	0.01	0	0	0	0.02	0	0	0		0.0909091	0.0909091	0.0909091		0.047619	0.047619	0.047619		-3.45943	-3.45943	-3.45943		-4.39232	-4.39232	-4.39232
2547	ENSG00000102383	protein_coding	ZDHHC15	0.01	0	0	0	0.01	0	0	0		0.0909091	0.0909091	0.0909091		0.0909091	0.0909091	0.0909091		-3.45943	-3.45943	-3.45943		-3.45943	-3.45943	-3.45943
4742	ENSG00000120075	protein_coding	HOXB5	0.01	0	0.02	0	0.01	0	0.03	0		0.0909091	1.90909	0.0909091		0.0909091	2.81818	0.0909091		-3.45943	0.932886	-3.45943		-3.45943	1.49476	-3.45943
4783	ENSG00000120457	protein_coding	KCNJ5	0.01	0.53	0.06	0	0.01	0.01	0	0		48.2727	5.54545	0.0909091		1	0.0909091	0.0909091		5.59314	2.47131	-3.45943		0	-3.45943	-3.45943
5005	ENSG00000122728	protein_coding	TAF1L	0.01	0.02	0	0	0.01	0	0	0		1.90909	0.0909091	0.0909091		0.0909091	0.0909091	0.0909091		0.932886	-3.45943	-3.45943		-3.45943	-3.45943	-3.45943
6129	ENSG00000132026	protein_coding	RTBDN	0.01	0.17	0.04	0	0.01	0.02	0.03	0		15.5455	3.72727	0.0909091		1.90909	2.81818	0.0909091		3.95842	1.89812	-3.45943		0.932886	1.49476	-3.45943
8276	ENSG00000146197	protein_coding	SCUBE3	0.01	0.01	0	0	0.01	0	0	0		1	0.0909091	0.0909091		0.0909091	0.0909091	0.0909091		0	-3.45943	-3.45943		-3.45943	-3.45943	-3.45943
8494	ENSG00000148204	protein_coding	CRB2	0.01	0.04	0.01	0	0.01	0.01	0	0		3.72727	1	0.0909091		1	0.0909091	0.0909091		1.89812	0	-3.45943		0	-3.45943	-3.45943
11998	ENSG00000170927	protein_coding	PKHD1	0.01	0.05	0.01	0	0.01	0.01	0.01	0		4.63636	1	0.0909091		1	1	0.0909091		2.21299	0	-3.45943		0	0	-3.45943
12412	ENSG00000173114	protein_coding	LRRN3	0.01	0.01	0	0	0.01	0	0	0		1	0.0909091	0.0909091		0.0909091	0.0909091	0.0909091		0	-3.45943	-3.45943		-3.45943	-3.45943	-3.45943
13185	ENSG00000177800	protein_coding	TMEM78	0.01	0.01	0.01	0	0.01	0	0.01	0		1	1	0.0909091		0.0909091	1	0.0909091		0	0	-3.45943		-3.45943	0	-3.45943
13798	ENSG00000182050	protein_coding	MGAT4C	0.01	0.26	0	0	0.01	0	0	0		23.7273	0.0909091	0.0909091		0.0909091	0.0909091	0.0909091		4.56847	-3.45943	-3.45943		-3.45943	-3.45943	-3.45943
15602	ENSG00000197245	protein_coding	FAM110D	0.01	0.1	0.02	0	0.01	0.03	0.03	0		9.18182	1.90909	0.0909091		2.81818	2.81818	0.0909091		3.19878	0.932886	-3.45943		1.49476	1.49476	-3.45943
28502	ENSG00000266733	protein_coding	TBC1D29	0.01	0	0	0	0.01	0.02	0	0		0.0909091	0.0909091	0.0909091		1.90909	0.0909091	0.0909091		-3.45943	-3.45943	-3.45943		0.932886	-3.45943	-3.45943
15774	ENSG00000197888	protein_coding	UGT2B17	0.01	0.08	0	0	0.08	0	0	0.01		7.36364	0.0909091	0.0909091		0.0123457	0.0123457	0.135802		2.88042	-3.45943	-3.45943		-6.33985	-6.33985	-2.88042
379	ENSG00000019505	protein_coding	SYT13	0.01	0.01	0	0	0.06	0	0	0.01		1	0.0909091	0.0909091		0.0163934	0.0163934	0.180328		0	-3.45943	-3.45943		-5.93074	-5.93074	-2.47131
12541	ENSG00000173838	protein_coding	2018-03-10	0.12	0.13	0.04	0.01	0.17	0.14	0.16	0.03		1.08264	0.338843	0.0909091		0.824561	0.94152	0.181287		0.11456	-1.56131	-3.45943		-0.278301	-0.0869356	-2.46366
14550	ENSG00000185736	protein_coding	ADARB2	0.01	0.16	0	0	0.05	0.03	0	0.01		14.6364	0.0909091	0.0909091		0.607843	0.0196078	0.215686		3.87149	-3.45943	-3.45943		-0.718229	-5.67243	-2.21299
11526	ENSG00000168539	protein_coding	CHRM1	0.01	0.08	0	0	0.04	0.03	0.06	0.01		7.36364	0.0909091	0.0909091		0.756098	1.4878	0.268293		2.88042	-3.45943	-3.45943		-0.403356	0.573185	-1.89812
6199	ENSG00000132518	protein_coding	GUCY2D	0.01	0.16	0.08	0	0.26	0.05	0.01	0.08		14.6364	7.36364	0.0909091		0.195402	0.0421456	0.310345		3.87149	2.88042	-3.45943		-2.35548	-4.56847	-1.68806
9991	ENSG00000162068	protein_coding	NTN3	0.01	0.02	0	0	0.03	0.02	0	0.01		1.90909	0.0909091	0.0909091		0.677419	0.0322581	0.354839		0.932886	-3.45943	-3.45943		-0.561879	-4.9542	-1.49476
29383	ENSG00000269741	protein_coding	KLK9	0.88	0.46	0.2	0.08	0.61	0.71	0.65	0.06		0.523269	0.22815	0.091941		1.16367	1.06547	0.0998363		-0.934375	-2.13195	-3.44315		0.218677	0.0914852	-3.32429
16269	ENSG00000203722	protein_coding	RAET1G	16.64	7.76	4.38	1.53	14.51	13.44	2.23	1.24		0.466378	0.263265	0.0920017		0.926263	0.153745	0.0855213		-1.10043	-1.92541	-3.4422		-0.110506	-2.70138	-3.54757
10844	ENSG00000165548	protein_coding	TMEM63C	15.59	5.12	4.58	1.44	11.32	10.88	7.68	1.88		0.328459	0.293823	0.0924251		0.961134	0.678474	0.166151		-1.60622	-1.76698	-3.43557		-0.0571902	-0.559635	-2.58943
4102	ENSG00000114853	protein_coding	ZBTB47	3.66	3	1.93	0.34	2.67	2.67	2.43	0.32		0.819721	0.527452	0.0931439		1	0.910146	0.12018		-0.286794	-0.92289	-3.42439		0	-0.13583	-3.05673
10522	ENSG00000164128	protein_coding	NPY1R	0.43	0.48	0.23	0.04	0.67	0.38	0.37	0.06		1.11601	0.535963	0.0951276		0.567809	0.552906	0.0909091		0.158349	-0.899795	-3.39399		-0.816522	-0.854894	-3.45943
8602	ENSG00000149212	protein_coding	SESN3	3.57	5.64	2.32	0.34	3.53	5.06	3.86	0.43		1.57967	0.649958	0.0954915		1.43331	1.09346	0.122062		0.659623	-0.621582	-3.38848		0.519346	0.128898	-3.03432
10680	ENSG00000164761	protein_coding	TNFRSF11B	0.32	0.61	0.77	0.03	1	1.29	1.02	0.2		1.90343	2.40187	0.0965732		1.28971	1.01998	0.200799		0.928599	1.26416	-3.37223		0.367047	0.0285409	-2.31617
5332	ENSG00000125508	protein_coding	SRMS	0.42	0.23	0	0.04	0.1	0.15	0	0.01		0.548694	0.0023753	0.0973872		1.49505	0.00990099	0.108911		-0.865927	-8.71768	-3.36012		0.580193	-6.65821	-3.19878
11761	ENSG00000169752	protein_coding	NRG4	13.01	6.77	18.05	1.27	11.57	8.78	11.8	2.35		0.520406	1.38736	0.0976866		0.75888	1.01988	0.20318		-0.942291	0.472347	-3.3557		-0.398056	0.0283956	-2.29917
11581	ENSG00000168824	protein_coding	NSG1	14.41	4.46	5.94	1.41	4.26	3.69	2.79	0.75		0.309555	0.412255	0.0979113		0.866229	0.655011	0.17625		-1.69173	-1.27839	-3.35238		-0.20718	-0.61041	-2.50431
12530	ENSG00000173762	protein_coding	CD7	0.11	0.08	0	0.01	0.12	0.12	0.11	0		0.72973	0.00900901	0.0990991		1	0.917355	0.00826446		-0.454566	-6.79442	-3.33498		0	-0.124447	-6.91886
2857	ENSG00000104894	protein_coding	CD37	2.63	5.26	0.39	0.26	0.69	0.88	0.27	0.12		1.99962	0.148613	0.0992018		1.27496	0.392185	0.175109		0.999726	-2.75037	-3.33349		0.350456	-1.35039	-2.51368
1674	ENSG00000087245	protein_coding	MMP2	2.32	10.24	4.34	0.23	2.52	1.69	2.67	0.22		4.41232	1.87031	0.0995261		0.670766	1.0595	0.0876636		2.14154	0.903281	-3.32878		-0.576119	0.0833839	-3.51188
11321	ENSG00000167680	protein_coding	SEMA6B	0.21	0.54	0.43	0.02	0.34	0.39	0.75	0.06		2.56398	2.04265	0.0995261		1.14663	2.20235	0.178886		1.35839	1.03044	-3.32878		0.197397	1.13904	-2.48289
9719	ENSG00000159784	protein_coding	FAM131B	0.31	0.16	0.14	0.03	0.09	0.01	0.19	0.02		0.517685	0.453376	0.0996785		0.120879	2.0989	0.230769		-0.949854	-1.14122	-3.32657		-3.04836	1.06963	-2.11548
1129	ENSG00000071967	protein_coding	CYBRD1	15.03	12.33	6.97	1.52	3.98	3.22	4.25	1.4		0.820371	0.463775	0.101191		0.809093	1.06782	0.351922		-0.285651	-1.1085	-3.30485		-0.305622	0.0946714	-1.50667
103	ENSG00000005882	protein_coding	PDK2	17.56	12.37	4.65	1.78	7.55	6.72	4.53	0.85		0.704459	0.264848	0.101418		0.890081	0.600053	0.1127		-0.505413	-1.91676	-3.30162		-0.167992	-0.736838	-3.14944
5750	ENSG00000129270	protein_coding	MMP28	65.44	22.96	67.39	6.65	54.69	54.43	36.9	8.19		0.350866	1.0298	0.101634		0.995246	0.674718	0.149769		-1.51101	0.0423611	-3.29855		-0.0068749	-0.567644	-2.73919
4838	ENSG00000120885	protein_coding	CLU	26.14	26.16	2.3	2.66	12.88	9.96	2.36	1.77		1.00077	0.0880226	0.101794		0.77331	0.183293	0.137489		0.00110336	-3.50598	-3.29627		-0.370882	-2.44777	-2.86261
13656	ENSG00000180884	protein_coding	ZNF792	0.5	0.54	0.3	0.05	0.52	0.5	0.75	0.09		1.07984	0.600798	0.101796		0.961612	1.44146	0.174664		0.110818	-0.735047	-3.29624		-0.0564728	0.52753	-2.51734
12520	ENSG00000173698	protein_coding	GPR64	0.89	0.43	0.26	0.09	0.88	0.97	2.75	0.04		0.483726	0.292929	0.102132		1.10216	3.12259	0.046538		-1.04774	-1.77138	-3.29149		0.140329	1.64274	-4.42545
14653	ENSG00000186197	protein_coding	EDARADD	0.4	0.47	0.36	0.04	0.25	0.26	0.89	0.02		1.17456	0.900249	0.102244		1.03984	3.5498	0.0836653		0.232125	-0.151603	-3.28991		0.0563624	1.82774	-3.57923
1643	ENSG00000086570	protein_coding	FAT2	27.86	30.21	11.61	2.85	32.94	32.47	31.92	4.35		1.08435	0.416747	0.102329		0.985732	0.969036	0.132085		0.116827	-1.26275	-3.28871		-0.0207325	-0.0453785	-2.92047
4098	ENSG00000114805	protein_coding	PLCH1	0.3	0.4	0.2	0.03	0.22	0.3	0.5	0.06		1.33223	0.667774	0.10299		1.36199	2.26697	0.276018		0.413839	-0.582568	-3.27942		0.445717	1.18076	-1.85717
6287	ENSG00000133056	protein_coding	PIK3C2B	4.52	3.12	0.93	0.47	2.42	2.29	0.65	0.6		0.690334	0.205928	0.10418		0.946303	0.268897	0.248245		-0.534634	-2.27979	-3.26284		-0.0796256	-1.89487	-2.01017
16512	ENSG00000204624	protein_coding	PTCHD2	0.2	0.05	0.03	0.02	0.07	0.05	0.01	0		0.253731	0.154229	0.104478		0.71831	0.15493	0.0140845		-1.97863	-2.69686	-3.25873		-0.477322	-2.69032	-6.14975
8425	ENSG00000147465	protein_coding	STAR	1.44	1.74	0.91	0.15	2.35	3.3	0.86	0.05		1.20819	0.6322	0.104788		1.40408	0.366227	0.0216929		0.272846	-0.661547	-3.25445		0.489629	-1.44919	-5.52663
9076	ENSG00000153902	protein_coding	LGI4	0.39	0.2	0.06	0.04	0.12	0.09	0.16	0.01		0.514066	0.15601	0.104859		0.752066	1.33058	0.0909091		-0.959973	-2.68029	-3.25347		-0.411069	0.412054	-3.45943
4185	ENSG00000115380	protein_coding	EFEMP1	83.93	98.59	61.32	8.93	60.69	61.77	38.52	4.14		1.17467	0.730612	0.106409		1.0178	0.634707	0.0682309		0.232252	-0.452823	-3.23231		0.0254471	-0.655837	-3.87343
2185	ENSG00000100342	protein_coding	APOL1	0.76	0.21	0.06	0.08	0.34	0.5	0	0.01		0.277267	0.0801577	0.106439		1.46921	0.00293255	0.0322581		-1.85065	-3.64102	-3.2319		0.555039	-8.41363	-4.9542
9378	ENSG00000156689	protein_coding	GLYATL2	1.32	8.49	0.63	0.14	0.66	0.35	1.27	0.05		6.42771	0.477668	0.106737		0.531014	1.92284	0.0771558		2.6843	-1.06592	-3.22786		-0.913179	0.943242	-3.69608
12472	ENSG00000173432	protein_coding	SAA1	64.35	45.44	355.94	6.87	81.2	84.96	102.22	26.72		0.706143	5.53124	0.106774		1.0463	1.25886	0.329072		-0.501968	2.4676	-3.22737		0.0653033	0.332122	-1.60352
6610	ENSG00000135362	protein_coding	PRR5L	0.57	0.43	0.27	0.06	1.46	1.49	0.22	0.06		0.754816	0.474606	0.10683		1.02053	0.151266	0.0417522		-0.405803	-1.0752	-3.22661		0.0293241	-2.72484	-4.582
14534	ENSG00000185666	protein_coding	SYN3	3.37	0.66	3.42	0.36	4.19	3.47	5.39	1.1		0.196084	1.01483	0.10709		0.828203	1.28633	0.262706		-2.35045	0.0212415	-3.22311		-0.271943	0.363258	-1.92848
10092	ENSG00000162645	protein_coding	GBP2	16.69	58.03	3.65	1.8	10.33	10	2.69	1.53		3.47678	0.218741	0.107902		0.968057	0.260478	0.148195		1.79775	-2.19271	-3.2122		-0.0468356	-1.94077	-2.75443
3679	ENSG00000111305	protein_coding	GSG1	1.12	0.25	0.08	0.12	0.43	0.46	0.09	0.12		0.223907	0.0722569	0.107939		1.06961	0.211137	0.280742		-2.15903	-3.79072	-3.21171		0.0970789	-2.24375	-1.83268
2452	ENSG00000101638	protein_coding	ST8SIA5	0.1	0.07	0.01	0.01	0.29	0.04	0.13	0		0.70297	0.108911	0.108911		0.140893	0.450172	0.00343643		-0.508464	-3.19878	-3.19878		-2.82732	-1.15145	-8.18488
15585	ENSG00000197168	protein_coding	NEK5	0.1	0.2	0.06	0.01	0.05	0.21	0	0.02		1.9901	0.60396	0.108911		4.13725	0.0196078	0.411765		0.99284	-0.727474	-3.19878		2.04867	-5.67243	-1.28011
11301	ENSG00000167617	protein_coding	CDC42EP5	5.56	9.49	5.75	0.61	6.5	8.22	2.22	0.22		1.70671	1.03417	0.109872		1.26457	0.34164	0.0339948		0.771216	0.0484685	-3.1861		0.338652	-1.54945	-4.87854
463	ENSG00000029534	protein_coding	ANK1	0.19	0.18	0.18	0.02	0.3	0.1	0.16	0.11		0.947644	0.947644	0.109948		0.335548	0.534884	0.368771		-0.0775829	-0.0775829	-3.18511		-1.57541	-0.902703	-1.4392
10183	ENSG00000163017	protein_coding	ACTG2	0.28	0.62	0.49	0.03	0.14	0.12	1.19	0.01		2.20996	1.74733	0.11032		0.858156	8.44681	0.0780142		1.14402	0.805153	-3.18023		-0.220688	3.07841	-3.68012
12879	ENSG00000175906	protein_coding	ARL4D	30.97	25.25	26.13	3.48	38.78	36.25	14.63	5.05		0.815311	0.843725	0.112395		0.934762	0.377272	0.130244		-0.294577	-0.245156	-3.15334		-0.0973292	-1.40632	-2.94071
2377	ENSG00000101230	protein_coding	ISM1	3.82	1.62	0.52	0.43	1.16	1.25	0.48	0.25		0.424234	0.136352	0.112798		1.07752	0.414298	0.216193		-1.23707	-2.87459	-3.14819		0.107714	-1.27126	-2.20961
23693	ENSG00000244274	protein_coding	DBNDD2	39.6	41.5	25.53	4.52	25.31	25.18	10.31	4.5		1.04798	0.644706	0.114164		0.994864	0.407372	0.177828		0.0676092	-0.633287	-3.13082		-0.00742893	-1.29558	-2.49145
11720	ENSG00000169554	protein_coding	ZEB2	4.47	0.47	1.04	0.51	1.74	1.84	0.23	0.34		0.105346	0.232834	0.114292		1.05744	0.132682	0.195864		-3.2468	-2.10263	-3.1292		0.0805734	-2.91395	-2.35207
15895	ENSG00000198353	protein_coding	HOXC4	0.27	0.1	0.06	0.03	0.19	0.06	0.04	0		0.372694	0.225092	0.114391		0.319372	0.21466	0.0052356		-1.42394	-2.15141	-3.12795		-1.64669	-2.21988	-7.57743
2399	ENSG00000101335	protein_coding	MYL9	0.52	0.27	0.53	0.06	0.03	0	0.73	0		0.520154	1.01919	0.117083		0.0322581	23.5806	0.0322581		-0.942991	0.0274285	-3.0944		-4.9542	4.55953	-4.9542
6516	ENSG00000134775	protein_coding	FHOD3	3.41	5.51	4.77	0.4	5.64	4.26	3.37	1.1		1.61566	1.39871	0.117561		0.755363	0.597589	0.195178		0.692119	0.484097	-3.08852		-0.404759	-0.742774	-2.35714
4156	ENSG00000115252	protein_coding	PDE1A	0.26	0.08	0.02	0.03	0.13	0.17	0.07	0.01		0.310345	0.0804598	0.118774		1.30534	0.541985	0.0839695		-1.68806	-3.63559	-3.07371		0.38443	-0.883676	-3.57399
13040	ENSG00000176928	protein_coding	GCNT4	0.26	0.23	0.2	0.03	0.37	0.46	0.15	0.07		0.885057	0.770115	0.118774		1.24259	0.407008	0.191375		-0.176157	-0.376854	-3.07371		0.313348	-1.29687	-2.38553
9683	ENSG00000159423	protein_coding	ALDH4A1	28.68	29.45	7.11	3.41	14.08	14.25	3.25	2.74		1.02685	0.247934	0.118929		1.01207	0.230878	0.194659		0.0382213	-2.01197	-3.07183		0.0173134	-2.11479	-2.36098
15294	ENSG00000196154	protein_coding	S100A4	81.67	45.49	34.84	9.76	30.91	29.13	20.19	10.98		0.557003	0.426602	0.119516		0.942415	0.653198	0.355246		-0.844243	-1.22904	-3.06472		-0.0855651	-0.614408	-1.49311
11429	ENSG00000168077	protein_coding	SCARA3	0.59	1.15	0.68	0.07	1.26	1.31	0.46	0.01		1.94755	1.15228	0.120135		1.03965	0.365583	0.00872324		0.961658	0.204497	-3.05727		0.0560994	-1.45173	-6.84092
13490	ENSG00000179774	protein_coding	ATOH7	0.09	0.1	0.08	0.01	0.06	0.2	0.04	0		1.10989	0.89011	0.120879		3.29508	0.672131	0.0163934		0.150417	-0.167945	-3.04836		1.72031	-0.573185	-5.93074
10163	ENSG00000162946	protein_coding	DISC1	0.09	0.04	0.03	0.01	0.04	0.06	0.04	0		0.450549	0.340659	0.120879		1.4878	1	0.0243902		-1.15024	-1.5536	-3.04836		0.573185	0	-5.35755
7861	ENSG00000143355	protein_coding	LHX9	0.09	0.09	0.06	0.01	0.05	0.06	0.05	0.02		1	0.67033	0.120879		1.19608	1	0.411765		0	-0.577057	-3.04836		0.258312	0	-1.28011
24521	ENSG00000250305	protein_coding	KIAA1456	1.57	1.58	0.6	0.19	0.32	0.45	0.2	0.03		1.00637	0.382559	0.121579		1.40498	0.626168	0.0965732		0.00915419	-1.38625	-3.04004		0.490554	-0.675378	-3.37223
14438	ENSG00000185201	protein_coding	IFITM2	56.39	47.68	54.59	6.86	17.83	18.54	48.1	1.78		0.845543	0.96808	0.121668		1.03982	2.69761	0.0998822		-0.24205	-0.0468018	-3.03897		0.0563314	1.43168	-3.32363
6092	ENSG00000131781	protein_coding	FMO5	1.24	0.49	0.33	0.15	0.21	0.32	0.32	0.1		0.395649	0.26672	0.121676		1.52133	1.52133	0.478673		-1.33771	-1.9066	-3.03888		0.60533	0.60533	-1.06289
10972	ENSG00000166165	protein_coding	CKB	33.3	50.17	14.57	4.09	15.72	12.68	6.02	2.5		1.50659	0.437554	0.122849		0.806628	0.382991	0.159087		0.591288	-1.19247	-3.02504		-0.310024	-1.38462	-2.65212
1045	ENSG00000069702	protein_coding	TGFBR3	2.92	1.09	0.69	0.36	1.04	0.95	1.15	0.43		0.373502	0.236563	0.123588		0.913545	1.10567	0.414025		-1.42081	-2.0797	-3.01639		-0.130453	0.144918	-1.27221
25984	ENSG00000256812	protein_coding	CAPNS2	5.9	1.1	0.95	0.73	1.94	2.33	0.88	0.48		0.186579	0.161159	0.123877		1.20093	0.45389	0.24781		-2.42214	-2.63344	-3.01302		0.264149	-1.13959	-2.01269
23834	ENSG00000245680	protein_coding	ZNF585B	2.26	1.87	0.69	0.28	1.93	1.69	0.61	0.09		0.82751	0.305617	0.124281		0.875712	0.316416	0.0471258		-0.273151	-1.7102	-3.00832		-0.191472	-1.6601	-4.40734
4797	ENSG00000120594	protein_coding	PLXDC2	8.63	14.36	2.71	1.08	6.97	6.41	4.34	1.11		1.66389	0.3141	0.125246		0.919667	0.622723	0.159375		0.734557	-1.6707	-2.99716		-0.120816	-0.683338	-2.64951
15163	ENSG00000188906	protein_coding	LRRK2	0.8	0.18	0.26	0.1	0.43	0.37	0.29	0.06		0.225968	0.325843	0.126092		0.860789	0.675174	0.141531		-2.14581	-1.61775	-2.98745		-0.216269	-0.566669	-2.82081
7698	ENSG00000142046	protein_coding	TMEM91	1.83	10.32	1.39	0.23	2.55	3.57	0.56	0.08		5.63681	0.759694	0.126161		1.39984	0.219914	0.0317523		2.49488	-0.396509	-2.98667		0.485265	-2.18499	-4.977
9431	ENSG00000157216	protein_coding	SSBP3	26.16	40.67	10.66	3.36	26.95	26.19	30.84	2.86		1.55464	0.407515	0.128474		0.971801	1.14434	0.106156		0.636583	-1.29507	-2.96046		-0.0412677	0.194511	-3.23575
7091	ENSG00000137880	protein_coding	GCHFR	23.38	12.71	9.2	3.01	14.28	13.72	6.49	3.41		0.543647	0.393525	0.12878		0.960787	0.45452	0.238849		-0.879259	-1.34547	-2.95702		-0.0577114	-1.13758	-2.06583
911	ENSG00000065675	protein_coding	PRKCQ	1.4	1.24	0.74	0.18	2.07	2.19	1.04	0.02		0.885796	0.528908	0.129193		1.05794	0.502656	0.01014		-0.174954	-0.918912	-2.9524		0.0812619	-0.992357	-6.62379
22377	ENSG00000237289	protein_coding	CKMT1B	189.58	153.52	110.33	24.56	146.72	146.98	90.95	20.72		0.809791	0.581973	0.129554		1.00177	0.619891	0.141227		-0.304378	-0.780976	-2.94837		0.0025543	-0.689914	-2.82391
5684	ENSG00000128656	protein_coding	CHN1	20.56	9.33	7.15	2.67	14.88	12.76	5.73	2.21		0.45382	0.347794	0.129906		0.857536	0.385122	0.148579		-1.13981	-1.52369	-2.94446		-0.22173	-1.37661	-2.7507
5459	ENSG00000126351	protein_coding	THRA	12.59	12.79	4.92	1.64	11.44	11.31	5.62	2.31		1.01588	0.390835	0.130331		0.988637	0.491303	0.201993		0.0227362	-1.35537	-2.93975		-0.0164867	-1.02531	-2.30762
9703	ENSG00000159640	protein_coding	ACE	0.77	0.39	0.2	0.1	0.6	0.41	0.53	0.18		0.507134	0.2607	0.130999		0.68386	0.883527	0.301165		-0.979562	-1.93954	-2.93238		-0.548227	-0.178653	-1.73138
23451	ENSG00000243244	protein_coding	STON1	0.77	0.79	0.59	0.1	0.46	0.54	0.18	0.15		1.02594	0.766537	0.130999		1.17354	0.392625	0.327549		0.0369468	-0.383573	-2.93238		0.230862	-1.34878	-1.61022
7356	ENSG00000139547	protein_coding	RDH16	0.61	2.03	0.11	0.08	5.08	5.1	0.12	0.27		3.32406	0.181669	0.13257		1.00394	0.0238142	0.053336		1.73295	-2.46061	-2.91518		0.00566764	-5.39203	-4.22875
7426	ENSG00000140044	protein_coding	JDP2	11.92	8.49	1.44	1.58	6.75	8.07	1.2	0.58		0.712272	0.120879	0.132623		1.19553	0.1779	0.0860613		-0.489499	-3.04836	-2.9146		0.257646	-2.49087	-3.53849
15787	ENSG00000197927	protein_coding	C2orf27A	0.98	0.4	0.65	0.13	0.59	0.55	0.76	0.2		0.408767	0.663609	0.133537		0.932318	1.28765	0.340102		-1.29065	-0.591596	-2.90469		-0.101106	0.364738	-1.55596
2290	ENSG00000100767	protein_coding	PAPLN	1.5	0.39	0.14	0.2	0.37	0.31	0.15	0.16		0.260493	0.0939374	0.133911		0.838275	0.407008	0.433962		-1.94068	-3.41216	-2.90066		-0.254505	-1.29687	-1.20436
18564	ENSG00000224689	protein_coding	ZNF812	0.23	0.28	0	0.03	0.04	0.07	0.01	0		1.21645	0.004329	0.134199		1.73171	0.268293	0.0243902		0.282677	-7.85175	-2.89755		0.792195	-1.89812	-5.35755
7720	ENSG00000142235	protein_coding	LMTK3	0.9	1.01	0.63	0.12	0.44	0.6	0.83	0.11		1.12209	0.700333	0.134295		1.36281	1.88435	0.251701		0.166184	-0.513887	-2.89652		0.446586	0.91407	-1.99022
21716	ENSG00000235109	protein_coding	ZSCAN31	10.49	9.73	3	1.41	3.64	4.84	2.63	1.64		0.927557	0.286055	0.134496		1.32958	0.722604	0.4507		-0.108492	-1.80564	-2.89436		0.41097	-0.468723	-1.14976
10704	ENSG00000164898	protein_coding	C7orf55	24.63	22.37	6.97	3.32	12.07	15.27	6.38	3.57		0.908246	0.283017	0.13483		1.2651	0.528622	0.295833		-0.138845	-1.82104	-2.89079		0.339249	-0.919691	-1.75715
13014	ENSG00000176788	protein_coding	BASP1	36.41	33.24	4.07	4.92	38.47	38.56	1.39	2.29		0.912938	0.111807	0.135151		1.00234	0.0361571	0.0595514		-0.131411	-3.16092	-2.88735		0.00337113	-4.78958	-4.06972
11927	ENSG00000170577	protein_coding	SIX2	0.67	0.61	1.12	0.09	0.57	0.67	2.07	0.27		0.910581	1.67064	0.135618		1.17513	3.62697	0.474606		-0.13514	0.740402	-2.88237		0.232822	1.85876	-1.0752
13902	ENSG00000182575	protein_coding	NXPH3	0.08	0.13	0.05	0.01	0.03	0.03	0.05	0.01		1.61728	0.62963	0.135802		1	1.64516	0.354839		0.693573	-0.667425	-2.88042		0	0.718229	-1.49476
13033	ENSG00000176907	protein_coding	C8orf4	0.08	0.36	0	0.01	0.05	0.04	0	0.02		4.45679	0.0123457	0.135802		0.803922	0.0196078	0.411765		2.15601	-6.33985	-2.88042		-0.314873	-5.67243	-1.28011
25404	ENSG00000254726	protein_coding	MEX3A	0.88	2.8	1.22	0.12	1.05	1.13	1.99	0.04		3.17934	1.38593	0.137344		1.07612	1.89439	0.0390105		1.66873	0.470849	-2.86413		0.105836	0.921731	-4.67999
27848	ENSG00000261934	protein_coding	PCDHGA9	0.44	2	0.05	0.06	0.76	0.54	0.04	0.06		4.53741	0.115646	0.138322		0.710907	0.0538765	0.0801577		2.18187	-3.11221	-2.8539		-0.492268	-4.2142	-3.64102
838	ENSG00000064042	protein_coding	LIMCH1	10.44	4.11	2.65	1.45	2.46	2.3	1.71	1.03		0.393736	0.253903	0.138971		0.934986	0.695246	0.418935		-1.3447	-1.97765	-2.84714		-0.0969837	-0.524405	-1.2552
3929	ENSG00000113212	protein_coding	PCDHB7	0.15	0.3	0.05	0.02	0.13	0.09	0.07	0.02		1.99338	0.337748	0.139073		0.694656	0.541985	0.160305		0.995215	-1.56598	-2.84609		-0.525628	-0.883676	-2.64111
10698	ENSG00000164879	protein_coding	CA3	0.65	0.13	0.09	0.09	0.18	0.16	0.15	0.03		0.201229	0.139785	0.139785		0.889503	0.834254	0.171271		-2.31309	-2.83872	-2.83872		-0.168929	-0.261441	-2.54565
17031	ENSG00000213022	protein_coding	KLK9	1.15	0.89	0.42	0.16	0.84	0.67	1.06	0.04		0.774109	0.365769	0.139878		0.79786	1.26159	0.0487515		-0.36939	-1.451	-2.83776		-0.325793	0.335247	-4.35841
15992	ENSG00000198711	protein_coding	SSBP3-AS1	0.22	0.3	0.1	0.03	0.08	0.08	0.18	0		1.36199	0.457014	0.140271		1	2.23457	0.0123457		0.445717	-1.12969	-2.83371		0	1.16	-6.33985
9762	ENSG00000160188	protein_coding	RSPH1	0.93	0.33	0.04	0.13	0.19	0.13	0.12	0.05		0.355532	0.0440387	0.140709		0.685864	0.633508	0.267016		-1.49195	-4.50509	-2.82921		-0.544006	-0.658566	-1.905
6823	ENSG00000136457	protein_coding	CHAD	0.29	0.27	0.15	0.04	0.08	0	0.02	0.01		0.931271	0.5189	0.140893		0.0123457	0.259259	0.135802		-0.102726	-0.946471	-2.82732		-6.33985	-1.94753	-2.88042
13759	ENSG00000181754	protein_coding	AMIGO1	0.29	0.38	0.26	0.04	0.14	0.14	0.65	0.06		1.30928	0.896907	0.140893		1	4.61702	0.432624		0.388772	-0.156969	-2.82732		0	2.20696	-1.20881
4617	ENSG00000119138	protein_coding	KLF9	8.94	5.03	2.82	1.26	4.1	3.99	1.84	1.59		0.562689	0.315513	0.141036		0.973177	0.448915	0.387954		-0.829591	-1.66423	-2.82587		-0.0392255	-1.15549	-1.36604
7859	ENSG00000143344	protein_coding	RGL1	2.13	1.77	0.27	0.3	1.58	1.38	0.44	0.34		0.831065	0.12717	0.141248		0.873498	0.278937	0.215686		-0.266966	-2.97517	-2.8237		-0.195124	-1.84199	-2.21299
16270	ENSG00000203724	protein_coding	C1orf53	12.48	6.14	7.96	1.77	8.15	8.32	9.91	1.9		0.492028	0.63785	0.141896		1.02086	1.21592	0.233223		-1.02319	-0.648712	-2.8171		0.0297799	0.282054	-2.10022
1975	ENSG00000096060	protein_coding	FKBP5	265.83	126.73	99.3	37.73	175.66	176.18	83.15	55.75		0.476735	0.373549	0.141936		1.00296	0.473361	0.317378		-1.06874	-1.42063	-2.81669		0.00426443	-1.07899	-1.65572
22009	ENSG00000236029	protein_coding	AL953854.2	0.77	0.99	0.46	0.11	0.39	0.7	0.56	0.15		1.28534	0.597925	0.143969		1.79284	1.43478	0.386189		0.362154	-0.741964	-2.79617		0.842246	0.520832	-1.37262
5905	ENSG00000130592	protein_coding	LSP1	0.63	1.06	0.38	0.09	2.31	1.65	0.35	0		1.68146	0.603803	0.144216		0.714409	0.151882	0.000432713		0.749713	-0.727849	-2.7937		-0.485177	-2.71897	-11.1743
6286	ENSG00000133048	protein_coding	CHI3L1	0.56	2.92	1.05	0.08	0.45	0.39	1.79	0.11		5.20677	1.87344	0.144385		0.866962	3.97118	0.24612		2.38039	0.90569	-2.79201		-0.205959	1.98957	-2.02257
3037	ENSG00000105808	protein_coding	RASA4	2.48	3.75	1.23	0.36	1.18	1.18	1.61	0.49		1.51189	0.496171	0.145506		1	1.3641	0.415749		0.596354	-1.01109	-2.78085		0	0.447948	-1.26621
14279	ENSG00000184459	protein_coding	BPIFC	0.28	0.03	0.01	0.04	0.11	0	0.02	0.04		0.11032	0.0391459	0.145907		0.00900901	0.189189	0.369369		-3.18023	-4.67499	-2.77687		-6.79442	-2.4021	-1.43686
5921	ENSG00000130701	protein_coding	RBBP8NL	1.99	2.21	0.15	0.29	1.5	1.45	0.21	0.32		1.1105	0.0758413	0.146158		0.966689	0.140573	0.213857		0.151206	-3.72087	-2.7744		-0.0488765	-2.83061	-2.22528
12139	ENSG00000171631	protein_coding	P2RY6	0.48	0.07	0.05	0.07	0.17	0.11	0.09	0.01		0.147609	0.106029	0.147609		0.649123	0.532164	0.0643275		-2.76015	-3.23747	-2.76015		-0.623437	-0.910058	-3.95842
16062	ENSG00000198848	protein_coding	CES1	7.05	0.5	0.42	1.04	1.57	2.2	0.96	0.71		0.0710538	0.0597078	0.147639		1.40102	0.611712	0.452578		-3.81495	-4.06594	-2.75986		0.486476	-0.709075	-1.14376
9480	ENSG00000157654	protein_coding	PALM2-AKAP2	1.9	5.62	3.36	0.28	4.2	3.92	8.05	0.68		2.95686	1.76802	0.147817		0.933349	1.91645	0.162104		1.56407	0.822132	-2.75812		-0.0995111	0.938435	-2.62501
4068	ENSG00000114547	protein_coding	ROPN1B	0.41	2.16	4.42	0.06	0.31	0.49	4.74	0.1		5.25791	10.7567	0.148418		1.57878	15.2444	0.324759		2.39449	3.42716	-2.75226		0.658808	3.9302	-1.62256
23329	ENSG00000242574	protein_coding	HLA-DMB	0.14	0.7	0.11	0.02	0.29	0.56	0.12	0		4.97163	0.787234	0.148936		1.92784	0.415808	0.00343643		2.31372	-0.345135	-2.74723		0.946982	-1.26601	-8.18488
5526	ENSG00000127083	protein_coding	OMD	0.14	0.01	0.1	0.02	0.12	0.05	0.29	0		0.0780142	0.716312	0.148936		0.421488	2.40496	0.00826446		-3.68012	-0.48134	-2.74723		-1.24644	1.26601	-6.91886
11653	ENSG00000169184	protein_coding	MN1	0.14	0.05	0.06	0.02	0.08	0.07	0.02	0		0.361702	0.432624	0.148936		0.876543	0.259259	0.0123457		-1.46713	-1.20881	-2.74723		-0.190103	-1.94753	-6.33985
367	ENSG00000018280	protein_coding	SLC11A1	0.14	0.23	0.2	0.02	0.13	0.23	0.14	0.01		1.6383	1.42553	0.148936		1.76336	1.07634	0.0839695		0.712198	0.5115	-2.74723		0.818326	0.106128	-3.57399
2006	ENSG00000099260	protein_coding	PALMD	10.6	22.2	5.84	1.59	10.75	10.83	4.53	0.66		2.09424	0.550986	0.15008		1.00744	0.421449	0.0614827		1.06642	-0.859913	-2.73619		0.0106956	-1.24657	-4.02368
1648	ENSG00000086696	protein_coding	HSD17B2	2.87	1.68	0.4	0.43	1.51	0.97	0.3	0.22		0.58551	0.139673	0.150122		0.642621	0.199206	0.146261		-0.772234	-2.83988	-2.73579		-0.63796	-2.32767	-2.77339
7047	ENSG00000137731	protein_coding	FXYD2	1.2	1.37	0	0.18	1.04	1.11	0.07	0.09		1.14155	0.000832639	0.150708		1.06724	0.0682037	0.0874159		0.190992	-10.23	-2.73017		0.0938887	-3.87401	-3.51596
4132	ENSG00000115112	protein_coding	TFCP2L1	31.56	37.74	19.68	4.76	26.83	24.86	28.97	9.7		1.19581	0.623586	0.150851		0.926577	1.07976	0.361559		0.25799	-0.681339	-2.72881		-0.110016	0.110709	-1.4677
3523	ENSG00000109846	protein_coding	CRYAB	63.86	34.25	7.44	9.72	11.06	9.82	3.42	2.08		0.536337	0.116519	0.152221		0.887894	0.309285	0.188139		-0.898789	-3.10137	-2.71576		-0.17154	-1.69299	-2.41013
16023	ENSG00000198774	protein_coding	RASSF9	1.97	2.34	1.28	0.3	2.59	3.12	2.11	0.4		1.18772	0.649924	0.152714		1.20455	0.814743	0.154766		0.248197	-0.621657	-2.71109		0.268499	-0.295582	-2.69183
13993	ENSG00000183044	protein_coding	ABAT	1.9	1.55	0.39	0.29	0.71	0.58	0.66	0.11		0.815886	0.205681	0.153077		0.817159	0.929677	0.156118		-0.29356	-2.28152	-2.70767		-0.291311	-0.105199	-2.67929
10955	ENSG00000166086	protein_coding	JAM3	1.05	0.23	0.13	0.16	0.36	0.23	0.25	0.15		0.219791	0.124643	0.153187		0.639889	0.695291	0.418283		-2.1858	-3.00412	-2.70663		-0.644106	-0.524311	-1.25745
9027	ENSG00000153246	protein_coding	PLA2R1	0.59	0.42	0.72	0.09	0.81	0.9	0.78	0.1		0.712352	1.21997	0.153976		1.11097	0.963009	0.124538		-0.489338	0.286841	-2.69922		0.151825	-0.0543794	-3.00535
3158	ENSG00000106560	protein_coding	GIMAP2	0.91	0.94	1.9	0.14	1.78	2.24	1.66	0.2		1.03293	2.08672	0.154775		1.25828	0.932622	0.112858		0.0467437	1.06124	-2.69176		0.331455	-0.100635	-3.14742
11161	ENSG00000166924	protein_coding	NYAP1	0.07	0.07	0.05	0.01	0.02	0	0.04	0		1	0.71831	0.15493		0.047619	1.95238	0.047619		0	-0.477322	-2.69032		-4.39232	0.965235	-4.39232
12258	ENSG00000172247	protein_coding	C1QTNF4	0.07	0.03	0.02	0.01	0.02	0	0.01	0		0.43662	0.295775	0.15493		0.047619	0.52381	0.047619		-1.19555	-1.75743	-2.69032		-4.39232	-0.932886	-4.39232
10284	ENSG00000163449	protein_coding	TMEM169	0.07	0.04	0.17	0.01	0.11	0.03	0.12	0.01		0.577465	2.40845	0.15493		0.279279	1.09009	0.0990991		-0.792195	1.26811	-2.69032		-1.84022	0.124447	-3.33498
2264	ENSG00000100604	protein_coding	CHGA	0.07	0.03	0.07	0.01	0.19	0.26	0.11	0.07		0.43662	1	0.15493		1.36649	0.581152	0.371728		-1.19555	0	-2.69032		0.450477	-0.783013	-1.42768
12064	ENSG00000171243	protein_coding	SOSTDC1	2.77	20.47	3.26	0.43	4.01	3.38	5.13	0.28		7.38759	1.17683	0.15554		0.842932	1.27923	0.0700573		2.8851	0.234908	-2.68465		-0.246512	0.355278	-3.83532
15372	ENSG00000196408	protein_coding	NOXO1	1.29	1.29	0.36	0.2	0.7	0.72	0.07	0.03		1	0.279628	0.155693		1.02853	0.101284	0.0442225		0	-1.83842	-2.68322		0.0405848	-3.30352	-4.49907
8199	ENSG00000145687	protein_coding	SSBP2	56.35	35.81	19.6	8.78	35.35	32.86	10.38	8.83		0.635499	0.347838	0.155827		0.929564	0.293655	0.249809		-0.654038	-1.52351	-2.68198		-0.105375	-1.76781	-2.0011
23574	ENSG00000243789	protein_coding	JMJD7	10.51	1.28	0.7	1.64	13.99	1.27	7.26	1.04		0.121872	0.066692	0.156122		0.0908441	0.518976	0.074405		-3.03656	-3.90634	-2.67925		-3.46046	-0.946259	-3.74846
6258	ENSG00000132846	protein_coding	ZBED3	5.06	2.61	0.43	0.79	1.66	1.64	0.67	0.28		0.515906	0.085161	0.156293		0.987959	0.403974	0.169175		-0.95482	-3.55366	-2.67767		-0.0174768	-1.30767	-2.56341
12100	ENSG00000171451	protein_coding	DSEL	1.6	0.7	0.24	0.25	0.93	0.85	0.61	0.15		0.437851	0.150531	0.156777		0.914071	0.656284	0.162191		-1.19149	-2.73187	-2.67321		-0.129622	-0.607609	-2.62423
18140	ENSG00000222020	protein_coding	AC062017.1	0.45	0.36	0.13	0.07	0.46	0.5	0.3	0		0.800443	0.290466	0.157428		1.08677	0.652928	0.0021692		-0.321129	-1.78356	-2.66724		0.120044	-0.615003	-8.84862
658	ENSG00000050438	protein_coding	SLC4A8	0.45	0.35	0.02	0.07	0.14	0.05	0.22	0.05		0.778271	0.0465632	0.157428		0.361702	1.56738	0.361702		-0.361656	-4.42467	-2.66724		-1.46713	0.648351	-1.46713
15688	ENSG00000197580	protein_coding	BCO2	0.83	0.57	0.1	0.13	0.15	0.23	0.31	0.02		0.687124	0.12154	0.157641		1.5298	2.0596	0.139073		-0.541358	-3.04049	-2.66528		0.613344	1.04237	-2.84609
8040	ENSG00000144369	protein_coding	FAM171B	1.71	0.98	0.36	0.27	0.76	0.83	0.77	0.2		0.573349	0.210988	0.158387		1.09198	1.01314	0.264126		-0.802515	-2.24477	-2.65848		0.126952	0.0188344	-1.9207
12060	ENSG00000171227	protein_coding	TMEM37	0.51	0.15	0.15	0.08	0.35	0.52	0.22	0.11		0.295499	0.295499	0.158513		1.48433	0.62963	0.316239		-1.75877	-1.75877	-2.65733		0.569812	-0.667425	-1.66091
734	ENSG00000056487	protein_coding	PHF21B	0.32	0.56	0.02	0.05	0.29	0.45	0.09	0.03		1.74766	0.0654206	0.158879		1.54983	0.312715	0.106529		0.805427	-3.93411	-2.654		0.632108	-1.67708	-3.23068
694	ENSG00000053918	protein_coding	KCNQ1	0.76	0.08	0.04	0.12	0.04	0.02	0	0.01		0.106439	0.0538765	0.159001		0.512195	0.0243902	0.268293		-3.2319	-4.2142	-2.65289		-0.965235	-5.35755	-1.89812
8355	ENSG00000146938	protein_coding	NLGN4X	1.45	1.54	0.82	0.23	0.94	1.13	0.69	0.23		1.06203	0.565817	0.159201		1.20191	0.734325	0.245484		0.0868193	-0.821593	-2.65108		0.265332	-0.445509	-2.0263
17186	ENSG00000213420	protein_coding	GPC2	0.57	1.83	0.35	0.09	0.47	0.08	0.33	0.06		3.20665	0.614711	0.15937		0.171975	0.70276	0.129512		1.68107	-0.70202	-2.64955		-2.53973	-0.508896	-2.94885
3836	ENSG00000112320	protein_coding	SOBP	0.13	1.41	0.28	0.02	0.76	0.52	0.66	0.04		10.771	2.14504	0.160305		0.684625	0.868594	0.0538765		3.42908	1.101	-2.64111		-0.546613	-0.203246	-4.2142
7178	ENSG00000138379	protein_coding	MSTN	0.13	0.28	0.04	0.02	0.1	0.04	0.08	0.01		2.14504	0.312977	0.160305		0.405941	0.80198	0.108911		1.101	-1.67587	-2.64111		-1.30066	-0.318361	-3.19878
13292	ENSG00000178460	protein_coding	MCMDC2	0.13	0.18	0.07	0.02	0.06	0.07	0.09	0.02		1.38168	0.541985	0.160305		1.16393	1.4918	0.344262		0.466423	-0.883676	-2.64111		0.21901	0.577057	-1.53842
21861	ENSG00000235568	protein_coding	NFAM1	0.13	0.32	0.03	0.02	0.08	0.1	0.03	0.03		2.45038	0.236641	0.160305		1.24691	0.382716	0.382716		1.29301	-2.07923	-2.64111		0.318361	-1.38565	-1.38565
2339	ENSG00000101082	protein_coding	SLA2	0.13	0.07	0.03	0.02	0.07	0.01	0.01	0.03		0.541985	0.236641	0.160305		0.15493	0.15493	0.43662		-0.883676	-2.07923	-2.64111		-2.69032	-2.69032	-1.19555
7638	ENSG00000141527	protein_coding	CARD14	0.75	1	0.29	0.12	0.37	0.68	0.09	0.11		1.33289	0.387483	0.161119		1.83558	0.245283	0.299191		0.414557	-1.36779	-2.63381		0.876236	-2.02748	-1.74086
12317	ENSG00000172551	protein_coding	MUCL1	6.02	1.19	1.37	0.97	4.07	4.29	1.2	0.48		0.197808	0.227703	0.161269		1.05404	0.295014	0.118153		-2.33783	-2.13477	-2.63246		0.0759307	-1.76115	-3.08127
825	ENSG00000063241	protein_coding	ISOC2	126.36	129.03	69.67	20.45	126.34	124.54	66.08	19.72		1.02113	0.551365	0.161846		0.985753	0.523037	0.156093		0.0301665	-0.858921	-2.62731		-0.0207021	-0.935015	-2.67952
2963	ENSG00000105479	protein_coding	CCDC114	0.19	0.06	0.08	0.03	0.04	0.06	0.02	0		0.319372	0.424084	0.162304		1.4878	0.512195	0.0243902		-1.64669	-1.23758	-2.62323		0.573185	-0.965235	-5.35755
14523	ENSG00000185630	protein_coding	PBX1	9.67	8.23	2.82	1.58	4.59	5.3	5.04	1.68		0.851101	0.291697	0.163478		1.15465	1.09802	0.366151		-0.232597	-1.77746	-2.61283		0.207456	0.134902	-1.44949
12337	ENSG00000172716	protein_coding	SLFN11	0.37	0.32	1.04	0.06	2.21	2.41	1.22	0.01		0.865229	2.80593	0.16442		1.09046	0.552239	0.00497512		-0.208846	1.48848	-2.60454		0.124933	-0.856636	-7.65105
10430	ENSG00000163884	protein_coding	KLF15	0.49	0.12	0	0.08	0.11	0.07	0.02	0		0.246436	0.00203666	0.164969		0.63964	0.189189	0.00900901		-2.02072	-8.93958	-2.59973		-0.644669	-2.4021	-6.79442
23841	ENSG00000245848	protein_coding	CEBPA	2.85	1.09	0.18	0.47	0.9	1.37	0.55	0.39		0.382673	0.0634865	0.165205		1.52164	0.611543	0.433962		-1.38582	-3.97741	-2.59767		0.60563	-0.709475	-1.20436
495	ENSG00000034239	protein_coding	EFCAB1	0.67	1.5	1.15	0.11	2.29	1.49	1.12	0.1		2.23696	1.71535	0.165425		0.650808	0.489306	0.0440856		1.16154	0.778503	-2.59575		-0.619697	-1.03119	-4.50355
11856	ENSG00000170271	protein_coding	FAXDC2	4.27	13.12	1.5	0.71	3.47	3.17	0.62	0.63		3.07211	0.35144	0.166472		0.91357	0.178911	0.181792		1.61923	-1.50865	-2.58665		-0.130413	-2.48269	-2.45964
11113	ENSG00000166780	protein_coding	C16orf45	4.84	5.26	1.83	0.81	4.26	3.56	1.42	0.31		1.08676	0.378228	0.167527		0.835719	0.33349	0.0729876		0.120032	-1.40267	-2.57753		-0.25891	-1.58429	-3.77621
8634	ENSG00000149489	protein_coding	ROM1	8.43	10.05	3.24	1.42	7.26	6.16	3.3	1.17		1.19215	0.384415	0.168545		0.848506	0.454621	0.161273		0.253563	-1.37926	-2.5688		-0.237004	-1.13727	-2.63243
27926	ENSG00000262484	protein_coding	CTC-360G5.1	0.42	0.77	0.05	0.07	0.35	0.26	0.15	0.05		1.83135	0.12114	0.168646		0.74359	0.430199	0.145299		0.872911	-3.04525	-2.56793		-0.427421	-1.21692	-2.7829
14784	ENSG00000186907	protein_coding	RTN4RL2	0.3	0.57	0.57	0.05	0.86	0.45	0.24	0.05		1.89701	1.89701	0.169435		0.52381	0.279907	0.0592334		0.923727	0.923727	-2.56119		-0.932886	-1.83698	-4.07744
16558	ENSG00000204807	protein_coding	FAM27E2	0.24	0.37	0.07	0.04	0.19	0.14	0.15	0.05		1.53942	0.294606	0.170124		0.73822	0.790576	0.267016		0.622386	-1.76314	-2.55534		-0.437877	-0.339024	-1.905
8694	ENSG00000150076	protein_coding	C10orf68	0.18	0.16	0.03	0.03	0.05	0.07	0.05	0		0.889503	0.171271	0.171271		1.39216	1	0.0196078		-0.168929	-2.54565	-2.54565		0.477322	0	-5.67243
17321	ENSG00000213809	protein_coding	KLRK1	0.18	0.79	0.13	0.03	0.24	0.16	0.01	0.02		4.37017	0.723757	0.171271		0.66805	0.0456432	0.0871369		2.12769	-0.466423	-2.54565		-0.581972	-4.45346	-3.52057
6240	ENSG00000132746	protein_coding	ALDH3B2	12.25	10.59	1.12	2.1	6.33	6.5	1.66	2.26		0.864501	0.0915027	0.171496		1.02685	0.26236	0.357132		-0.210061	-3.45004	-2.54375		0.0382283	-1.93038	-1.48547
10694	ENSG00000164850	protein_coding	GPER1	3.96	3.32	0.76	0.68	2.22	1.96	1.43	0.57		0.838425	0.192123	0.171926		0.882936	0.644304	0.257091		-0.254247	-2.3799	-2.54014		-0.17962	-0.634186	-1.95965
16347	ENSG00000204060	protein_coding	FOXO6	0.47	0.84	0.15	0.08	0.41	0.36	0.09	0.04		1.78556	0.320594	0.171975		0.878345	0.221411	0.0997567		0.836379	-1.64118	-2.53973		-0.18714	-2.1752	-3.32544
3343	ENSG00000108352	protein_coding	RAPGEFL1	17.78	11.75	8.19	3.08	13.4	11.94	9.68	4.34		0.660874	0.46066	0.173275		0.891053	0.722409	0.323931		-0.597553	-1.11822	-2.52887		-0.166417	-0.469113	-1.62624
20999	ENSG00000232774	protein_coding	RP11-47I22.3	0.12	0.23	0.16	0.02	0.27	0.36	0.12	0.07		1.90909	1.33058	0.173554		1.3321	0.446494	0.261993		0.932886	0.412054	-2.52655		0.413706	-1.16329	-1.9324
14780	ENSG00000186868	protein_coding	MAPT	2.71	1.88	2.03	0.47	1	1.09	2.5	0.2		0.69384	0.74917	0.173737		1.08991	2.4985	0.200799		-0.527325	-0.416635	-2.52503		0.124209	1.32106	-2.31617
6329	ENSG00000133321	protein_coding	RARRES3	3.33	6.77	0.83	0.58	1.19	1.62	0.7	0.14		2.03272	0.249475	0.174422		1.36104	0.588581	0.118388		1.02341	-2.00303	-2.51935		0.444711	-0.764687	-3.07841
10693	ENSG00000164849	protein_coding	GPR146	0.75	0.66	1.93	0.13	1.07	0.76	0.47	0.34		0.88016	2.57124	0.174434		0.710551	0.439776	0.318394		-0.184163	1.36246	-2.51925		-0.49299	-1.18516	-1.65111
11600	ENSG00000168916	protein_coding	ZNF608	3.96	11.54	2.31	0.69	7.74	6.48	1.19	0.33		2.91366	0.583439	0.174451		0.83723	0.153856	0.0427593		1.54283	-0.777347	-2.51911		-0.256304	-2.70035	-4.54762
5840	ENSG00000130203	protein_coding	APOE	0.92	4.15	1.63	0.16	0.95	0.94	1.29	0.13		4.50706	1.7709	0.17481		0.989485	1.35752	0.13775		2.17219	0.824484	-2.51614		-0.0152506	0.440972	-2.85988
4486	ENSG00000117594	protein_coding	HSD11B1	0.29	0.08	0.16	0.05	0.02	0	0	0		0.278351	0.553265	0.175258		0.047619	0.047619	0.047619		-1.84503	-0.853958	-2.51245		-4.39232	-4.39232	-4.39232
4196	ENSG00000115461	protein_coding	IGFBP5	0.46	1.66	0.81	0.08	0.96	0.93	3.03	0		3.60304	1.75922	0.175705		0.968783	3.15401	0.00104058		1.84921	0.814935	-2.50877		-0.0457553	1.65719	-9.90839
6183	ENSG00000132437	protein_coding	DDC	1.02	0.54	0.1	0.18	1.7	1.8	0.01	0.09		0.529873	0.0989226	0.177277		1.05879	0.00646678	0.0534979		-0.916282	-3.33756	-2.49592		0.082415	-7.27274	-4.22437
6276	ENSG00000132965	protein_coding	ALOX5AP	0.23	0.88	0.84	0.04	0.22	0.26	0.11	0.09		3.81385	3.64069	0.177489		1.181	0.502262	0.411765		1.93125	1.86421	-2.4942		0.240003	-0.993487	-1.28011
1479	ENSG00000081277	protein_coding	PKP1	0.34	0.12	0.06	0.06	0.15	0.27	0.07	0.03		0.354839	0.178886	0.178886		1.7947	0.470199	0.205298		-1.49476	-2.48289	-2.48289		0.843744	-1.08866	-2.28421
23205	ENSG00000241935	protein_coding	HOGA1	0.34	0.22	0.4	0.06	0.23	0.27	0.39	0.05		0.648094	1.17595	0.178886		1.17316	1.69264	0.220779		-0.625725	0.23383	-2.48289		0.2304	0.759276	-2.17932
14224	ENSG00000184205	protein_coding	TSPYL2	22.44	15.74	7.03	4.02	5.9	6.28	5.43	1.57		0.701439	0.31331	0.179181		1.0644	0.920352	0.266226		-0.51161	-1.67434	-2.48051		0.0900348	-0.119742	-1.90928
15474	ENSG00000196747	protein_coding	HIST1H2AI	4.58	3.4	1.16	0.82	1.8	1.42	1.64	0.89		0.742414	0.253438	0.179219		0.789006	0.91116	0.494725		-0.429704	-1.98029	-2.48021		-0.341892	-0.134223	-1.0153
13476	ENSG00000179604	protein_coding	CDC42EP4	45.4	45.07	17.53	8.15	30.47	29.86	25.13	12.27		0.992731	0.386137	0.179533		0.979981	0.824751	0.402711		-0.0105246	-1.37282	-2.47768		-0.0291744	-0.277969	-1.31218
7450	ENSG00000140287	protein_coding	HDC	0.06	0	0	0.01	0.02	0.05	0.02	0		0.0163934	0.0163934	0.180328		2.42857	1	0.047619		-5.93074	-5.93074	-2.47131		1.28011	0	-4.39232
9842	ENSG00000160716	protein_coding	CHRNB2	0.06	0.03	0.04	0.01	0.01	0.01	0.14	0		0.508197	0.672131	0.180328		1	12.8182	0.0909091		-0.976541	-0.573185	-2.47131		0	3.68012	-3.45943
4491	ENSG00000117601	protein_coding	SERPINC1	0.06	0.03	0.04	0.01	0.06	0.05	0.09	0.01		0.508197	0.672131	0.180328		0.836066	1.4918	0.180328		-0.976541	-0.573185	-2.47131		-0.258312	0.577057	-2.47131
6202	ENSG00000132535	protein_coding	DLG4	2.61	6.52	0.92	0.47	2.34	2.52	1.14	0.18		2.49751	0.352738	0.180391		1.07689	0.487399	0.0773174		1.32049	-1.50333	-2.4708		0.106871	-1.03683	-3.69306
10263	ENSG00000163359	protein_coding	COL6A3	0.17	0.06	0.15	0.03	1.66	1.24	0.16	0.17		0.356725	0.883041	0.181287		0.74714	0.0969296	0.10295		-1.48712	-0.179448	-2.46366		-0.420549	-3.36692	-3.27998
9056	ENSG00000153666	protein_coding	GOLGA8I	0.17	0.12	0.07	0.03	0.08	0.08	0.07	0.03		0.707602	0.415205	0.181287		1	0.876543	0.382716		-0.498989	-1.26811	-2.46366		0	-0.190103	-1.38565
7087	ENSG00000137875	protein_coding	BCL2L10	0.28	0.06	0	0.05	0.02	0	0.03	0		0.217082	0.00355872	0.181495		0.047619	1.47619	0.047619		-2.20369	-8.13443	-2.462		-4.39232	0.561879	-4.39232
10021	ENSG00000162366	protein_coding	PDZK1IP1	11.07	20.95	19.47	2.02	7.67	7.39	4.8	0.31		1.89242	1.75874	0.182549		0.963499	0.625864	0.0405423		0.920234	0.814541	-2.45364		-0.0536451	-0.67608	-4.62443
4447	ENSG00000117318	protein_coding	ID3	428.75	125.01	93.23	79.14	196.48	192.85	96.7	97.83		0.29157	0.217448	0.184585		0.981525	0.492165	0.497916		-1.77808	-2.20126	-2.43764		-0.0269032	-1.02279	-1.00603
8721	ENSG00000150593	protein_coding	PDCD4	204.11	124.5	49.98	37.83	101.21	107.85	39.7	39.41		0.609967	0.244872	0.185345		1.06561	0.39226	0.389394		-0.713197	-2.0299	-2.43171		0.0916735	-1.35012	-1.3607
2739	ENSG00000104081	protein_coding	BMF	8.81	4	0.18	1.64	2.42	2.61	0.22	0.84		0.454091	0.0205425	0.186244		1.07848	0.0912846	0.347377		-1.13895	-5.60524	-2.42473		0.108999	-3.45348	-1.52543
13753	ENSG00000181690	protein_coding	PLAG1	1.29	0.41	0.66	0.24	0.46	0.43	0.47	0.14		0.318358	0.512006	0.186677		0.934924	1.02169	0.305857		-1.65128	-0.965767	-2.42138		-0.0970789	0.0309603	-1.70907
8606	ENSG00000149256	protein_coding	TENM4	1.07	0.42	1.45	0.2	1.47	1.88	2.83	0.29		0.393091	1.35481	0.187675		1.27872	1.92454	0.197825		-1.34707	0.438089	-2.41369		0.354703	0.944515	-2.33771
16762	ENSG00000205791	protein_coding	LOH12CR2	0.43	0.32	0.19	0.08	0.3	0.19	0.15	0.05		0.74478	0.443155	0.187935		0.634551	0.501661	0.169435		-0.425115	-1.17412	-2.41169		-0.656191	-0.995215	-2.56119
5124	ENSG00000123933	protein_coding	MXD4	57.86	37.38	11.19	10.91	22.6	21.26	10.64	8.07		0.646048	0.193412	0.188573		0.940711	0.47082	0.357108		-0.630286	-2.37025	-2.40681		-0.0881772	-1.08675	-1.48557
1786	ENSG00000089692	protein_coding	LAG3	0.64	0.2	0.06	0.12	0.09	0.05	0.03	0.04		0.313573	0.0951638	0.188768		0.56044	0.340659	0.450549		-1.67313	-3.39344	-2.40532		-0.835369	-1.5536	-1.15024
12762	ENSG00000175198	protein_coding	PCCA	22.38	25.13	8.92	4.23	22.14	19.37	9.52	5.23		1.12287	0.398597	0.189044		0.874893	0.430017	0.236259		0.167194	-1.327	-2.4032		-0.192822	-1.21754	-2.08156
9003	ENSG00000153064	protein_coding	BANK1	0.11	0.14	0.06	0.02	0.22	0.23	0.38	0		1.27027	0.54955	0.189189		1.04525	1.72398	0.00452489		0.345135	-0.863679	-2.4021		0.0638465	0.785745	-7.7879
5838	ENSG00000130201	protein_coding	EXOC3L2	0.11	0.48	0.07	0.02	0.1	0.17	0.24	0		4.33333	0.63964	0.189189		1.69307	2.38614	0.00990099		2.11548	-0.644669	-2.4021		0.759641	1.25468	-6.65821
5214	ENSG00000124507	protein_coding	PACSIN1	0.11	0.09	0.1	0.02	0.07	0.04	0.04	0.01		0.81982	0.90991	0.189189		0.577465	0.577465	0.15493		-0.286621	-0.136204	-2.4021		-0.792195	-0.792195	-2.69032
922	ENSG00000065989	protein_coding	PDE4A	0.11	0.09	0.1	0.02	0.21	0.15	0.26	0.08		0.81982	0.90991	0.189189		0.71564	1.23697	0.383886		-0.286621	-0.136204	-2.4021		-0.482694	0.306807	-1.38125
8356	ENSG00000146950	protein_coding	SHROOM2	2.22	2.68	1.58	0.42	3.07	3.18	3.84	0.35		1.20711	0.711842	0.189554		1.03582	1.25073	0.114295		0.271562	-0.490372	-2.39932		0.0507719	0.322773	-3.12917
18239	ENSG00000223572	protein_coding	CKMT1A	177.57	146.6	119.21	33.73	147.27	143.17	98.87	33		0.825591	0.671343	0.189958		0.97216	0.671354	0.224083		-0.276501	-0.574879	-2.39625		-0.0407341	-0.574854	-2.15789
13964	ENSG00000182902	protein_coding	SLC25A18	1.74	0.4	0.21	0.33	1.48	2.11	0.7	0.44		0.230327	0.121195	0.190121		1.42539	0.473329	0.297772		-2.11824	-3.0446	-2.39501		0.511355	-1.07909	-1.74772
94	ENSG00000005469	protein_coding	CROT	17.56	16.68	4.53	3.35	10.72	10.17	3.52	2.54		0.949889	0.258015	0.190821		0.948699	0.328421	0.237011		-0.0741692	-1.95447	-2.38971		-0.0759779	-1.60638	-2.07697
10475	ENSG00000164039	protein_coding	BDH2	30.45	35.61	14.15	5.84	26.82	25.83	15.62	4.65		1.16945	0.464714	0.191816		0.963089	0.582417	0.173409		0.225833	-1.10559	-2.3822		-0.0542595	-0.779876	-2.52775
8211	ENSG00000145757	protein_coding	SPATA9	0.16	0.04	0.04	0.03	0.13	0	0	0		0.254658	0.254658	0.192547		0.00763359	0.00763359	0.00763359		-1.97336	-1.97336	-2.37672		-7.03342	-7.03342	-7.03342
18026	ENSG00000220032	protein_coding	RP11-17M16.1	0.16	0.1	0.13	0.03	0.24	0.17	0.06	0.02		0.627329	0.813665	0.192547		0.709544	0.253112	0.0871369		-0.672705	-0.297494	-2.37672		-0.495037	-1.98215	-3.52057
9612	ENSG00000158825	protein_coding	CDA	19.05	8.29	1.68	3.68	24.25	25.48	0.92	2.5		0.4352	0.0882368	0.193218		1.05072	0.0379778	0.10313		-1.20025	-3.50248	-2.3717		0.0713777	-4.7187	-3.27747
9749	ENSG00000160094	protein_coding	ZNF362	9.26	9.02	3.25	1.79	4.52	4.29	4.48	2.07		0.974085	0.351042	0.193392		0.949126	0.991152	0.458084		-0.0378806	-1.51028	-2.3704		-0.075328	-0.0128212	-1.12631
13038	ENSG00000176920	protein_coding	FUT2	0.98	0.41	0.47	0.19	0.57	0.74	0.11	0.1		0.41896	0.480122	0.194699		1.29772	0.194396	0.176883		-1.25511	-1.05853	-2.36068		0.375983	-2.36293	-2.49914
12752	ENSG00000175155	protein_coding	YPEL2	3.59	2.52	0.5	0.7	0.69	1.14	0.55	0.3		0.702033	0.139515	0.19521		1.65123	0.797395	0.435601		-0.51039	-2.8415	-2.3569		0.723541	-0.326633	-1.19892
14832	ENSG00000187193	protein_coding	MT1X	335.61	360.47	967.11	65.7	295.4	321.52	245.9	44.54		1.07407	2.88164	0.195765		1.08842	0.832431	0.150781		0.103093	1.52689	-2.3528		0.122238	-0.264597	-2.72947
12354	ENSG00000172789	protein_coding	HOXC5	0.97	1.05	0.52	0.19	1.2	1.03	1	0.19		1.08239	0.53656	0.196704		0.858451	0.833472	0.159034		0.114219	-0.898188	-2.3459		-0.220192	-0.262794	-2.65259
9650	ENSG00000159208	protein_coding	C1orf51	2.53	4.3	9.04	0.5	6.74	5.26	7.69	1.01		1.69933	3.57211	0.197945		0.780448	1.14093	0.149978		0.764965	1.83677	-2.33682		-0.357626	0.190209	-2.73718
1949	ENSG00000095303	protein_coding	PTGS1	1.62	0.85	5.37	0.32	3.28	3.42	1.47	0.41		0.524985	3.31339	0.198026		1.04267	0.448339	0.125267		-0.929653	1.72831	-2.33624		0.0602825	-1.15734	-2.99693
4440	ENSG00000117266	protein_coding	CDK18	6.11	10.05	12.96	1.21	8.92	9.06	10.68	1.09		1.64474	2.12093	0.198167		1.01569	1.19729	0.122296		0.717859	1.0847	-2.33521		0.0224648	0.259769	-3.03155
11807	ENSG00000169992	protein_coding	NLGN2	0.81	1.18	1.51	0.16	0.98	0.81	1.64	0.08		1.45623	1.86313	0.19852		0.826707	1.67278	0.0825688		0.542235	0.89773	-2.33264		-0.274551	0.74225	-3.59826
12307	ENSG00000172478	protein_coding	C2orf54	0.81	2.17	0.16	0.16	0.47	0.75	1.19	0.11		2.67694	0.19852	0.19852		1.59448	2.52866	0.235669		1.42059	-2.33264	-2.33264		0.673086	1.33837	-2.08517
2106	ENSG00000100100	protein_coding	PIK3IP1	5.13	11.61	1.03	1.02	4.4	4.77	0.51	0.55		2.26291	0.200935	0.198987		1.08407	0.11611	0.125199		1.17818	-2.3152	-2.32926		0.11646	-3.10644	-2.99771
2040	ENSG00000099822	protein_coding	HCN2	0.5	0.44	0.48	0.1	0.5	0.45	0.47	0.18		0.88024	0.96008	0.201597		0.9002	0.94012	0.361277		-0.184032	-0.0587737	-2.31046		-0.151683	-0.0890835	-1.46882
16620	ENSG00000205045	protein_coding	SLFN12L	0.35	0.25	0.09	0.07	0.29	0.36	0.29	0.09		0.7151	0.259259	0.202279		1.24055	1	0.312715		-0.483784	-1.94753	-2.30558		0.31098	0	-1.67708
17725	ENSG00000215277	protein_coding	C14orf164	0.25	0.23	0.13	0.05	0.33	0.21	0.09	0.14		0.920319	0.521912	0.203187		0.637462	0.274924	0.425982		-0.119795	-0.938121	-2.29912		-0.649588	-1.86289	-1.23114
12431	ENSG00000173212	protein_coding	MAB21L3	0.74	0.13	0.12	0.15	0.46	0.35	0.03	0.16		0.176788	0.163293	0.203779		0.761388	0.0672451	0.349241		-2.49991	-2.61447	-2.29492		-0.393296	-3.89443	-1.51771
14774	ENSG00000186847	protein_coding	KRT14	13.52	9.78	68.18	2.76	27.58	27.12	68.99	2.44		0.723393	5.0426	0.204201		0.983322	2.5014	0.088503		-0.467148	2.33417	-2.29194		-0.0242644	1.32273	-3.49813
12215	ENSG00000171992	protein_coding	SYNPO	1.13	0.93	0.86	0.23	0.84	0.84	0.25	0.28		0.823165	0.761273	0.204244		1	0.298454	0.334126		-0.280746	-0.393514	-2.29163		0	-1.74442	-1.58154
5638	ENSG00000128284	protein_coding	APOL3	2.05	1.23	0.44	0.42	1.15	0.62	0.36	0.24		0.600195	0.215017	0.205266		0.539531	0.31364	0.209383		-0.736497	-2.21748	-2.28444		-0.890223	-1.67282	-2.25578
1895	ENSG00000092200	protein_coding	RPGRIP1	0.15	0	0	0.03	0.03	0.02	0.02	0		0.00662252	0.00662252	0.205298		0.677419	0.677419	0.0322581		-7.2384	-7.2384	-2.28421		-0.561879	-0.561879	-4.9542
9087	ENSG00000153976	protein_coding	HS3ST3A1	0.88	0.73	4.25	0.18	2.28	4.11	10.67	0.89		0.829739	4.8252	0.205448		1.80228	4.67821	0.390618		-0.269271	2.27059	-2.28315		0.849823	2.22596	-1.35617
8481	ENSG00000148082	protein_coding	SHC3	0.44	0.2	0.13	0.09	0.1	0.15	0.1	0.04		0.455782	0.297052	0.206349		1.49505	1	0.405941		-1.13358	-1.75121	-2.27684		0.580193	0	-1.30066
15300	ENSG00000196177	protein_coding	ACADSB	16.14	9.49	6.52	3.33	6.49	5.59	6.49	3.23		0.588006	0.404002	0.206369		0.861346	1	0.497766		-0.766098	-1.30756	-2.2767		-0.215334	0	-1.00646
6484	ENSG00000134545	protein_coding	KLRC1	0.39	0.25	0.51	0.08	0.35	0.17	0.11	0		0.641944	1.30691	0.207161		0.487179	0.316239	0.002849		-0.639481	0.386155	-2.27117		-1.03747	-1.66091	-8.45533
7242	ENSG00000138738	protein_coding	PRDM5	1.21	1.45	1.19	0.25	0.86	1.28	1.31	0.2		1.19818	0.983485	0.207267		1.4878	1.52265	0.233449		0.260849	-0.0240255	-2.27044		0.573185	0.606583	-2.09882
5814	ENSG00000130005	protein_coding	GAMT	2.94	7.08	4.55	0.61	3.67	3.88	3.17	0.1		2.40768	1.54743	0.207752		1.05721	0.863797	0.0275129		1.26765	0.629877	-2.26706		0.0802553	-0.211235	-5.18375
7229	ENSG00000138669	protein_coding	PRKG2	0.1	0.03	0.01	0.02	0.38	0.03	0.03	0.01		0.306931	0.108911	0.207921		0.0813648	0.0813648	0.0288714		-1.70402	-3.19878	-2.26589		-3.61945	-3.61945	-5.11422
5084	ENSG00000123453	protein_coding	SARDH	0.1	0.17	0.36	0.02	0.13	0.11	0.43	0.03		1.69307	3.57426	0.207921		0.847328	3.29008	0.236641		0.759641	1.83764	-2.26589		-0.239007	1.71812	-2.07923
173	ENSG00000007372	protein_coding	PAX6	0.1	0.13	0.06	0.02	0.08	0.08	0.05	0.02		1.29703	0.60396	0.207921		1	0.62963	0.259259		0.375212	-0.727474	-2.26589		0	-0.667425	-1.94753
8688	ENSG00000149968	protein_coding	MMP3	0.1	0.15	0.09	0.02	0.03	0.15	0.04	0.01		1.49505	0.90099	0.207921		4.87097	1.32258	0.354839		0.580193	-0.150417	-2.26589		2.28421	0.403356	-1.49476
808	ENSG00000062282	protein_coding	DGAT2	6.52	5.74	2.74	1.36	4.99	4.45	5.34	1.86		0.880386	0.420334	0.20871		0.891805	1.07013	0.372871		-0.183791	-1.25039	-2.26043		-0.165199	0.097781	-1.42325
2962	ENSG00000105472	protein_coding	CLEC11A	3.25	5.57	1.55	0.68	1.96	1.44	1.56	0.39		1.71363	0.477084	0.209474		0.734829	0.796022	0.199388		0.777053	-1.06768	-2.25516		-0.444519	-0.329119	-2.32635
12960	ENSG00000176402	protein_coding	GJC3	0.29	1.29	0.18	0.06	0.18	0.22	0.03	0.03		4.43643	0.621993	0.209622		1.22099	0.171271	0.171271		2.1494	-0.685029	-2.25414		0.288057	-2.54565	-2.54565
4465	ENSG00000117461	protein_coding	PIK3R3	23.76	23.9	9.57	4.98	20.35	17.28	12.84	6.9		1.00589	0.402803	0.209629		0.849147	0.630976	0.339099		0.00847543	-1.31185	-2.25409		-0.235913	-0.664342	-1.56022
14714	ENSG00000186493	protein_coding	C5orf38	118.34	54.07	32.69	24.82	45.59	44.3	22.72	22.42		0.456908	0.276244	0.209741		0.971705	0.498366	0.491786		-1.13002	-1.85598	-2.25332		-0.0414098	-1.00472	-1.0239
166	ENSG00000007255	protein_coding	TRAPPC6A	64.89	89.83	39.61	13.63	29.56	27.96	20.71	12		1.38434	0.610424	0.21006		0.945875	0.700619	0.405974		0.469195	-0.712117	-2.25113		-0.0802791	-0.513298	-1.30054
501	ENSG00000035115	protein_coding	SH3YL1	58.11	80.21	46.1	12.26	38.04	43.37	49.4	11.73		1.38031	0.793327	0.210993		1.14011	1.29863	0.308378		0.464989	-0.334013	-2.24473		0.189176	0.376985	-1.69723
10056	ENSG00000162512	protein_coding	SDC3	15.43	18.34	6.4	3.26	11.15	11.75	9.37	2.82		1.18858	0.414814	0.211328		1.05381	0.840373	0.252982		0.249241	-1.26946	-2.24245		0.0756104	-0.250898	-1.98289
11942	ENSG00000170634	protein_coding	ACYP2	20.1	16.6	10.24	4.26	10.25	8.48	8.2	4.33		0.825879	0.509477	0.21198		0.827334	0.80002	0.422495		-0.275997	-0.972911	-2.238		-0.273458	-0.321893	-1.24299
8781	ENSG00000151224	protein_coding	MAT1A	0.38	0.28	1.86	0.08	0.18	0.37	2.29	0.07		0.737533	4.88451	0.212598		2.04972	12.6575	0.392265		-0.439221	2.28822	-2.2338		1.03543	3.66192	-1.3501
2954	ENSG00000105426	protein_coding	PTPRS	21.42	12.69	6.77	4.58	9.82	8.6	9.98	3.63		0.592456	0.316092	0.213856		0.875776	1.01629	0.369718		-0.75522	-1.66159	-2.22529		-0.191366	0.0233144	-1.4355
2960	ENSG00000105464	protein_coding	GRIN2D	0.19	0.06	0.08	0.04	0.13	0.09	0.16	0.02		0.319372	0.424084	0.21466		0.694656	1.22901	0.160305		-1.64669	-1.23758	-2.21988		-0.525628	0.297494	-2.64111
11881	ENSG00000170379	protein_coding	FAM115C	2.28	1.64	1.64	0.49	1.99	1.82	0.55	0.37		0.719421	0.719421	0.215256		0.914616	0.276745	0.186339		-0.475091	-0.475091	-2.21587		-0.128762	-1.85337	-2.424
3999	ENSG00000113763	protein_coding	UNC5A	0.05	0.23	0.07	0.01	0.12	0.17	0.08	0		4.52941	1.39216	0.215686		1.41322	0.669421	0.00826446		2.17932	0.477322	-2.21299		0.498989	-0.579013	-6.91886
25945	ENSG00000256618	protein_coding	MTRNR2L1	0.05	0.02	0.03	0.01	0.06	0.05	0.02	0		0.411765	0.607843	0.215686		0.836066	0.344262	0.0163934		-1.28011	-0.718229	-2.21299		-0.258312	-1.53842	-5.93074
3736	ENSG00000111713	protein_coding	GYS2	0.05	0	0.02	0.01	0.03	0.02	0.04	0		0.0196078	0.411765	0.215686		0.677419	1.32258	0.0322581		-5.67243	-1.28011	-2.21299		-0.561879	0.403356	-4.9542
10643	ENSG00000164619	protein_coding	BMPER	0.05	0.02	0.02	0.01	0.02	0.04	0.03	0		0.411765	0.411765	0.215686		1.95238	1.47619	0.047619		-1.28011	-1.28011	-2.21299		0.965235	0.561879	-4.39232
4961	ENSG00000122367	protein_coding	LDB3	0.05	0.11	0.03	0.01	0.03	0.08	0.02	0.01		2.17647	0.607843	0.215686		2.6129	0.677419	0.354839		1.12199	-0.718229	-2.21299		1.38565	-0.561879	-1.49476
17660	ENSG00000215018	protein_coding	COL28A1	0.42	0.02	0.06	0.09	0.22	0.02	0.08	0		0.0498812	0.144893	0.216152		0.0950226	0.366516	0.00452489		-4.32536	-2.78694	-2.20988		-3.39559	-1.44805	-7.7879
3078	ENSG00000106003	protein_coding	LFNG	9.58	12.26	8.78	2.07	9.24	7.62	11.81	3.44		1.27972	0.916501	0.216157		0.824694	1.27811	0.372362		0.355829	-0.125791	-2.20985		-0.278069	0.35401	-1.42522
4511	ENSG00000117791	protein_coding	2018-03-02	4.72	4.45	2.91	1.02	3.43	3.8	2.43	0.54		0.942809	0.616607	0.216268		1.10784	0.70854	0.15768		-0.084963	-0.697578	-2.20911		0.14775	-0.497079	-2.66493
7220	ENSG00000138639	protein_coding	ARHGAP24	4.75	5.05	2.6	1.03	4.89	4.87	1.79	1.32		1.06314	0.547464	0.217007		0.995911	0.366183	0.270088		0.0883378	-0.869165	-2.20419		-0.00591148	-1.44936	-1.8885
16576	ENSG00000204869	protein_coding	IGFL4	0.28	2.73	0.15	0.06	0.24	0.03	0.45	0.04		9.71886	0.537367	0.217082		0.128631	1.87137	0.170124		3.28079	-0.896022	-2.20369		-2.95869	0.904094	-2.55534
10706	ENSG00000164904	protein_coding	ALDH7A1	184.52	257.29	103.46	40.07	153.51	151.43	115.37	38.64		1.39437	0.5607	0.217162		0.98645	0.751549	0.251715		0.479616	-0.834698	-2.20315		-0.0196815	-0.412061	-1.99014
10195	ENSG00000163072	protein_coding	NOSTRIN	0.51	0.49	0.17	0.11	0.28	0.47	0.24	0.07		0.960861	0.334638	0.217221		1.67616	0.857651	0.252669		-0.0576003	-1.57933	-2.20276		0.745157	-0.221537	-1.98468
6422	ENSG00000134215	protein_coding	VAV3	48.05	43.68	10.68	10.45	35.16	29.62	7.85	7.21		0.909055	0.222285	0.217498		0.842439	0.223287	0.205085		-0.137561	-2.16952	-2.20093		-0.247356	-2.16303	-2.2857
4264	ENSG00000115935	protein_coding	WIPF1	0.37	0.29	0.67	0.08	0.51	0.31	1.26	0.18		0.784367	1.80863	0.218329		0.608611	2.46771	0.354207		-0.3504	0.854894	-2.19543		-0.716409	1.30317	-1.49733
9271	ENSG00000155760	protein_coding	FZD7	4.72	8.77	5.01	1.03	4.76	4.91	9.24	1.97		1.85787	1.06143	0.218386		1.03151	1.94098	0.413989		0.893649	0.0860061	-2.19505		0.0447522	0.956784	-1.27234
17196	ENSG00000213445	protein_coding	SIPA1	3.8	4.14	4.93	0.83	3.46	4.84	3.12	0.52		1.08945	1.29729	0.218627		1.39873	0.901762	0.150535		0.1236	0.375501	-2.19346		0.484116	-0.149181	-2.73183
3246	ENSG00000107485	protein_coding	GATA3	30.26	38.72	6.58	6.65	17.37	18.79	7.49	7.63		1.27957	0.217475	0.219788		1.08175	0.431236	0.439295		0.355657	-2.20108	-2.18582		0.113361	-1.21345	-1.18674
9100	ENSG00000154080	protein_coding	CHST9	0.14	0.85	0.04	0.03	0.04	0.02	0.03	0		6.03546	0.29078	0.219858		0.512195	0.756098	0.0243902		2.59346	-1.782	-2.18536		-0.965235	-0.403356	-5.35755
18097	ENSG00000221869	protein_coding	CEBPD	37.26	31.74	20.8	8.2	25.59	26.15	13.54	8.67		0.851856	0.558251	0.220096		1.02188	0.529131	0.33883		-0.231319	-0.841014	-2.18379		0.0312296	-0.918302	-1.56137
14692	ENSG00000186399	protein_coding	GOLGA8R	0.73	0.43	0.29	0.16	0.43	0.14	0.23	0.15		0.589603	0.398085	0.220246		0.327146	0.535963	0.350348		-0.762184	-1.32885	-2.18281		-1.61199	-0.899795	-1.51314
11186	ENSG00000167074	protein_coding	TEF	4.67	6.39	5	1.03	4.81	5.19	3.48	0.58		1.36823	1.07065	0.220724		1.07899	0.72355	0.120765		0.45231	0.0984852	-2.17969		0.109676	-0.466835	-3.04973
2961	ENSG00000105467	protein_coding	SYNGR4	0.23	0.09	0.03	0.05	0.36	0.16	0.09	0		0.393939	0.134199	0.220779		0.445983	0.252078	0.00277008		-1.34395	-2.89755	-2.17932		-1.16494	-1.98806	-8.49586
29271	ENSG00000269205	protein_coding	AC005606.1	1.18	0.61	0	0.26	0.46	0.88	0.7	0.06		0.517358	0.00084674	0.220999		1.91106	1.52061	0.132321		-0.950765	-10.2058	-2.17789		0.934375	0.604648	-2.91789
7048	ENSG00000137745	protein_coding	MMP13	0.41	0.32	0	0.09	1.74	1.93	0.02	0.02		0.781022	0.00243309	0.221411		1.10913	0.012062	0.012062		-0.356565	-8.68299	-2.1752		0.149432	-6.37338	-6.37338
12155	ENSG00000171724	protein_coding	VAT1L	1.04	0.79	0.77	0.23	0.79	0.81	0.89	0.28		0.759846	0.740634	0.221902		1.02528	1.12642	0.355247		-0.39622	-0.433167	-2.17201		0.0360242	0.171748	-1.49311
3808	ENSG00000112186	protein_coding	CAP2	7.21	8.2	4.55	1.6	6.35	5.82	4.72	1.86		1.13729	0.631119	0.222022		0.916549	0.743348	0.293025		0.1856	-0.664016	-2.17123		-0.125717	-0.427891	-1.77091
15916	ENSG00000198435	protein_coding	NRARP	2.38	8.51	1	0.53	3.99	4.31	2.98	1.03		3.57455	0.420412	0.223016		1.08018	0.746931	0.258331		1.83776	-1.25013	-2.16478		0.111272	-0.420954	-1.95271
4621	ENSG00000119227	protein_coding	PIGZ	1.57	2.07	0.89	0.35	0.87	0.95	0.96	0.19		1.31827	0.567155	0.223425		1.09185	1.10333	0.219288		0.398644	-0.818186	-2.16214		0.126773	0.141864	-2.1891
6957	ENSG00000137198	protein_coding	GMPR	33.7	21.3	12.4	7.55	13.51	12.93	10.66	5.32		0.632058	0.367971	0.224059		0.957072	0.789061	0.393827		-0.66187	-1.44233	-2.15805		-0.0633006	-0.341792	-1.34437
10737	ENSG00000165029	protein_coding	ABCA1	0.36	0.74	0.03	0.08	0.23	0.23	0.05	0.02		2.05263	0.0858726	0.224377		1	0.220779	0.0909091		1.03747	-3.54166	-2.15601		0	-2.17932	-3.45943
115	ENSG00000006047	protein_coding	YBX2	0.8	0.78	1.13	0.18	0.18	0.11	0.35	0.02		0.975031	1.41199	0.225968		0.61326	1.93923	0.116022		-0.0364797	0.497725	-2.14581		-0.70543	0.955481	-3.10753
9069	ENSG00000153823	protein_coding	PID1	3.65	1.41	6.96	0.83	5.46	5.82	13.84	2.41		0.386469	1.9066	0.227609		1.06592	2.53452	0.441494		-1.37157	0.931003	-2.13537		0.0921019	1.34171	-1.17953
13699	ENSG00000181218	protein_coding	HIST3H2A	38.94	25.1	8.75	8.87	11.7	10.17	10.53	5.54		0.644591	0.224725	0.227806		0.869242	0.900009	0.473549		-0.633545	-2.15377	-2.13412		-0.20217	-0.151989	-1.07841
9323	ENSG00000156219	protein_coding	ART3	4.3	35.13	10	0.98	19.69	18.54	18.52	0.69		8.1681	2.32527	0.228086		0.941598	0.940582	0.0350922		3.03	1.2174	-2.13235		-0.0868173	-0.0883744	-4.83271
5199	ENSG00000124406	protein_coding	ATP8A1	0.44	0.34	0.05	0.1	0.1	0.05	0.11	0.03		0.773243	0.115646	0.229025		0.50495	1.09901	0.306931		-0.371007	-3.11221	-2.12642		-0.985786	0.136204	-1.70402
9321	ENSG00000156206	protein_coding	C15orf26	0.22	0.05	0.1	0.05	0.04	0.18	0.04	0		0.230769	0.457014	0.230769		4.41463	1	0.0243902		-2.11548	-1.12969	-2.11548		2.14229	0	-5.35755
8104	ENSG00000144820	protein_coding	GPR128	0.09	6.05	0.75	0.02	0.31	0.21	2.67	0.01		66.4945	8.25275	0.230769		0.678457	8.58842	0.0353698		6.05516	3.04487	-2.11548		-0.559672	3.10239	-4.82134
3226	ENSG00000107187	protein_coding	LHX3	0.09	0.01	0.02	0.02	0.01	0	0.06	0		0.120879	0.230769	0.230769		0.0909091	5.54545	0.0909091		-3.04836	-2.11548	-2.11548		-3.45943	2.47131	-3.45943
23846	ENSG00000245888	protein_coding	CTD-3203P2.2	0.09	0.32	0.1	0.02	0.03	0.45	0.45	0.01		3.52747	1.10989	0.230769		14.5484	14.5484	0.354839		1.81863	0.150417	-2.11548		3.86279	3.86279	-1.49476
13609	ENSG00000180592	protein_coding	SKIDA1	0.09	0.1	0.13	0.02	0.1	0.12	0.27	0.04		1.10989	1.43956	0.230769		1.19802	2.68317	0.405941		0.150417	0.525628	-2.11548		0.260652	1.42394	-1.30066
4963	ENSG00000122378	protein_coding	FAM213A	44.23	20.74	33.85	10.27	45.13	48.08	32.63	12.61		0.468925	0.765323	0.232213		1.06537	0.723029	0.279431		-1.09257	-0.385859	-2.10648		0.0913482	-0.467876	-1.83944
5925	ENSG00000130707	protein_coding	ASS1	640.81	612.49	293.08	150.19	486.94	462.18	246.82	183.39		0.955806	0.45736	0.234376		0.949152	0.506881	0.376619		-0.0652103	-1.1286	-2.0931		-0.075289	-0.980282	-1.40882
4157	ENSG00000115255	protein_coding	REEP6	3.33	3.71	1.83	0.78	3.32	2.89	2.56	1.01		1.11408	0.549685	0.234464		0.870521	0.771153	0.304426		0.155853	-0.863324	-2.09256		-0.200049	-0.37491	-1.71583
12267	ENSG00000172296	protein_coding	SPTLC3	21.15	15.72	13.46	4.98	25.91	25.36	9.66	4.98		0.743275	0.636424	0.235497		0.978773	0.372853	0.192235		-0.428033	-0.65194	-2.08622		-0.0309531	-1.42332	-2.37906
6330	ENSG00000133328	protein_coding	HRASLS2	2.72	3.69	1.5	0.64	1.36	1.36	1.01	0.61		1.35649	0.551635	0.235575		1	0.742836	0.448935		0.439875	-0.858213	-2.08574		0	-0.428884	-1.15542
2321	ENSG00000100968	protein_coding	NFATC4	1.23	1.89	0.57	0.29	1.14	0.63	0.33	0.2		1.53615	0.463851	0.236393		0.553024	0.290096	0.176161		0.619319	-1.10827	-2.08074		-0.854587	-1.7854	-2.50503
4994	ENSG00000122644	protein_coding	ARL4A	106.11	267.99	55.01	25.11	159.25	155.91	63.79	27.52		2.52557	0.518429	0.236648		0.979027	0.400569	0.172815		1.33661	-0.947782	-2.07918		-0.0305797	-1.31988	-2.5327
13319	ENSG00000178665	protein_coding	ZNF713	0.89	1.64	1.1	0.21	1.07	1.51	0.87	0.35		1.84175	1.23569	0.236813		1.41083	0.813259	0.327731		0.881078	0.305317	-2.07818		0.496545	-0.298214	-1.60942
2014	ENSG00000099337	protein_coding	KCNK6	1.69	0.62	0.67	0.4	0.78	0.79	0.77	0.28		0.367238	0.396807	0.237138		1.0128	0.987196	0.359795		-1.44521	-1.33349	-2.0762		0.0183551	-0.0185917	-1.47475
11329	ENSG00000167703	protein_coding	SLC43A2	18.31	23.98	5.73	4.36	14.86	15.23	18.71	5.5		1.30965	0.312981	0.238163		1.0249	1.25907	0.370164		0.389181	-1.67585	-2.06998		0.0354795	0.332355	-1.43377
7290	ENSG00000139144	protein_coding	PIK3C2G	4.4	6.48	1.45	1.05	4.48	5.13	1.86	1.12		1.47262	0.329698	0.238809		1.14506	0.415309	0.250167		0.558385	-1.60078	-2.06607		0.195419	-1.26774	-1.99903
8438	ENSG00000147576	protein_coding	ADHFE1	1.05	1.29	0.13	0.25	0.43	0.38	0.08	0.15		1.22835	0.124643	0.23882		0.883991	0.187935	0.350348		0.296726	-3.00412	-2.066		-0.177897	-2.41169	-1.51314
12957	ENSG00000176396	protein_coding	EID2	10.63	9.22	4.63	2.54	7.71	8.31	6.07	2.32		0.867369	0.435613	0.239018		1.07781	0.787317	0.300999		-0.205282	-1.19888	-2.06481		0.108104	-0.344984	-1.73217
13859	ENSG00000182352	protein_coding	C17orf77	0.17	0.84	0.41	0.04	0.21	0.11	0.37	0.02		4.91813	2.40351	0.239766		0.526066	1.75829	0.0995261		2.29811	1.26514	-2.0603		-0.926683	0.814176	-3.32878
13466	ENSG00000179542	protein_coding	SLITRK4	0.17	0.57	0.37	0.04	0.45	0.48	0.9	0.05		3.33918	2.16959	0.239766		1.06652	1.99778	0.113082		1.73949	1.11742	-2.0603		0.0929095	0.9984	-3.14456
6481	ENSG00000134533	protein_coding	RERG	5.59	9.01	2.87	1.34	6.59	7.99	5.75	1.1		1.6117	0.513504	0.23985		1.21241	0.872553	0.167046		0.688581	-0.961553	-2.0598		0.277879	-0.196685	-2.58168
6005	ENSG00000131116	protein_coding	ZNF428	36.77	51.55	21.07	8.87	29.72	28.32	19.77	7.68		1.40195	0.573033	0.24125		0.952895	0.66522	0.258437		0.487432	-0.80331	-2.0514		-0.0696105	-0.588097	-1.95212
14426	ENSG00000185133	protein_coding	INPP5J	3.11	5.22	0.39	0.75	0.93	1.08	0.75	0.35		1.67824	0.125683	0.241401		1.16112	0.80666	0.377014		0.746948	-2.99214	-2.05049		0.215513	-0.309968	-1.40731
2659	ENSG00000103253	protein_coding	HAGHL	27.64	24.37	13.07	6.68	16.62	17.13	16.8	5.89		0.881697	0.472884	0.241706		1.03068	1.01083	0.354431		-0.181644	-1.08044	-2.04867		0.0436022	0.0155399	-1.49642
11029	ENSG00000166387	protein_coding	PPFIBP2	17.04	25.64	12.83	4.12	16.43	14.82	12.19	4.4		1.50467	0.752949	0.241829		0.902014	0.741951	0.267847		0.589443	-0.409376	-2.04794		-0.148777	-0.430604	-1.90052
3962	ENSG00000113494	protein_coding	PRLR	1.78	4.49	0.82	0.43	1.04	1.21	0.81	0.09		2.52162	0.460977	0.241999		1.1633	0.779059	0.0874159		1.33435	-1.11723	-2.04693		0.218229	-0.360196	-3.51596
7402	ENSG00000139880	protein_coding	CDH24	1.57	1.52	0.85	0.38	1.24	1.28	0.63	0.41		0.968173	0.541693	0.242521		1.03223	0.508461	0.331185		-0.046663	-0.884452	-2.04382		0.0457674	-0.975791	-1.59429
3649	ENSG00000111077	protein_coding	TENC1	4.62	5.67	3.47	1.12	8.6	6.84	2.5	1.1		1.22722	0.751136	0.242588		0.795373	0.29078	0.128008		0.295398	-0.412854	-2.04342		-0.330297	-1.782	-2.96569
9355	ENSG00000156475	protein_coding	PPP2R2B	0.58	1.57	0.13	0.14	0.26	0.12	0.12	0		2.70396	0.225473	0.242685		0.463602	0.463602	0.00383142		1.43507	-2.14897	-2.04284		-1.10904	-1.10904	-8.02791
13464	ENSG00000179528	protein_coding	LBX2	0.25	0.1	0.15	0.06	0.23	0.07	0.16	0.1		0.40239	0.601594	0.243028		0.307359	0.69697	0.437229		-1.31333	-0.733139	-2.04081		-1.702	-0.520832	-1.19354
16295	ENSG00000203813	protein_coding	HIST1H3H	7.2	6.18	0.44	1.75	2.86	3.51	1.27	0.96		0.858353	0.0612415	0.243161		1.22719	0.44425	0.335897		-0.220357	-4.02935	-2.04002		0.295362	-1.17056	-1.57391
16688	ENSG00000205403	protein_coding	CFI	1.11	0.99	3.95	0.27	0.31	0.18	4.65	0.01		0.891989	3.55626	0.243924		0.581994	14.955	0.0353698		-0.164902	1.83036	-2.03549		-0.780925	3.90255	-4.82134
2888	ENSG00000105088	protein_coding	OLFM2	0.29	4.52	1.42	0.07	1.62	0.67	1.2	0.07		15.5361	4.88316	0.243986		0.413942	0.740901	0.0438001		3.95755	2.28782	-2.03513		-1.2725	-0.432648	-4.51292
9350	ENSG00000156463	protein_coding	SH3RF2	6.05	5.94	5.69	1.48	9.39	7.94	5.87	1.96		0.981821	0.940506	0.244753		0.845597	0.625173	0.208817		-0.0264678	-0.0884914	-2.0306		-0.241958	-0.677673	-2.25969
29106	ENSG00000268423	protein_coding	AC011551.3	0.82	0.16	0.55	0.2	0.17	0.53	0.08	0		0.196102	0.671133	0.244823		3.10526	0.473684	0.00584795		-2.35032	-0.57533	-2.03019		1.63472	-1.078	-7.41785
3319	ENSG00000108176	protein_coding	DNAJC12	10.29	13.8	7.33	2.52	4.6	4.36	7.47	0.64		1.34107	0.71237	0.244971		0.947837	1.62378	0.139318		0.42339	-0.489301	-2.02932		-0.0772885	0.699354	-2.84355
8447	ENSG00000147642	protein_coding	SYBU	7.67	5.68	1.49	1.88	2.27	3.21	1.66	0.36		0.740581	0.194368	0.245209		1.41391	0.731396	0.158961		-0.43327	-2.36313	-2.02791		0.499695	-0.451276	-2.65326
2956	ENSG00000105429	protein_coding	MEGF8	11.96	15.05	5.69	2.95	12.27	12.29	9.83	2.68		1.25834	0.475796	0.246719		1.00163	0.801157	0.218483		0.331521	-1.07158	-2.01906		0.00234948	-0.319843	-2.19441
25679	ENSG00000255501	protein_coding	CARD18	1.53	7.06	0.67	0.38	4.6	3.8	0.25	0.51		4.61202	0.438276	0.248857		0.826125	0.0545534	0.111063		2.2054	-1.19009	-2.00661		-0.275568	-4.19619	-3.17055
15569	ENSG00000197119	protein_coding	SLC25A29	14.17	16.38	3.14	3.53	8.39	10.09	4.39	2		1.15595	0.22165	0.249171		1.2026	0.523299	0.23847		0.209082	-2.17365	-2.00479		0.266154	-0.934293	-2.06812
2942	ENSG00000105376	protein_coding	ICAM5	0.92	3.56	1.37	0.23	1.78	1.8	1.12	0.4		3.86645	1.4886	0.250814		1.01123	0.629422	0.225154		1.95101	0.573956	-1.99531		0.0161107	-0.667901	-2.15101
4349	ENSG00000116667	protein_coding	C1orf21	33.55	22.93	24.19	8.43	13.45	14.34	13.58	5.11		0.683467	0.721022	0.251289		1.06617	1.00966	0.379972		-0.549056	-0.471885	-1.99258		0.0924322	0.0138763	-1.39604
1042	ENSG00000069535	protein_coding	MAOB	0.48	1.59	1.99	0.12	1.16	0.9	2.61	0.15		3.30769	4.13929	0.251559		0.776055	2.24892	0.13006		1.72583	2.04938	-1.99103		-0.365769	1.16923	-2.94275
4858	ENSG00000121064	protein_coding	SCPEP1	92.89	175.85	57.87	23.45	78.76	75.58	67.2	29.3		1.89309	0.622999	0.252457		0.959625	0.853227	0.372024		0.920743	-0.682698	-1.98589		-0.0594578	-0.228999	-1.42653
4252	ENSG00000115839	protein_coding	RAB3GAP1	28.51	23.39	20.57	7.2	19.57	18.95	21.96	8.03		0.82042	0.721511	0.252569		0.96832	1.12212	0.410352		-0.285565	-0.470907	-1.98525		-0.0464435	0.166226	-1.28507
1216	ENSG00000074219	protein_coding	TEAD2	22.49	40.19	24.66	5.74	29.07	27.81	20.69	8.32		1.78698	1.09648	0.255258		0.956658	0.71174	0.28623		0.837525	0.132883	-1.96997		-0.0639251	-0.490577	-1.80475
3687	ENSG00000111341	protein_coding	MGP	86.96	487.38	166.04	22.21	154.05	145.97	568.33	37.08		5.60459	1.90937	0.255413		0.94755	3.68924	0.240706		2.48661	0.933099	-1.96909		-0.0777263	1.88332	-2.05466
7104	ENSG00000137975	protein_coding	CLCA2	66.78	81.41	47.1	17.06	119.39	118.06	49.23	17.07		1.21907	0.705305	0.255477		0.98886	0.412351	0.142984		0.285786	-0.50368	-1.96874		-0.0161616	-1.27806	-2.80607
5187	ENSG00000124313	protein_coding	IQSEC2	10.62	8.78	4.48	2.72	6.59	6.22	3.93	2.74		0.826758	0.4219	0.256191		0.943863	0.596419	0.41587		-0.274462	-1.24503	-1.96471		-0.0833509	-0.745601	-1.2658
3594	ENSG00000110492	protein_coding	MDK	11.12	35.89	5.61	2.85	5.73	6.69	1.7	1.29		3.22732	0.504541	0.256362		1.16751	0.296807	0.225266		1.69034	-0.986957	-1.96375		0.223435	-1.7524	-2.1503
7034	ENSG00000137691	protein_coding	C11orf70	3.39	3.1	2.96	0.87	4.01	2.62	0.96	0.72		0.91448	0.873194	0.256856		0.653453	0.239591	0.179756		-0.128977	-0.195626	-1.96097		-0.613845	-2.06135	-2.47589
9205	ENSG00000155016	protein_coding	CYP2U1	2.22	1.3	0.97	0.57	1.21	1.36	1.26	0.43		0.585772	0.43719	0.257091		1.12386	1.04129	0.355904		-0.771588	-1.19367	-1.95965		0.168468	0.0583694	-1.49044
6778	ENSG00000136161	protein_coding	RCBTB2	5.25	4.79	1.87	1.35	2.92	3.41	1.81	0.98		0.912398	0.356313	0.257284		1.16775	0.619993	0.335844		-0.132265	-1.48878	-1.95856		0.223732	-0.689676	-1.57414
1711	ENSG00000088305	protein_coding	DNMT3B	0.78	0.95	0.26	0.2	1.44	1.45	0.55	0.23		1.21767	0.334187	0.257362		1.00694	0.382373	0.160305		0.284123	-1.58127	-1.95813		0.00997718	-1.38695	-2.64111
15471	ENSG00000196739	protein_coding	COL27A1	0.97	4.05	1.22	0.25	2.22	1.17	1.26	0.1		4.17199	1.25747	0.258496		0.52724	0.567762	0.045475		2.06073	0.33052	-1.95178		-0.923468	-0.816641	-4.45878
13647	ENSG00000180855	protein_coding	ZNF443	0.35	0.68	0	0.09	0.92	0.66	0	0.02		1.94017	0.002849	0.259259		0.717698	0.00108578	0.0228013		0.956184	-8.45533	-1.94753		-0.478551	-9.84706	-5.45474
6927	ENSG00000137033	protein_coding	IL33	0.62	2.16	0.18	0.16	3.57	3.92	0.18	0.25		3.47987	0.291465	0.259259		1.09801	0.0506861	0.0702884		1.79903	-1.7786	-1.94753		0.134894	-4.30227	-3.83057
7745	ENSG00000142541	protein_coding	RPL13A	7495.75	8353.88	4731.81	1944.75	4837.75	4621.66	3238.59	2164.34		1.11448	0.631266	0.259447		0.955333	0.669441	0.447386		0.156374	-0.663681	-1.94649		-0.0659251	-0.57897	-1.16041
13220	ENSG00000178026	protein_coding	FAM211B	2.35	10.29	2.8	0.61	1.39	1.91	2.01	0.45		4.37729	1.19141	0.259889		1.37383	1.44572	0.324227		2.13004	0.252667	-1.94403		0.458205	0.531791	-1.62492
18954	ENSG00000225950	protein_coding	NTF4	6.96	11.17	4.8	1.81	7.88	5.21	3.17	1.12		1.6048	0.6897	0.260164		0.661211	0.40236	0.142241		0.682392	-0.53596	-1.94251		-0.596818	-1.31344	-2.81359
10356	ENSG00000163637	protein_coding	PRICKLE2	0.81	1.86	1.86	0.21	2.94	2.43	2.68	0.22		2.2947	2.2947	0.260173		0.82659	0.911595	0.0751445		1.1983	1.1983	-1.94246		-0.274757	-0.133536	-3.73419
8873	ENSG00000151917	protein_coding	BEND6	1.27	0.76	0.55	0.33	1.39	1.12	0.65	0.31		0.598741	0.433517	0.260425		0.805895	0.468009	0.22358		-0.739996	-1.20584	-1.94106		-0.311336	-1.09539	-2.16114
1775	ENSG00000089335	protein_coding	ZNF302	4.33	2.99	0.43	1.13	4.62	5.18	0.49	0.81		0.690603	0.0995151	0.261141		1.12119	0.106254	0.175503		-0.534072	-3.32894	-1.9371		0.165025	-3.23441	-2.51043
7313	ENSG00000139220	protein_coding	PPFIA2	0.27	0.34	0.19	0.07	0.32	0.11	0.58	0.04		1.2583	0.704797	0.261993		0.345794	1.80997	0.127726		0.331479	-0.50472	-1.9324		-1.53201	0.855965	-2.96888
16379	ENSG00000204176	protein_coding	SYT15	0.65	0.61	0.24	0.17	0.36	0.25	0.05	0.04		0.938556	0.3702	0.262673		0.695291	0.141274	0.113573		-0.0914852	-1.43362	-1.92866		-0.524311	-2.82343	-3.1383
12459	ENSG00000173338	protein_coding	KCNK7	0.95	1	0.09	0.25	0.58	0.27	0.2	0.12		1.05258	0.0956887	0.263933		0.466437	0.345955	0.208262		0.0739247	-3.38551	-1.92176		-1.10025	-1.53134	-2.26353
11946	ENSG00000170667	protein_coding	RASA4B	2.2	4.31	0.87	0.58	1.11	0.59	0.98	0.51		1.95866	0.395729	0.263971		0.531953	0.882988	0.459946		0.969863	-1.33741	-1.92155		-0.910629	-0.179534	-1.12046
8896	ENSG00000152154	protein_coding	TMEM178A	0.23	0.05	0.06	0.06	0.02	0.05	0	0		0.220779	0.264069	0.264069		2.42857	0.047619	0.047619		-2.17932	-1.92101	-1.92101		1.28011	-4.39232	-4.39232
14506	ENSG00000185527	protein_coding	PDE6G	0.23	0.29	0.21	0.06	0.21	0.11	0.23	0.09		1.25974	0.91342	0.264069		0.526066	1.09479	0.43128		0.333126	-0.13065	-1.92101		-0.926683	0.13065	-1.2133
10038	ENSG00000162415	protein_coding	ZSWIM5	0.57	0.8	0.3	0.15	0.46	0.42	0.46	0.2		1.4028	0.527145	0.264448		0.913232	1	0.436009		0.488311	-0.923727	-1.91894		-0.130947	0	-1.19757
6455	ENSG00000134339	protein_coding	SAA2	8.43	8.16	39.53	2.24	15.55	14.2	12.98	3.33		0.967975	4.68877	0.265805		0.913189	0.834737	0.214198		-0.0469578	2.22921	-1.91156		-0.131015	-0.260606	-2.22298
3908	ENSG00000112981	protein_coding	NME5	0.83	0.25	1.47	0.22	0.48	0.47	1.86	0.11		0.302046	1.77016	0.265945		0.97921	3.86902	0.230769		-1.72716	0.823877	-1.9108		-0.0303098	1.95197	-2.11548
9467	ENSG00000157551	protein_coding	KCNJ15	2.48	2.44	4.31	0.66	4.39	3.97	1.49	0.93		0.983877	1.73761	0.266425		0.90435	0.339558	0.212025		-0.0234494	0.797101	-1.9082		-0.145047	-1.55827	-2.2377
13932	ENSG00000182749	protein_coding	PAQR7	12.92	7.5	6.07	3.45	7.85	7.49	2.96	2.69		0.580528	0.469855	0.267085		0.954146	0.377149	0.342759		-0.784563	-1.08971	-1.90463		-0.0677181	-1.40679	-1.54473
4684	ENSG00000119699	protein_coding	TGFB3	1.65	1.79	0.52	0.44	1.31	1.76	0.96	0.6		1.0848	0.315566	0.267111		1.34325	0.733028	0.458429		0.117425	-1.66398	-1.90449		0.425727	-0.448059	-1.12523
15314	ENSG00000196218	protein_coding	RYR1	0.04	0	0	0.01	0.16	0	0	0		0.0243902	0.0243902	0.268293		0.00621118	0.00621118	0.00621118		-5.35755	-5.35755	-1.89812		-7.33092	-7.33092	-7.33092
777	ENSG00000059804	protein_coding	SLC2A3	0.04	0.17	0.18	0.01	0.69	0.96	0.19	0.01		4.17073	4.41463	0.268293		1.39074	0.276411	0.015919		2.0603	2.14229	-1.89812		0.475851	-1.85511	-5.97311
[truncated: 2,670 more rows]
