# Supplementary material for: A natural antisense lncRNA controls breast cancer progression by promoting tumor suppressor gene mRNA stability
Source: PLoS Genet. 2018 Nov 29;14(11):e1007802. doi: 10.1371/journal.pgen.1007802 (PMC6289468; doi:10.1371/journal.pgen.1007802)
Supplement: S3 Table — (XLSX) [file pgen.1007802.s007.xlsx]

## Sheet: Table S3.
Table S3. List of NAT-PC pairs.
NAT: Natural Antisense Transcript, PC: Protein Coding
	For more information please see "Transcriptome-wide analysis of natural antisense transcripts shows their potential role in breast cancer."
	Wenric S, ElGuendi S, Caberg JH, Bezzaou W, Fasquelle C, Charloteaux B, Karim L, Hennuy B, Frères P, Collignon J, Boukerroucha M, Schroeder H, Olivier F, Jossa V, Jerusalem G, Josse C, Bours V.
	Sci Rep. 2017 Dec 12;7(1):17452. doi: 10.1038/s41598-017-17811-2.
	PMID:29234122
0	NAT-Ensembl	PC-Ensembl	PC-Name
1	ENSG00000233355	ENSG00000133019	CHRM3
2	ENSG00000267042	ENSG00000184451	CCR10
3	ENSG00000267698	ENSG00000105270	CLIP3
4	ENSG00000182109	ENSG00000183682	BMP8A
5	ENSG00000250115	ENSG00000177335	C8orf31
6	ENSG00000267566	ENSG00000213494	CCL14
7	ENSG00000258039	ENSG00000185046	ANKS1B
8	ENSG00000258204	ENSG00000185046	ANKS1B
9	ENSG00000232344	ENSG00000171953	ATPAF2
10	ENSG00000260608	ENSG00000064726	BTBD1
11	ENSG00000229931	ENSG00000124788	ATXN1
12	ENSG00000239607	ENSG00000167863	ATP5H
13	ENSG00000272991	ENSG00000185658	BRWD1
14	ENSG00000249290	ENSG00000158258	CLSTN2
15	ENSG00000265100	ENSG00000196704	AMZ2
16	ENSG00000189149	ENSG00000103316	CRYM
17	ENSG00000253406	ENSG00000173210	ABLIM3
18	ENSG00000203416	ENSG00000093072	CECR1
19	ENSG00000260701	ENSG00000140873	ADAMTS18
20	ENSG00000235078	ENSG00000182551	ADI1
21	ENSG00000226482	ENSG00000181092	ADIPOQ
22	ENSG00000267751	ENSG00000172270	BSG
23	ENSG00000233098	ENSG00000205212	CCDC144NL
24	ENSG00000224215	ENSG00000179133	C10orf67
25	ENSG00000262115	ENSG00000141577	AZI1
26	ENSG00000265678	ENSG00000176155	CCDC57
27	ENSG00000224195	ENSG00000148660	CAMK2G
28	ENSG00000213176	ENSG00000198752	CDC42BPB
29	ENSG00000257548	ENSG00000008405	CRY1
30	ENSG00000243273	ENSG00000163646	CLRN1
31	ENSG00000243023	ENSG00000139971	C14orf37
32	ENSG00000251680	ENSG00000145808	ADAMTS19
33	ENSG00000227906	ENSG00000132623	ANKEF1
34	ENSG00000260860	ENSG00000062038	CDH3
35	ENSG00000259216	ENSG00000103995	CEP152
36	ENSG00000260442	ENSG00000196296	ATP2A1
37	ENSG00000230739	ENSG00000185860	C1orf110
38	ENSG00000228086	ENSG00000079335	CDC14A
39	ENSG00000273492	ENSG00000142192	APP
40	ENSG00000250906	ENSG00000163697	APBB2
41	ENSG00000187653	ENSG00000184305	CCSER1
42	ENSG00000251435	ENSG00000164512	ANKRD55
43	ENSG00000215196	ENSG00000176788	BASP1
44	ENSG00000238184	ENSG00000110651	CD81
45	ENSG00000240787	ENSG00000153283	CD96
46	ENSG00000267379	ENSG00000123146	CD97
47	ENSG00000253549	ENSG00000164879	CA3
48	ENSG00000272054	ENSG00000115816	CEBPZ
49	ENSG00000250980	ENSG00000164144	ARFIP1
50	ENSG00000196810	ENSG00000159692	CTBP1
51	ENSG00000254285	ENSG00000198363	ASPH
52	ENSG00000259881	ENSG00000129993	CBFA2T3
53	ENSG00000225062	ENSG00000158428	C2orf62
54	ENSG00000230442	ENSG00000146809	ASB15
55	ENSG00000255921	ENSG00000060982	BCAT1
56	ENSG00000243498	ENSG00000189376	C8orf76
57	ENSG00000271980	ENSG00000150753	CCT5
58	ENSG00000232335	ENSG00000092853	CLSPN
59	ENSG00000250433	ENSG00000158258	CLSTN2
60	ENSG00000224093	ENSG00000137936	BCAR3
61	ENSG00000245573	ENSG00000176697	BDNF
62	ENSG00000272734	ENSG00000148671	ADIRF
63	ENSG00000263707	ENSG00000006740	ARHGAP44
64	ENSG00000262995	ENSG00000183549	ACSM5
65	ENSG00000267532	ENSG00000258315	C17orf49
66	ENSG00000272941	ENSG00000122783	C7orf49
67	ENSG00000248936	ENSG00000154274	C4orf19
68	ENSG00000184551	ENSG00000141551	CSNK1D
69	ENSG00000254278	ENSG00000184374	COLEC10
70	ENSG00000256967	ENSG00000139182	CLSTN3
71	ENSG00000185837	ENSG00000069998	CECR5
72	ENSG00000235831	ENSG00000134107	BHLHE40
73	ENSG00000256661	ENSG00000166535	A2ML1
74	ENSG00000256803	ENSG00000256660	CLEC12B
75	ENSG00000272950	ENSG00000006453	BAIAP2L1
76	ENSG00000234235	ENSG00000176720	BOK
77	ENSG00000225905	ENSG00000235098	ANKRD65
78	ENSG00000270171	ENSG00000171735	CAMTA1
79	ENSG00000269978	ENSG00000171735	CAMTA1
80	ENSG00000257458	ENSG00000185046	ANKS1B
81	ENSG00000185065	ENSG00000242259	C22orf39
82	ENSG00000244676	ENSG00000154642	C21orf91
83	ENSG00000267387	ENSG00000130813	C19orf66
84	ENSG00000258427	ENSG00000179008	C14orf39
85	ENSG00000258099	ENSG00000204842	ATXN2
86	ENSG00000259345	ENSG00000175746	C15orf54
87	ENSG00000259536	ENSG00000128891	C15orf57
88	ENSG00000236876	ENSG00000186409	CCDC30
89	ENSG00000248529	ENSG00000178722	C5orf64
90	ENSG00000248794	ENSG00000131730	CKMT2
91	ENSG00000266535	ENSG00000108684	ASIC2
92	ENSG00000224541	ENSG00000142192	APP
93	ENSG00000228313	ENSG00000100439	ABHD4
94	ENSG00000266994	ENSG00000166246	C16orf71
95	ENSG00000259895	ENSG00000162062	C16orf59
96	ENSG00000272249	ENSG00000104324	CPQ
97	ENSG00000178803	ENSG00000128271	ADORA2A
98	ENSG00000260625	ENSG00000140688	C16orf58
99	ENSG00000243810	ENSG00000089101	C20orf26
100	ENSG00000236830	ENSG00000159231	CBR3
101	ENSG00000226688	ENSG00000188649	CC2D2B
102	ENSG00000272100	ENSG00000154222	CC2D1B
103	ENSG00000262999	ENSG00000188897	CTD-3088G3.8
104	ENSG00000225611	ENSG00000244607	CCDC13
105	ENSG00000235875	ENSG00000102606	ARHGEF7
106	ENSG00000260946	ENSG00000102931	ARL2BP
107	ENSG00000228834	ENSG00000118690	ARMC2
108	ENSG00000234789	ENSG00000148331	ASB6
109	ENSG00000244479	ENSG00000050327	ARHGEF5
110	ENSG00000265489	ENSG00000006740	ARHGAP44
111	ENSG00000261423	ENSG00000166233	ARIH1
112	ENSG00000225126	ENSG00000171735	CAMTA1
113	ENSG00000262678	ENSG00000108509	CAMTA2
114	ENSG00000262429	ENSG00000108509	CAMTA2
115	ENSG00000240499	ENSG00000081803	CADPS2
116	ENSG00000269292	ENSG00000160014	CALM3
117	ENSG00000261191	ENSG00000186073	C15orf41
118	ENSG00000213970	ENSG00000078237	C12orf5
119	ENSG00000256192	ENSG00000185306	C12orf56
120	ENSG00000254244	ENSG00000183117	CSMD1
121	ENSG00000272149	ENSG00000170275	CRTAP
122	ENSG00000273389	ENSG00000138639	ARHGAP24
123	ENSG00000230568	ENSG00000088812	ATRN
124	ENSG00000247081	ENSG00000164929	BAALC
125	ENSG00000253263	ENSG00000155096	AZIN1
126	ENSG00000267667	ENSG00000141376	BCAS3
127	ENSG00000224152	ENSG00000123636	BAZ2B
128	ENSG00000270589	ENSG00000214413	BBIP1
129	ENSG00000237945	ENSG00000241837	ATP5O
130	ENSG00000215283	ENSG00000122705	CLTA
131	ENSG00000267160	ENSG00000180336	C17orf104
132	ENSG00000257815	ENSG00000111596	CNOT2
133	ENSG00000259342	ENSG00000166920	C15orf48
134	ENSG00000269898	ENSG00000154102	C16orf74
135	ENSG00000184441	ENSG00000160226	C21orf2
136	ENSG00000264954	ENSG00000224383	C17orf72
137	ENSG00000262020	ENSG00000038532	CLEC16A
138	ENSG00000255882	ENSG00000110852	CLEC2B
139	ENSG00000227799	ENSG00000162994	CLHC1
140	ENSG00000223392	ENSG00000134873	CLDN10
141	ENSG00000235903	ENSG00000080618	CPB2
142	ENSG00000271215	ENSG00000111269	CREBL2
143	ENSG00000271870	ENSG00000113851	CRBN
144	ENSG00000267092	ENSG00000185761	ADAMTSL5
145	ENSG00000246090	ENSG00000187758	ADH1A
146	ENSG00000235253	ENSG00000072364	AFF4
147	ENSG00000272148	ENSG00000084693	AGBL5
148	ENSG00000259456	ENSG00000101126	ADNP
149	ENSG00000259238	ENSG00000140299	BNIP2
150	ENSG00000270874	ENSG00000107779	BMPR1A
151	ENSG00000259657	ENSG00000140299	BNIP2
152	ENSG00000261393	ENSG00000166164	BRD7
153	ENSG00000254756	ENSG00000174744	BRMS1
154	ENSG00000238141	ENSG00000185658	BRWD1
155	ENSG00000267207	ENSG00000141376	BCAS3
156	ENSG00000219790	ENSG00000151917	BEND6
157	ENSG00000272851	ENSG00000163249	CCNYL1
158	ENSG00000273192	ENSG00000182858	ALG12
159	ENSG00000259600	ENSG00000128918	ALDH1A2
160	ENSG00000259583	ENSG00000184254	ALDH1A3
161	ENSG00000246022	ENSG00000144908	ALDH1L1
162	ENSG00000231028	ENSG00000135541	AHI1
163	ENSG00000257621	ENSG00000268466	AL132989.1
164	ENSG00000267003	ENSG00000006125	AP2B1
165	ENSG00000230482	ENSG00000065413	ANKRD44
166	ENSG00000225636	ENSG00000065413	ANKRD44
167	ENSG00000215068	ENSG00000177721	ANXA2R
168	ENSG00000255351	ENSG00000254598	CSNK2A3
169	ENSG00000260213	ENSG00000166451	CENPN
170	ENSG00000232133	ENSG00000003402	CFLAR
171	ENSG00000083622	ENSG00000001626	CFTR
172	ENSG00000251680	ENSG00000198108	CHSY3
173	ENSG00000261303	ENSG00000117971	CHRNB4
174	ENSG00000261317	ENSG00000177946	CENPBD1
175	ENSG00000272982	ENSG00000134255	CEPT1
176	ENSG00000230155	ENSG00000126001	CEP250
177	ENSG00000261460	ENSG00000140488	CELF6
178	ENSG00000266903	ENSG00000186567	CEACAM19
179	ENSG00000260798	ENSG00000039068	CDH1
180	ENSG00000270177	ENSG00000006837	CDKL3
181	ENSG00000267488	ENSG00000256515	CCL3L3
182	ENSG00000255005	ENSG00000150676	CCDC83
183	ENSG00000250990	ENSG00000135205	CCDC146
184	ENSG00000224066	ENSG00000160050	CCDC28B
185	ENSG00000253875	ENSG00000147419	CCDC25
186	ENSG00000258749	ENSG00000205476	CCDC85C
187	ENSG00000264491	ENSG00000075461	CACNG4
188	ENSG00000203987	ENSG00000148408	CACNA1B
189	ENSG00000261612	ENSG00000205832	C16orf96
190	ENSG00000271858	ENSG00000007402	CACNA2D2
191	ENSG00000256706	ENSG00000151062	CACNA2D4
192	ENSG00000226800	ENSG00000105298	CACTIN
193	ENSG00000241472	ENSG00000114405	C3orf14
194	ENSG00000249509	ENSG00000138658	C4orf21
195	ENSG00000223335	ENSG00000204296	C6orf10
196	ENSG00000225313	ENSG00000184389	A3GALT2
197	ENSG00000241159	ENSG00000258881	AC007040.11
198	ENSG00000258026	ENSG00000111058	ACSS3
199	ENSG00000250007	ENSG00000159251	ACTC1
200	ENSG00000271746	ENSG00000097021	ACOT7
201	ENSG00000248703	ENSG00000267819	AC092850.1
202	ENSG00000229589	ENSG00000114739	ACVR2B
203	ENSG00000268895	ENSG00000121410	A1BG
204	ENSG00000214278	ENSG00000063438	AHRR
205	ENSG00000213005	ENSG00000270024	C8orf44-SGK3
206	ENSG00000257354	ENSG00000221949	C12orf61
207	ENSG00000272345	ENSG00000112304	ACOT13
208	ENSG00000251596	ENSG00000109472	CPE
209	ENSG00000258682	ENSG00000139971	C14orf37
210	ENSG00000255091	ENSG00000175264	CHST1
211	ENSG00000235138	ENSG00000169925	BRD3
212	ENSG00000258857	ENSG00000100490	CDKL1
213	ENSG00000265656	ENSG00000158201	ABHD3
214	ENSG00000228053	ENSG00000241978	AKAP2
215	ENSG00000238280	ENSG00000181915	ADO
216	ENSG00000231621	ENSG00000065413	ANKRD44
217	ENSG00000236213	ENSG00000163171	CDC42EP3
218	ENSG00000233706	ENSG00000143776	CDC42BPA
219	ENSG00000262623	ENSG00000121058	COIL
220	ENSG00000260136	ENSG00000168434	COG7
221	ENSG00000259308	ENSG00000064726	BTBD1
222	ENSG00000217227	ENSG00000183826	BTBD9
223	ENSG00000237491	ENSG00000269831	AL669831.1
224	ENSG00000240498	ENSG00000147889	CDKN2A
225	ENSG00000231216	ENSG00000123594	ATXN3L
226	ENSG00000257097	ENSG00000130779	CLIP1
227	ENSG00000228335	ENSG00000160917	CPSF4
228	ENSG00000243592	ENSG00000164512	ANKRD55
229	ENSG00000270953	ENSG00000158623	COPG2
230	ENSG00000251453	ENSG00000113108	APBB3
231	ENSG00000270553	ENSG00000062725	APPBP2
232	ENSG00000267317	ENSG00000115266	APC2
233	ENSG00000262943	ENSG00000215067	AC027763.2
234	ENSG00000228769	ENSG00000183166	CALN1
235	ENSG00000223653	ENSG00000142867	BCL10
236	ENSG00000235237	ENSG00000133466	C1QTNF6
237	ENSG00000247853	ENSG00000111642	CHD4
238	ENSG00000264932	ENSG00000072210	ALDH3A2
239	ENSG00000255306	ENSG00000006534	ALDH3B1
240	ENSG00000205488	ENSG00000178363	CALML3
241	ENSG00000177553	ENSG00000215910	C1orf167
242	ENSG00000215838	ENSG00000143149	ALDH9A1
243	ENSG00000249942	ENSG00000205595	AREGB
244	ENSG00000231409	ENSG00000021776	AQR
245	ENSG00000259673	ENSG00000189227	C15orf61
246	ENSG00000260228	ENSG00000140945	CDH13
247	ENSG00000258344	ENSG00000094916	CBX5
248	ENSG00000228274	ENSG00000100211	CBY1
249	ENSG00000234290	ENSG00000197536	C5orf56
250	ENSG00000227198	ENSG00000204439	C6orf47
251	ENSG00000237872	ENSG00000116539	ASH1L
252	ENSG00000235919	ENSG00000116539	ASH1L
253	ENSG00000214185	ENSG00000101440	ASIP
254	ENSG00000233255	ENSG00000082438	COBLL1
255	ENSG00000243069	ENSG00000114790	ARHGEF26
256	ENSG00000258658	ENSG00000032219	ARID4A
257	ENSG00000227933	ENSG00000137101	CD72
258	ENSG00000226624	ENSG00000146776	ATXN7L1
259	ENSG00000265486	ENSG00000148655	C10orf11
260	ENSG00000260719	ENSG00000185905	C16orf54
261	ENSG00000236772	ENSG00000197183	C20orf112
262	ENSG00000272263	ENSG00000144712	CAND2
263	ENSG00000203562	ENSG00000108509	CAMTA2
264	ENSG00000213484	ENSG00000107864	CPEB3
265	ENSG00000214549	ENSG00000107864	CPEB3
266	ENSG00000223518	ENSG00000186073	C15orf41
267	ENSG00000226312	ENSG00000003402	CFLAR
268	ENSG00000253766	ENSG00000154162	CDH12
269	ENSG00000258451	ENSG00000214274	ANG
270	ENSG00000269386	ENSG00000167772	ANGPTL4
271	ENSG00000259986	ENSG00000169594	BNC1
272	ENSG00000270050	ENSG00000125962	ARMCX5
273	ENSG00000234459	ENSG00000105792	C7orf63
274	ENSG00000226167	ENSG00000188761	BCL2L15
275	ENSG00000272592	ENSG00000183346	C10orf107
276	ENSG00000223866	ENSG00000004846	ABCB5
277	ENSG00000270035	ENSG00000171735	CAMTA1
278	ENSG00000227045	ENSG00000159409	CELF3
279	ENSG00000241525	ENSG00000187624	C17orf97
280	ENSG00000271614	ENSG00000070961	ATP2B1
281	ENSG00000236035	ENSG00000058668	ATP2B4
282	ENSG00000247728	ENSG00000187951	ARHGAP11B
283	ENSG00000271918	ENSG00000145781	COMMD10
284	ENSG00000234084	ENSG00000135541	AHI1
285	ENSG00000224298	ENSG00000006075	CCL3
286	ENSG00000242634	ENSG00000103591	AAGAB
287	ENSG00000242908	ENSG00000114771	AADAC
288	ENSG00000229776	ENSG00000224389	C4B
289	ENSG00000235043	ENSG00000172493	AFF1
290	ENSG00000270599	ENSG00000197142	ACSL5
291	ENSG00000272173	ENSG00000111678	C12orf57
292	ENSG00000203472	ENSG00000183196	CHST6
293	ENSG00000235910	ENSG00000118137	APOA1
294	ENSG00000259430	ENSG00000154227	CERS3
295	ENSG00000253549	ENSG00000104267	CA2
296	ENSG00000232871	ENSG00000063180	CA11
297	ENSG00000240057	ENSG00000163608	C3orf17
298	ENSG00000225187	ENSG00000239605	C2orf61
299	ENSG00000204860	ENSG00000180071	ANKRD18A
300	ENSG00000226239	ENSG00000101331	CCM2L
301	ENSG00000266441	ENSG00000088756	ARHGAP28
302	ENSG00000241155	ENSG00000031081	ARHGAP31
303	ENSG00000253982	ENSG00000182372	CLN8
304	ENSG00000272609	ENSG00000066405	CLDN18
305	ENSG00000249492	ENSG00000172244	C5orf34
306	ENSG00000254126	ENSG00000269000	AC108868.1
307	ENSG00000272940	ENSG00000100288	CHKB
308	ENSG00000213963	ENSG00000018510	AGPS
309	ENSG00000262818	ENSG00000129221	AIPL1
310	ENSG00000267783	ENSG00000105011	ASF1B
311	ENSG00000263571	ENSG00000108684	ASIC2
312	ENSG00000236456	ENSG00000101440	ASIP
313	ENSG00000236857	ENSG00000178031	ADAMTSL1
314	ENSG00000235374	ENSG00000197381	ADARB1
315	ENSG00000272402	ENSG00000112308	C6orf62
316	ENSG00000236017	ENSG00000169093	ASMTL
317	ENSG00000228863	ENSG00000117091	CD48
318	ENSG00000197813	ENSG00000104894	CD37
319	ENSG00000232113	ENSG00000183831	ANKRD45
320	ENSG00000272146	ENSG00000168374	ARF4
321	ENSG00000258268	ENSG00000075884	ARHGAP15
322	ENSG00000259100	ENSG00000150527	CTAGE5
323	ENSG00000257226	ENSG00000075884	ARHGAP15
324	ENSG00000213772	ENSG00000151693	ASAP2
325	ENSG00000265125	ENSG00000108684	ASIC2
326	ENSG00000230894	ENSG00000148219	ASTN2
327	ENSG00000259381	ENSG00000183475	ASB7
328	ENSG00000223642	ENSG00000123636	BAZ2B
329	ENSG00000259071	ENSG00000125375	ATP5S
330	ENSG00000258851	ENSG00000166170	BAG5
331	ENSG00000272720	ENSG00000128298	BAIAP2L2
332	ENSG00000236044	ENSG00000123191	ATP7B
333	ENSG00000267131	ENSG00000141376	BCAS3
334	ENSG00000233554	ENSG00000086062	B4GALT1
335	ENSG00000236559	ENSG00000171552	BCL2L1
336	ENSG00000199571	ENSG00000180116	C12orf40
337	ENSG00000255520	ENSG00000149179	C11orf49
338	ENSG00000232767	ENSG00000165863	C10orf82
339	ENSG00000273447	ENSG00000138794	CASP6
340	ENSG00000258057	ENSG00000186666	BCDIN3D
341	ENSG00000232969	ENSG00000160226	C21orf2
342	ENSG00000271983	ENSG00000136379	ABHD17C
343	ENSG00000204581	ENSG00000153093	ACOXL
344	ENSG00000269889	ENSG00000184378	ACTRT3
345	ENSG00000253535	ENSG00000042980	ADAM28
346	ENSG00000262332	ENSG00000091262	ABCC6
347	ENSG00000257022	ENSG00000069431	ABCC9
348	ENSG00000255449	ENSG00000087884	AAMDC
349	ENSG00000242083	ENSG00000157426	AASDH
350	ENSG00000246662	ENSG00000268080	AC016885.1
351	ENSG00000254988	ENSG00000078124	ACER3
352	ENSG00000233806	ENSG00000216921	AC131097.4
353	ENSG00000271916	ENSG00000157388	CACNA1D
354	ENSG00000240291	ENSG00000165995	CACNB2
355	ENSG00000248554	ENSG00000172244	C5orf34
356	ENSG00000228212	ENSG00000197603	C5orf42
357	ENSG00000237686	ENSG00000181577	C6orf223
358	ENSG00000200506	ENSG00000205476	CCDC85C
359	ENSG00000241528	ENSG00000187860	CCDC157
360	ENSG00000248636	ENSG00000183273	CCDC60
361	ENSG00000201678	ENSG00000139537	CCDC65
362	ENSG00000261687	ENSG00000166946	CCNDBP1
363	ENSG00000243979	ENSG00000175305	CCNE2
364	ENSG00000234332	ENSG00000079335	CDC14A
365	ENSG00000225106	ENSG00000179242	CDH4
366	ENSG00000260788	ENSG00000140945	CDH13
367	ENSG00000223969	ENSG00000058091	CDK14
368	ENSG00000169075	ENSG00000111860	CEP85L
369	ENSG00000237296	ENSG00000140743	CDR2
370	ENSG00000240498	ENSG00000147883	CDKN2B
371	ENSG00000230310	ENSG00000269693	CTD-2192J16.20
372	ENSG00000227617	ENSG00000172292	CERS6
373	ENSG00000232661	ENSG00000001626	CFTR
374	ENSG00000272030	ENSG00000160679	CHTOP
375	ENSG00000214485	ENSG00000182578	CSF1R
376	ENSG00000180846	ENSG00000133275	CSNK1G2
377	ENSG00000188765	ENSG00000118004	COLEC11
378	ENSG00000224821	ENSG00000134871	COL4A2
379	ENSG00000183535	ENSG00000182871	COL18A1
380	ENSG00000237990	ENSG00000144619	CNTN4
381	ENSG00000248839	ENSG00000080819	CPOX
382	ENSG00000261759	ENSG00000261427	CTD-2349B8.1
383	ENSG00000249252	ENSG00000137449	CPEB2
384	ENSG00000265179	ENSG00000141433	ADCYAP1
385	ENSG00000228499	ENSG00000157985	AGAP1
386	ENSG00000236943	ENSG00000231360	AL592284.1
387	ENSG00000259671	ENSG00000128918	ALDH1A2
388	ENSG00000259544	ENSG00000170776	AKAP13
389	ENSG00000259045	ENSG00000151320	AKAP6
390	ENSG00000171084	ENSG00000189366	ALG1L
391	ENSG00000260372	ENSG00000171885	AQP4
392	ENSG00000273211	ENSG00000177479	ARIH2
393	ENSG00000272678	ENSG00000173175	ADCY5
394	ENSG00000271335	ENSG00000108100	CCNY
395	ENSG00000241648	ENSG00000175161	CADM2
396	ENSG00000255973	ENSG00000047617	ANO2
397	ENSG00000228275	ENSG00000102401	ARMCX3
398	ENSG00000261570	ENSG00000006530	AGK
399	ENSG00000199546	ENSG00000188315	C3orf62
400	ENSG00000201778	ENSG00000163660	CCNL1
401	ENSG00000245156	ENSG00000174871	CNIH2
402	ENSG00000259375	ENSG00000170776	AKAP13
403	ENSG00000259407	ENSG00000170776	AKAP13
404	ENSG00000226701	ENSG00000138303	ASCC1
405	ENSG00000223552	ENSG00000160791	CCR5
406	ENSG00000257663	ENSG00000123395	C12orf44
407	ENSG00000260874	ENSG00000162063	CCNF
408	ENSG00000242908	ENSG00000197953	AADACL2
409	ENSG00000267394	ENSG00000087152	ATXN7L3
410	ENSG00000237285	ENSG00000204296	C6orf10
411	ENSG00000202159	ENSG00000081923	ATP8B1
412	ENSG00000273391	ENSG00000146963	C7orf55-LUC7L2
413	ENSG00000227252	ENSG00000198612	COPS8
414	ENSG00000232667	ENSG00000135218	CD36
415	ENSG00000258260	ENSG00000135469	COQ10A
416	ENSG00000261465	ENSG00000167186	COQ7
417	ENSG00000261765	ENSG00000224470	ATXN1L
418	ENSG00000259985	ENSG00000118276	B4GALT6
419	ENSG00000253851	ENSG00000164929	BAALC
420	ENSG00000261408	ENSG00000161533	ACOX1
421	ENSG00000263765	ENSG00000166960	CCDC178
422	ENSG00000254744	ENSG00000140470	ADAMTS17
423	ENSG00000224574	ENSG00000182871	COL18A1
424	ENSG00000232814	ENSG00000134871	COL4A2
425	ENSG00000254451	ENSG00000180881	CAPS2
426	ENSG00000268001	ENSG00000105483	CARD8
427	ENSG00000259939	ENSG00000153048	CARHSP1
428	ENSG00000263756	ENSG00000204256	BRD2
429	ENSG00000225705	ENSG00000267970	AC004899.1
430	ENSG00000229358	ENSG00000105778	AVL9
431	ENSG00000261546	ENSG00000176715	ACSF3
432	ENSG00000249180	ENSG00000153113	CAST
433	ENSG00000272078	ENSG00000130940	CASZ1
434	ENSG00000243243	ENSG00000105971	CAV2
435	ENSG00000237813	ENSG00000105971	CAV2
436	ENSG00000261656	ENSG00000166546	BEAN1
437	ENSG00000236794	ENSG00000186716	BCR
438	ENSG00000263089	ENSG00000121057	AKAP1
439	ENSG00000238098	ENSG00000167972	ABCA3
440	ENSG00000250869	ENSG00000104218	CSPP1
441	ENSG00000235837	ENSG00000136261	BZW2
442	ENSG00000226167	ENSG00000134262	AP4B1
443	ENSG00000272275	ENSG00000143882	ATP6V1C2
444	ENSG00000254236	ENSG00000155097	ATP6V1C1
445	ENSG00000238168	ENSG00000204842	ATXN2
446	ENSG00000254499	ENSG00000100312	ACR
447	ENSG00000253535	ENSG00000134028	ADAMDEC1
448	ENSG00000241158	ENSG00000163638	ADAMTS9
449	ENSG00000258122	ENSG00000168748	CA7
450	ENSG00000234478	ENSG00000182827	ACBD3
451	ENSG00000230189	ENSG00000267941	AC008267.1
452	ENSG00000260807	ENSG00000269047	AC009041.2
453	ENSG00000226478	ENSG00000170160	CCDC144A
454	ENSG00000258940	ENSG00000150527	CTAGE5
455	ENSG00000237481	ENSG00000154429	CCSAP
456	ENSG00000256164	ENSG00000118971	CCND2
457	ENSG00000223745	ENSG00000122483	CCDC18
458	ENSG00000260510	ENSG00000005187	ACSM3
459	ENSG00000231245	ENSG00000216937	CCDC7
460	ENSG00000229848	ENSG00000184009	ACTG1
461	ENSG00000272660	ENSG00000136518	ACTL6A
462	ENSG00000254373	ENSG00000135083	CCNJL
463	ENSG00000267202	ENSG00000101489	CELF4
464	ENSG00000260892	ENSG00000173546	CSPG4
465	ENSG00000266903	ENSG00000213892	CEACAM16
466	ENSG00000229839	ENSG00000173163	COMMD1
467	ENSG00000254115	ENSG00000170289	CNGB3
468	ENSG00000262050	ENSG00000132361	CLUH
469	ENSG00000262151	ENSG00000179583	CIITA
470	ENSG00000250258	ENSG00000164309	CMYA5
471	ENSG00000230534	ENSG00000095794	CREM
472	ENSG00000257303	ENSG00000062485	CS
473	ENSG00000272426	ENSG00000058453	CROCC
474	ENSG00000267080	ENSG00000161664	ASB16
475	ENSG00000249293	ENSG00000214944	ARHGEF28
476	ENSG00000228024	ENSG00000165092	ALDH1A1
477	ENSG00000243663	ENSG00000006831	ADIPOR2
478	ENSG00000264647	ENSG00000198720	ANKRD13B
479	ENSG00000269903	ENSG00000135407	AVIL
480	ENSG00000235398	ENSG00000231360	AL592284.1
481	ENSG00000204338	ENSG00000268923	AL645922.1
482	ENSG00000267892	ENSG00000182472	CAPN12
483	ENSG00000244137	ENSG00000135773	CAPN9
484	ENSG00000267257	ENSG00000198796	ALPK2
485	ENSG00000261253	ENSG00000167522	ANKRD11
486	ENSG00000262728	ENSG00000198826	ARHGAP11A
487	ENSG00000258430	ENSG00000142208	AKT1
488	ENSG00000259379	ENSG00000128918	ALDH1A2
489	ENSG00000229105	ENSG00000148219	ASTN2
490	ENSG00000254391	ENSG00000118322	ATP10B
491	ENSG00000246982	ENSG00000096070	BRPF3
492	ENSG00000270528	ENSG00000158019	BRE
493	ENSG00000270039	ENSG00000135407	AVIL
494	ENSG00000257748	ENSG00000186960	C14orf23
495	ENSG00000255119	ENSG00000184224	C11orf72
496	ENSG00000258949	ENSG00000179476	C14orf28
497	ENSG00000218426	ENSG00000213121	AL590867.1
498	ENSG00000272405	ENSG00000132692	BCAN
499	ENSG00000258727	ENSG00000213983	AP1G2
500	ENSG00000272825	ENSG00000183250	C21orf67
501	ENSG00000272582	ENSG00000128346	C22orf23
502	ENSG00000249252	ENSG00000163145	C1QTNF7
503	ENSG00000265148	ENSG00000005379	BZRAP1
504	ENSG00000204934	ENSG00000171130	ATP6V0E2
505	ENSG00000262298	ENSG00000121058	COIL
506	ENSG00000250202	ENSG00000163633	C4orf36
507	ENSG00000272017	ENSG00000112237	CCNC
508	ENSG00000237758	ENSG00000135932	CAB39
509	ENSG00000267040	ENSG00000081923	ATP8B1
510	ENSG00000223500	ENSG00000122783	C7orf49
511	ENSG00000259422	ENSG00000169758	C15orf27
512	ENSG00000230175	ENSG00000143149	ALDH9A1
513	ENSG00000259211	ENSG00000140320	BAHD1
514	ENSG00000251563	ENSG00000176571	CNBD1
515	ENSG00000253500	ENSG00000176571	CNBD1
516	ENSG00000260095	ENSG00000162063	CCNF
517	ENSG00000228302	ENSG00000151465	CDC123
518	ENSG00000231652	ENSG00000156535	CD109
519	ENSG00000255108	ENSG00000177697	CD151
520	ENSG00000229267	ENSG00000144452	ABCA12
521	ENSG00000250966	ENSG00000138658	C4orf21
522	ENSG00000229750	ENSG00000115966	ATF2
523	ENSG00000229999	ENSG00000239900	ADSL
524	ENSG00000226864	ENSG00000107669	ATE1
525	ENSG00000203279	ENSG00000197816	CCDC180
526	ENSG00000272288	ENSG00000196821	C6orf106
527	ENSG00000273485	ENSG00000138172	CALHM2
528	ENSG00000240490	ENSG00000077549	CAPZB
529	ENSG00000224043	ENSG00000082258	CCNT2
530	ENSG00000267205	ENSG00000011132	APBA3
531	ENSG00000254902	ENSG00000131620	ANO1
532	ENSG00000272994	ENSG00000135974	C2orf49
533	ENSG00000243024	ENSG00000185306	C12orf56
534	ENSG00000235423	ENSG00000130921	C12orf65
535	ENSG00000252347	ENSG00000215277	C14orf164
536	ENSG00000270531	ENSG00000197548	ATG7
537	ENSG00000270269	ENSG00000184743	ATL3
538	ENSG00000249858	ENSG00000163749	CCDC158
539	ENSG00000250107	ENSG00000006283	CACNA1G
540	ENSG00000261294	ENSG00000196557	CACNA1H
541	ENSG00000273221	ENSG00000134255	CEPT1
542	ENSG00000231073	ENSG00000143418	CERS2
543	ENSG00000258670	ENSG00000179008	C14orf39
544	ENSG00000242097	ENSG00000197953	AADACL2
545	ENSG00000222414	ENSG00000166167	BTRC
546	ENSG00000255118	ENSG00000162174	ASRGL1
547	ENSG00000266456	ENSG00000176912	C18orf56
548	ENSG00000239519	ENSG00000175161	CADM2
549	ENSG00000213904	ENSG00000124469	CEACAM8
550	ENSG00000273289	ENSG00000182257	C22orf26
551	ENSG00000268475	ENSG00000177191	B3GNT8
552	ENSG00000257550	ENSG00000170653	ATF7
553	ENSG00000253535	ENSG00000069206	ADAM7
554	ENSG00000230408	ENSG00000082153	BZW1
555	ENSG00000197644	ENSG00000171094	ALK
556	ENSG00000230737	ENSG00000171094	ALK
557	ENSG00000231393	ENSG00000137101	CD72
558	ENSG00000253389	ENSG00000029534	ANK1
559	ENSG00000261158	ENSG00000103381	CPPED1
560	ENSG00000235082	ENSG00000122218	COPA
561	ENSG00000250431	ENSG00000168594	ADAM29
562	ENSG00000265334	ENSG00000176208	ATAD5
563	ENSG00000254815	ENSG00000185522	C11orf35
564	ENSG00000223741	ENSG00000267976	AP000695.1
565	ENSG00000237027	ENSG00000135299	ANKRD6
566	ENSG00000262967	ENSG00000154945	ANKRD40
567	ENSG00000231964	ENSG00000012779	ALOX5
568	ENSG00000266677	ENSG00000091542	ALKBH5
569	ENSG00000237805	ENSG00000161570	CCL5
570	ENSG00000244926	ENSG00000166199	ALKBH3
571	ENSG00000270605	ENSG00000130770	ATPIF1
572	ENSG00000235790	ENSG00000084636	COL16A1
573	ENSG00000266053	ENSG00000101745	ANKRD12
574	ENSG00000244124	ENSG00000069849	ATP1B3
575	ENSG00000214760	ENSG00000130779	CLIP1
576	ENSG00000258634	ENSG00000156150	ALX3
577	ENSG00000203865	ENSG00000163399	ATP1A1
578	ENSG00000247137	ENSG00000137494	ANKRD42
579	ENSG00000233895	ENSG00000268628	AL121761.2
580	ENSG00000227175	ENSG00000165626	BEND7
581	ENSG00000233471	ENSG00000070371	CLTCL1
582	ENSG00000254559	ENSG00000177951	BET1L
583	ENSG00000258738	ENSG00000198604	BAZ1A
584	ENSG00000254560	ENSG00000129151	BBOX1
585	ENSG00000246090	ENSG00000198099	ADH4
586	ENSG00000264299	ENSG00000064309	CDON
587	ENSG00000259031	ENSG00000183092	BEGAIN
588	ENSG00000231024	ENSG00000196975	ANXA4
589	ENSG00000263219	ENSG00000185722	ANKFY1
590	ENSG00000236352	ENSG00000064787	BCAS1
591	ENSG00000259461	ENSG00000156206	C15orf26
592	ENSG00000259188	ENSG00000104043	ATP8B4
593	ENSG00000233818	ENSG00000159261	CLDN14
594	ENSG00000235785	ENSG00000127152	BCL11B
595	ENSG00000235106	ENSG00000169925	BRD3
596	ENSG00000273262	ENSG00000138107	ACTR1A
597	ENSG00000224251	ENSG00000151632	AKR1C2
598	ENSG00000268677	ENSG00000224420	ADM5
599	ENSG00000234396	ENSG00000162585	C1orf86
600	ENSG00000261095	ENSG00000260456	C16orf95
601	ENSG00000258603	ENSG00000205669	ACOT6
602	ENSG00000228170	ENSG00000137274	BPHL
603	ENSG00000266495	ENSG00000134508	CABLES1
604	ENSG00000267283	ENSG00000133243	BTBD2
605	ENSG00000267765	ENSG00000108797	CNTNAP1
606	ENSG00000253133	ENSG00000158669	AGPAT6
607	ENSG00000157306	ENSG00000213983	AP1G2
608	ENSG00000230393	ENSG00000144218	AFF3
609	ENSG00000224536	ENSG00000159176	CSRP1
610	ENSG00000236508	ENSG00000187527	ATP13A5
611	ENSG00000245311	ENSG00000029153	ARNTL2
612	ENSG00000229851	ENSG00000006756	ARSD
613	ENSG00000253773	ENSG00000156172	C8orf37
614	ENSG00000213290	ENSG00000269693	CTD-2192J16.20
615	ENSG00000246627	ENSG00000151067	CACNA1C
616	ENSG00000240828	ENSG00000012048	BRCA1
617	ENSG00000218857	ENSG00000118507	AKAP7
618	ENSG00000236722	ENSG00000168306	ACOX2
619	ENSG00000255308	ENSG00000129170	CSRP3
620	ENSG00000181227	ENSG00000117054	ACADM
621	ENSG00000241764	ENSG00000105879	CBLL1
622	ENSG00000263531	ENSG00000176208	ATAD5
623	ENSG00000257640	ENSG00000075884	ARHGAP15
624	ENSG00000203574	ENSG00000166734	CASC4
625	ENSG00000249504	ENSG00000249034	AC005609.1
626	ENSG00000213409	ENSG00000173715	C11orf80
627	ENSG00000255929	ENSG00000166025	AMOTL1
628	ENSG00000258554	ENSG00000123374	CDK2
629	ENSG00000264701	ENSG00000108465	CDK5RAP3
630	ENSG00000237819	ENSG00000105810	CDK6
631	ENSG00000234026	ENSG00000173124	C10orf129
632	ENSG00000226688	ENSG00000173088	C10orf131
633	ENSG00000249930	ENSG00000048342	CC2D2A
634	ENSG00000206249	ENSG00000101425	BPI
635	ENSG00000228451	ENSG00000104765	BNIP3L
636	ENSG00000231739	ENSG00000064989	CALCRL
637	ENSG00000180139	ENSG00000107796	ACTA2
638	ENSG00000231663	ENSG00000168275	COA6
639	ENSG00000214548	ENSG00000267918	AL117190.2
640	ENSG00000226526	ENSG00000159363	ATP13A2
641	ENSG00000226981	ENSG00000205212	CCDC144NL
642	ENSG00000260276	ENSG00000153048	CARHSP1
643	ENSG00000273133	ENSG00000048342	CC2D2A
644	ENSG00000251203	ENSG00000104765	BNIP3L
645	ENSG00000267604	ENSG00000231256	C17orf105
646	ENSG00000259364	ENSG00000140320	BAHD1
647	ENSG00000240854	ENSG00000196353	CPNE4
648	ENSG00000257718	ENSG00000139117	CPNE8
649	ENSG00000265750	ENSG00000154040	CABYR
650	ENSG00000205885	ENSG00000139178	C1RL
651	ENSG00000196656	ENSG00000145362	ANK2
652	ENSG00000232682	ENSG00000151150	ANK3
653	ENSG00000259462	ENSG00000103723	AP3B2
654	ENSG00000258274	ENSG00000169372	CRADD
655	ENSG00000234779	ENSG00000173068	BNC2
656	ENSG00000122432	ENSG00000117151	CTBS
657	ENSG00000228204	ENSG00000106078	COBL
658	ENSG00000259736	ENSG00000140577	CRTC3
659	ENSG00000218793	ENSG00000272514	C6ORF165
660	ENSG00000259699	ENSG00000140526	ABHD2
661	ENSG00000251374	ENSG00000152348	ATG10
662	ENSG00000134297	ENSG00000177119	ANO6
663	ENSG00000234758	ENSG00000164398	ACSL6
664	ENSG00000248641	ENSG00000132466	ANKRD17
665	ENSG00000240401	ENSG00000115355	CCDC88A
666	ENSG00000225715	ENSG00000165288	BRWD3
667	ENSG00000254433	ENSG00000149313	AASDHPPT
668	ENSG00000180189	ENSG00000139971	C14orf37
669	ENSG00000203808	ENSG00000112276	BVES
670	ENSG00000258655	ENSG00000100852	ARHGAP5
671	ENSG00000263159	ENSG00000162104	ADCY9
672	ENSG00000231884	ENSG00000164045	CDC25A
673	ENSG00000254907	ENSG00000166181	API5
674	ENSG00000233025	ENSG00000170632	ARMC10
675	ENSG00000226334	ENSG00000165029	ABCA1
676	ENSG00000258457	ENSG00000100802	C14orf93
677	ENSG00000254710	ENSG00000166250	CLMP
678	ENSG00000248626	ENSG00000170214	ADRA1B
679	ENSG00000236031	ENSG00000117020	AKT3
680	ENSG00000257489	ENSG00000075089	ACTR6
681	ENSG00000260083	ENSG00000099385	BCL7C
682	ENSG00000270409	ENSG00000206560	ANKRD28
683	ENSG00000224318	ENSG00000134121	CHL1
684	ENSG00000226803	ENSG00000112208	BAG2
685	ENSG00000231979	ENSG00000133019	CHRM3
686	ENSG00000262413	ENSG00000141522	ARHGDIA
687	ENSG00000235236	ENSG00000177479	ARIH2
688	ENSG00000220695	ENSG00000112249	ASCC3
689	ENSG00000182625	ENSG00000137845	ADAM10
690	ENSG00000232725	ENSG00000101986	ABCD1
691	ENSG00000253406	ENSG00000157510	AFAP1L1
692	ENSG00000257038	ENSG00000110237	ARHGEF17
693	ENSG00000272910	ENSG00000136518	ACTL6A
694	ENSG00000272719	ENSG00000075624	ACTB
695	ENSG00000245205	ENSG00000139154	AEBP2
696	ENSG00000257002	ENSG00000168539	CHRM1
697	ENSG00000228363	ENSG00000115561	CHMP3
698	ENSG00000230575	ENSG00000148655	C10orf11
699	ENSG00000267165	ENSG00000255112	CHMP1B
700	ENSG00000236523	ENSG00000133063	CHIT1
701	ENSG00000251379	ENSG00000163145	C1QTNF7
702	ENSG00000242267	ENSG00000269709	AL109659.1
703	ENSG00000236308	ENSG00000213341	CHUK
704	ENSG00000271989	ENSG00000175279	APITD1
705	ENSG00000245281	ENSG00000104763	ASAH1
706	ENSG00000245904	ENSG00000133639	BTG1
707	ENSG00000264340	ENSG00000150656	CNDP1
708	ENSG00000223820	ENSG00000138138	ATAD1
709	ENSG00000267628	ENSG00000166377	ATP9B
710	ENSG00000235066	ENSG00000125633	CCDC93
711	ENSG00000225473	ENSG00000127249	ATP13A4
712	ENSG00000236325	ENSG00000093072	CECR1
713	ENSG00000236915	ENSG00000016602	CLCA4
714	ENSG00000260279	ENSG00000167522	ANKRD11
715	ENSG00000230043	ENSG00000124243	BCAS4
716	ENSG00000181800	ENSG00000048740	CELF2
717	ENSG00000239265	ENSG00000163646	CLRN1
718	ENSG00000257378	ENSG00000167580	AQP2
719	ENSG00000223813	ENSG00000106069	CHN2
720	ENSG00000272620	ENSG00000196526	AFAP1
721	ENSG00000224713	ENSG00000240771	ARHGEF25
722	ENSG00000238708	ENSG00000115977	AAK1
723	ENSG00000223770	ENSG00000153956	CACNA2D1
724	ENSG00000224090	ENSG00000181378	CCDC108
725	ENSG00000255856	ENSG00000110987	BCL7A
726	ENSG00000233125	ENSG00000203910	C1orf146
727	ENSG00000247228	ENSG00000157335	CLEC18C
728	ENSG00000257058	ENSG00000124942	AHNAK
729	ENSG00000217643	ENSG00000143970	ASXL2
730	ENSG00000261872	ENSG00000004897	CDC27
731	ENSG00000248778	ENSG00000236699	ARHGEF38
732	ENSG00000213222	ENSG00000197927	C2orf27A
733	ENSG00000233131	ENSG00000154518	ATP5G3
734	ENSG00000225745	ENSG00000182240	BACE2
735	ENSG00000240868	ENSG00000240654	C1QTNF9
736	ENSG00000272432	ENSG00000117616	C1orf63
737	ENSG00000254294	ENSG00000156802	ATAD2
738	ENSG00000227392	ENSG00000179066	AC020907.1
739	ENSG00000243256	ENSG00000101542	CDH20
740	ENSG00000233058	ENSG00000133657	ATP13A3
741	ENSG00000232888	ENSG00000072609	CHFR
742	ENSG00000258938	ENSG00000100916	BRMS1L
743	ENSG00000224852	ENSG00000075884	ARHGAP15
744	ENSG00000225180	ENSG00000181409	AATK
745	ENSG00000167984	ENSG00000103351	CLUAP1
746	ENSG00000186715	ENSG00000058453	CROCC
747	ENSG00000238142	ENSG00000058453	CROCC
748	ENSG00000240889	ENSG00000133597	ADCK2
749	ENSG00000199377	ENSG00000198520	C1orf228
750	ENSG00000263740	ENSG00000206560	ANKRD28
751	ENSG00000273090	ENSG00000150938	CRIM1
752	ENSG00000260919	ENSG00000179335	CLK3
753	ENSG00000237773	ENSG00000106546	AHR
754	ENSG00000240521	ENSG00000163751	CPA3
755	ENSG00000244198	ENSG00000244693	CTAGE8
756	ENSG00000255031	ENSG00000110721	CHKA
757	ENSG00000259357	ENSG00000143418	CERS2
758	ENSG00000246115	ENSG00000166527	CLEC4D
759	ENSG00000261471	ENSG00000103187	COTL1
760	ENSG00000260577	ENSG00000062038	CDH3
761	ENSG00000260114	ENSG00000174939	ASPHD1
762	ENSG00000227588	ENSG00000144619	CNTN4
763	ENSG00000213904	ENSG00000079385	CEACAM1
764	ENSG00000259054	ENSG00000259003	AE000662.92
765	ENSG00000173811	ENSG00000244607	CCDC13
766	ENSG00000236539	ENSG00000162779	AXDND1
767	ENSG00000234396	ENSG00000203301	AL590822.1
768	ENSG00000266101	ENSG00000067191	CACNB1
769	ENSG00000260650	ENSG00000140932	CMTM2
770	ENSG00000262580	ENSG00000141527	CARD14
771	ENSG00000234699	ENSG00000138172	CALHM2
772	ENSG00000225527	ENSG00000165995	CACNB2
773	ENSG00000271848	ENSG00000172650	AGAP5
774	ENSG00000243715	ENSG00000157445	CACNA2D3
775	ENSG00000205583	ENSG00000268891	AC006014.1
776	ENSG00000258424	ENSG00000198668	CALM1
777	ENSG00000238272	ENSG00000183831	ANKRD45
778	ENSG00000249558	ENSG00000159685	CHCHD6
779	ENSG00000260267	ENSG00000140691	ARMC5
780	ENSG00000215039	ENSG00000139193	CD27
781	ENSG00000231560	ENSG00000172322	CLEC12A
782	ENSG00000249417	ENSG00000155893	ACPL2
783	ENSG00000256789	ENSG00000184743	ATL3
784	ENSG00000267787	ENSG00000081923	ATP8B1
785	ENSG00000261250	ENSG00000162779	AXDND1
786	ENSG00000247934	ENSG00000123106	CCDC91
787	ENSG00000238072	ENSG00000158467	AHCYL2
788	ENSG00000214725	ENSG00000103502	CDIPT
789	ENSG00000184612	ENSG00000112186	CAP2
790	ENSG00000245105	ENSG00000175899	A2M
791	ENSG00000230113	ENSG00000184060	ADAP2
792	ENSG00000236432	ENSG00000169031	COL4A3
793	ENSG00000258302	ENSG00000070961	ATP2B1
794	ENSG00000253809	ENSG00000112280	COL9A1
795	ENSG00000246090	ENSG00000172955	ADH6
796	ENSG00000259595	ENSG00000166734	CASC4
797	ENSG00000256271	ENSG00000151067	CACNA1C
798	ENSG00000231163	ENSG00000121904	CSMD2
799	ENSG00000253439	ENSG00000164463	CREBRF
800	ENSG00000236617	ENSG00000072609	CHFR
801	ENSG00000235060	ENSG00000135847	ACBD6
802	ENSG00000259314	ENSG00000140577	CRTC3
803	ENSG00000260898	ENSG00000159322	ADPGK
804	ENSG00000234352	ENSG00000181072	CHRM2
805	ENSG00000241782	ENSG00000087884	AAMDC
806	ENSG00000272368	ENSG00000139624	CERS5
807	ENSG00000231294	ENSG00000115361	ACADL
808	ENSG00000248278	ENSG00000159199	ATP5G1
809	ENSG00000250929	ENSG00000236939	C8orf56
810	ENSG00000249210	ENSG00000268423	AC011551.3
811	ENSG00000267727	ENSG00000245848	CEBPA
812	ENSG00000265451	ENSG00000074054	CLASP1
813	ENSG00000222035	ENSG00000182329	AC079354.1
814	ENSG00000168967	ENSG00000154162	CDH12
815	ENSG00000260927	ENSG00000070770	CSNK2A2
816	ENSG00000226688	ENSG00000107443	CCNJ
817	ENSG00000233875	ENSG00000160716	CHRNB2
818	ENSG00000264538	ENSG00000176390	CRLF3
819	ENSG00000224063	ENSG00000064989	CALCRL
820	ENSG00000242428	ENSG00000163689	C3orf67
821	ENSG00000268189	ENSG00000011243	AKAP8L
822	ENSG00000248027	ENSG00000165895	ARHGAP42
823	ENSG00000261416	ENSG00000102879	CORO1A
824	ENSG00000241684	ENSG00000163638	ADAMTS9
825	ENSG00000268041	ENSG00000076928	ARHGEF1
826	ENSG00000236137	ENSG00000134256	CD101
827	ENSG00000272782	ENSG00000006453	BAIAP2L1
828	ENSG00000259285	ENSG00000128918	ALDH1A2
829	ENSG00000229953	ENSG00000132692	BCAN
830	ENSG00000247193	ENSG00000047365	ARAP2
831	ENSG00000269609	ENSG00000120055	C10orf95
832	ENSG00000260372	ENSG00000154080	CHST9
833	ENSG00000230479	ENSG00000159261	CLDN14
834	ENSG00000228986	ENSG00000155962	CLIC2
835	ENSG00000228655	ENSG00000075884	ARHGAP15
836	ENSG00000273261	ENSG00000058063	ATP11B
837	ENSG00000254459	ENSG00000087884	AAMDC
838	ENSG00000227769	ENSG00000144452	ABCA12
839	ENSG00000231749	ENSG00000154258	ABCA9
840	ENSG00000250685	ENSG00000140955	ADAD2
841	ENSG00000257759	ENSG00000139985	ADAM21
842	ENSG00000232194	ENSG00000143199	ADCY10
843	ENSG00000271936	ENSG00000138031	ADCY3
844	ENSG00000228283	ENSG00000118492	ADGB
845	ENSG00000267469	ENSG00000104964	AES
846	ENSG00000223537	ENSG00000155085	AK9
847	ENSG00000234684	ENSG00000203630	AL136531.1
848	ENSG00000229312	ENSG00000107282	APBA1
849	ENSG00000231758	ENSG00000075884	ARHGAP15
850	ENSG00000260833	ENSG00000225485	ARHGAP23
851	ENSG00000223343	ENSG00000177479	ARIH2
852	ENSG00000233912	ENSG00000134108	ARL8B
853	ENSG00000265697	ENSG00000108684	ASIC2
854	ENSG00000261286	ENSG00000064270	ATP2C2
855	ENSG00000135253	ENSG00000128524	ATP6V1F
856	ENSG00000242479	ENSG00000175054	ATR
857	ENSG00000232333	ENSG00000125864	BFSP1
858	ENSG00000249993	ENSG00000170819	BFSP2
859	ENSG00000254102	ENSG00000180828	BHLHE22
860	ENSG00000177853	ENSG00000095585	BLNK
861	ENSG00000259409	ENSG00000104081	BMF
862	ENSG00000267049	ENSG00000167595	C19orf55
863	ENSG00000205861	ENSG00000205863	C1QTNF9B
864	ENSG00000241990	ENSG00000182257	C22orf26
865	ENSG00000256462	ENSG00000178363	CALML3
866	ENSG00000227805	ENSG00000188649	CC2D2B
867	ENSG00000125631	ENSG00000125633	CCDC93
868	ENSG00000248839	ENSG00000080822	CLDND1
869	ENSG00000269802	ENSG00000125656	CLPP
870	ENSG00000188206	ENSG00000203667	COX20
871	ENSG00000272568	ENSG00000106066	CPVL
872	ENSG00000223643	ENSG00000058453	CROCC
873	ENSG00000247151	ENSG00000176102	CSTF3
874	ENSG00000159860	ENSG00000271321	CTAGE6
875	ENSG00000206698	ENSG00000251606	CTD-2215E18.1
876	ENSG00000218793	ENSG00000213204	C6orf165
877	ENSG00000233251	ENSG00000055813	CCDC85A
878	ENSG00000268189	ENSG00000105127	AKAP8
879	ENSG00000244198	ENSG00000213214	ARHGEF35
880	ENSG00000250536	ENSG00000117724	CENPF
881	ENSG00000258580	ENSG00000151320	AKAP6
882	ENSG00000234203	ENSG00000108509	CAMTA2
883	ENSG00000227659	ENSG00000125246	CLYBL
884	ENSG00000244535	ENSG00000186714	CCDC73
885	ENSG00000237718	ENSG00000102974	CTCF
886	ENSG00000225670	ENSG00000162706	CADM3
887	ENSG00000254967	ENSG00000064309	CDON
888	ENSG00000257605	ENSG00000139637	C12orf10
889	ENSG00000203897	ENSG00000162641	AKNAD1
890	ENSG00000241114	ENSG00000170634	ACYP2
891	ENSG00000244701	ENSG00000006530	AGK
892	ENSG00000234393	ENSG00000165806	CASP7
893	ENSG00000268583	ENSG00000105483	CARD8
894	ENSG00000257303	ENSG00000257727	CNPY2
895	ENSG00000272056	ENSG00000084693	AGBL5
896	ENSG00000259219	ENSG00000140470	ADAMTS17
897	ENSG00000261407	ENSG00000140526	ABHD2
898	ENSG00000243155	ENSG00000234237	AL162431.1
899	ENSG00000264229	ENSG00000074054	CLASP1
900	ENSG00000105988	ENSG00000107864	CPEB3
901	ENSG00000236336	ENSG00000153046	CDYL
902	ENSG00000263165	ENSG00000185722	ANKFY1
903	ENSG00000261386	ENSG00000102974	CTCF
904	ENSG00000259356	ENSG00000140470	ADAMTS17
905	ENSG00000255115	ENSG00000087884	AAMDC
906	ENSG00000257588	ENSG00000161798	AQP5
907	ENSG00000201176	ENSG00000145439	CBR4
908	ENSG00000239300	ENSG00000151694	ADAM17
909	ENSG00000269774	ENSG00000093072	CECR1
910	ENSG00000223760	ENSG00000152076	CCDC74B
911	ENSG00000226625	ENSG00000106714	CNTNAP3
912	ENSG00000205763	ENSG00000105778	AVL9
913	ENSG00000251495	ENSG00000152348	ATG10
914	ENSG00000253200	ENSG00000158941	CCAR2
915	ENSG00000252821	ENSG00000105778	AVL9
916	ENSG00000229054	ENSG00000105778	AVL9
917	ENSG00000268729	ENSG00000160469	BRSK1
918	ENSG00000273002	ENSG00000116584	ARHGEF2
919	ENSG00000266490	ENSG00000176390	CRLF3
920	ENSG00000250961	ENSG00000169067	ACTBL2
921	ENSG00000205559	ENSG00000100288	CHKB
922	ENSG00000213430	ENSG00000154162	CDH12
923	ENSG00000257588	ENSG00000167580	AQP2
924	ENSG00000268375	ENSG00000142513	ACPT
925	ENSG00000265992	ENSG00000157445	CACNA2D3
926	ENSG00000236530	ENSG00000163297	ANTXR2
927	ENSG00000260467	ENSG00000159625	CCDC135
928	ENSG00000240521	ENSG00000153002	CPB1
929	ENSG00000258056	ENSG00000135404	CD63
930	ENSG00000236813	ENSG00000131089	ARHGEF9
931	ENSG00000223725	ENSG00000118260	CREB1
932	ENSG00000241067	ENSG00000103222	ABCC1
933	ENSG00000272854	ENSG00000075790	BCAP29
934	ENSG00000230212	ENSG00000159228	CBR1
935	ENSG00000236449	ENSG00000138435	CHRNA1
936	ENSG00000259499	ENSG00000166734	CASC4
937	ENSG00000247324	ENSG00000261611	AC010547.9
938	ENSG00000242262	ENSG00000145244	CORIN
939	ENSG00000237781	ENSG00000143382	ADAMTSL4
940	ENSG00000230970	ENSG00000244607	CCDC13
941	ENSG00000253960	ENSG00000268080	AC016885.1
942	ENSG00000203900	ENSG00000101204	CHRNA4
943	ENSG00000255234	ENSG00000137500	CCDC90B
944	ENSG00000233392	ENSG00000226321	AC104809.3
945	ENSG00000248988	ENSG00000164123	C4orf45
946	ENSG00000258435	ENSG00000089053	ANAPC5
947	ENSG00000205890	ENSG00000162069	CCDC64B
948	ENSG00000234185	ENSG00000241258	CRCP
949	ENSG00000227073	ENSG00000080802	CNOT4
950	ENSG00000237003	ENSG00000122483	CCDC18
951	ENSG00000267615	ENSG00000161533	ACOX1
952	ENSG00000272509	ENSG00000175305	CCNE2
953	ENSG00000249421	ENSG00000145808	ADAMTS19
954	ENSG00000224043	ENSG00000153086	ACMSD
955	ENSG00000236526	ENSG00000132640	BTBD3
956	ENSG00000234601	ENSG00000133019	CHRM3
957	ENSG00000247572	ENSG00000131730	CKMT2
958	ENSG00000236723	ENSG00000157184	CPT2
959	ENSG00000199899	ENSG00000186710	CCDC42B
960	ENSG00000241456	ENSG00000127377	CRYGN
961	ENSG00000267580	ENSG00000245848	CEBPA
962	ENSG00000257284	ENSG00000075884	ARHGAP15
963	ENSG00000256885	ENSG00000166037	CEP57
964	ENSG00000254138	ENSG00000113361	CDH6
965	ENSG00000270412	ENSG00000204291	COL15A1
966	ENSG00000256339	ENSG00000111339	ART4
967	ENSG00000228663	ENSG00000101126	ADNP
968	ENSG00000231903	ENSG00000182329	AC079354.1
969	ENSG00000272967	ENSG00000144843	ADPRH
970	ENSG00000258525	ENSG00000100473	COCH
971	ENSG00000203321	ENSG00000156017	C9orf41
972	ENSG00000228544	ENSG00000213213	CCDC183
973	ENSG00000232934	ENSG00000197142	ACSL5
974	ENSG00000245148	ENSG00000186635	ARAP1
975	ENSG00000267493	ENSG00000099622	CIRBP
976	ENSG00000215544	ENSG00000161103	AC008132.13
977	ENSG00000226332	ENSG00000130706	ADRM1
978	ENSG00000259948	ENSG00000140526	ABHD2
979	ENSG00000267571	ENSG00000105519	CAPS
980	ENSG00000238160	ENSG00000197536	C5orf56
981	ENSG00000233223	ENSG00000129226	CD68
982	ENSG00000267458	ENSG00000179218	CALR
983	ENSG00000267707	ENSG00000101489	CELF4
984	ENSG00000242798	ENSG00000166997	CNPY4
985	ENSG00000255920	ENSG00000118971	CCND2
986	ENSG00000250790	ENSG00000072609	CHFR
987	ENSG00000259462	ENSG00000214575	CPEB1
988	ENSG00000264672	ENSG00000181013	C17orf47
989	ENSG00000234848	ENSG00000269755	CTD-3105H18.18
990	ENSG00000268516	ENSG00000269545	CTD-3138B18.4
991	ENSG00000268120	ENSG00000183248	CTD-3193O13.9
992	ENSG00000268309	ENSG00000141979	CTD-3222D19.2
993	ENSG00000273361	ENSG00000144579	CTDSP1
994	ENSG00000257953	ENSG00000175215	CTDSP2
995	ENSG00000259335	ENSG00000137770	CTDSPL2
996	ENSG00000259563	ENSG00000137770	CTDSPL2
997	ENSG00000179523	ENSG00000137770	CTDSPL2
998	ENSG00000227220	ENSG00000118523	CTGF
999	ENSG00000267764	ENSG00000134030	CTIF
1000	ENSG00000267762	ENSG00000134030	CTIF
1001	ENSG00000253404	ENSG00000044115	CTNNA1
1002	ENSG00000223427	ENSG00000066032	CTNNA2
1003	ENSG00000229385	ENSG00000066032	CTNNA2
1004	ENSG00000262903	ENSG00000040531	CTNS
1005	ENSG00000271984	ENSG00000064601	CTSA
1006	ENSG00000235027	ENSG00000117984	CTSD
1007	ENSG00000246889	ENSG00000085733	CTTN
1008	ENSG00000259385	ENSG00000233932	CTXN2
1009	ENSG00000259235	ENSG00000233932	CTXN2
1010	ENSG00000273314	ENSG00000055130	CUL1
1011	ENSG00000245261	ENSG00000112659	CUL9
1012	ENSG00000230110	ENSG00000257923	CUX1
1013	ENSG00000227492	ENSG00000095485	CWF19L1
1014	ENSG00000230224	ENSG00000095485	CWF19L1
1015	ENSG00000232260	ENSG00000154639	CXADR
1016	ENSG00000250167	ENSG00000145824	CXCL14
1017	ENSG00000213904	ENSG00000189377	CXCL17
1018	ENSG00000245869	ENSG00000160683	CXCR5
1019	ENSG00000226484	ENSG00000205081	CXorf30
1020	ENSG00000229491	ENSG00000147113	CXorf36
1021	ENSG00000241769	ENSG00000197620	CXorf40A
1022	ENSG00000235703	ENSG00000197021	CXorf40B
1023	ENSG00000245384	ENSG00000168772	CXXC4
1024	ENSG00000250635	ENSG00000171604	CXXC5
1025	ENSG00000251405	ENSG00000055163	CYFIP2
1026	ENSG00000248544	ENSG00000055163	CYFIP2
1027	ENSG00000267543	ENSG00000161544	CYGB
1028	ENSG00000260929	ENSG00000083799	CYLD
1029	ENSG00000260616	ENSG00000083799	CYLD
1030	ENSG00000261821	ENSG00000140459	CYP11A1
1031	ENSG00000260266	ENSG00000140459	CYP11A1
1032	ENSG00000203886	ENSG00000148795	CYP17A1
1033	ENSG00000232973	ENSG00000138061	CYP1B1
1034	ENSG00000237037	ENSG00000100197	CYP2D6
1035	ENSG00000249604	ENSG00000155016	CYP2U1
1036	ENSG00000245293	ENSG00000155016	CYP2U1
1037	ENSG00000273407	ENSG00000160868	CYP3A4
1038	ENSG00000258672	ENSG00000036530	CYP46A1
1039	ENSG00000225506	ENSG00000162365	CYP4A22
1040	ENSG00000269765	ENSG00000171954	CYP4F22
1041	ENSG00000261290	ENSG00000186377	CYP4X1
1042	ENSG00000261593	ENSG00000186377	CYP4X1
1043	ENSG00000225154	ENSG00000186160	CYP4Z1
1044	ENSG00000225506	ENSG00000186160	CYP4Z1
1045	ENSG00000188693	ENSG00000001630	CYP51A1
1046	ENSG00000273328	ENSG00000180432	CYP8B1
1047	ENSG00000268530	ENSG00000105443	CYTH2
1048	ENSG00000232692	ENSG00000166265	CYYR1
1049	ENSG00000197934	ENSG00000166265	CYYR1
1050	ENSG00000215692	ENSG00000180902	D2HGDH
1051	ENSG00000235033	ENSG00000146122	DAAM2
1052	ENSG00000235038	ENSG00000173406	DAB1
1053	ENSG00000226759	ENSG00000173406	DAB1
1054	ENSG00000229854	ENSG00000136848	DAB2IP
1055	ENSG00000236534	ENSG00000165659	DACH1
1056	ENSG00000271290	ENSG00000126733	DACH2
1057	ENSG00000215093	ENSG00000126733	DACH2
1058	ENSG00000245598	ENSG00000197380	DACT3
1059	ENSG00000232307	ENSG00000182346	DAOA
1060	ENSG00000259351	ENSG00000035664	DAPK2
1061	ENSG00000225670	ENSG00000213088	DARC
1062	ENSG00000231890	ENSG00000115866	DARS
1063	ENSG00000225756	ENSG00000123454	DBH
1064	ENSG00000257319	ENSG00000185610	DBX2
1065	ENSG00000176043	ENSG00000119599	DCAF4
1066	ENSG00000259165	ENSG00000139990	DCAF5
1067	ENSG00000224837	ENSG00000143164	DCAF6
1068	ENSG00000228606	ENSG00000132716	DCAF8
1069	ENSG00000264263	ENSG00000187323	DCC
1070	ENSG00000232093	ENSG00000163357	DCST1
1071	ENSG00000237737	ENSG00000204843	DCTN1
1072	ENSG00000253708	ENSG00000104671	DCTN6
1073	ENSG00000273264	ENSG00000153904	DDAH1
1074	ENSG00000223653	ENSG00000153904	DDAH1
1075	ENSG00000269926	ENSG00000168209	DDIT4
1076	ENSG00000245322	ENSG00000145358	DDIT4L
1077	ENSG00000257913	ENSG00000181418	DDN
1078	ENSG00000245614	ENSG00000013573	DDX11
1079	ENSG00000261777	ENSG00000157349	DDX19B
1080	ENSG00000255027	ENSG00000109832	DDX25
1081	ENSG00000225235	ENSG00000165359	DDX26B
1082	ENSG00000234006	ENSG00000198563	DDX39B
1083	ENSG00000267542	ENSG00000141141	DDX52
1084	ENSG00000260088	ENSG00000118197	DDX59
1085	ENSG00000255422	ENSG00000110367	DDX6
1086	ENSG00000255158	ENSG00000177030	DEAF1
1087	ENSG00000245857	ENSG00000164825	DEFB1
1088	ENSG00000235582	ENSG00000213047	DENND1B
1089	ENSG00000213046	ENSG00000213047	DENND1B
1090	ENSG00000253210	ENSG00000105339	DENND3
1091	ENSG00000272842	ENSG00000137145	DENND4C
1092	ENSG00000255867	ENSG00000170456	DENND5B
1093	ENSG00000239801	ENSG00000174839	DENND6A
1094	ENSG00000227484	ENSG00000205593	DENND6B
1095	ENSG00000236132	ENSG00000100150	DEPDC5
1096	ENSG00000227813	ENSG00000100150	DEPDC5
1097	ENSG00000245330	ENSG00000155792	DEPTOR
1098	ENSG00000232059	ENSG00000121644	DESI2
1099	ENSG00000262222	ENSG00000182108	DEXI
1100	ENSG00000203469	ENSG00000160049	DFFA
1101	ENSG00000254814	ENSG00000062282	DGAT2
1102	ENSG00000223461	ENSG00000070413	DGCR2
1103	ENSG00000243762	ENSG00000128191	DGCR8
1104	ENSG00000226323	ENSG00000136267	DGKB
1105	ENSG00000231530	ENSG00000102780	DGKH
1106	ENSG00000237263	ENSG00000102780	DGKH
1107	ENSG00000230383	ENSG00000157680	DGKI
1108	ENSG00000237883	ENSG00000114956	DGUOK
1109	ENSG00000242396	ENSG00000116133	DHCR24
1110	ENSG00000254682	ENSG00000172893	DHCR7
1111	ENSG00000223583	ENSG00000117682	DHDDS
1112	ENSG00000225891	ENSG00000117682	DHDDS
1113	ENSG00000266642	ENSG00000167536	DHRS13
1114	ENSG00000215256	ENSG00000157326	DHRS4
1115	ENSG00000215256	ENSG00000197775	DHRS4-AS1
1116	ENSG00000215256	ENSG00000187630	DHRS4L2
1117	ENSG00000258896	ENSG00000100612	DHRS7
1118	ENSG00000251307	ENSG00000067248	DHX29
1119	ENSG00000223864	ENSG00000101452	DHX35
1120	ENSG00000246422	ENSG00000131504	DIAPH1
1121	ENSG00000228737	ENSG00000131504	DIAPH1
1122	ENSG00000236256	ENSG00000147202	DIAPH2
1123	ENSG00000235706	ENSG00000100697	DICER1
1124	ENSG00000258766	ENSG00000211448	DIO2
1125	ENSG00000225140	ENSG00000151240	DIP2C
1126	ENSG00000272992	ENSG00000151240	DIP2C
1127	ENSG00000232284	ENSG00000162595	DIRAS3
1128	ENSG00000260773	ENSG00000166938	DIS3L
1129	ENSG00000261318	ENSG00000166938	DIS3L
1130	ENSG00000175611	ENSG00000268926	DKFZP434H0512
1131	ENSG00000268686	ENSG00000104901	DKKL1
1132	ENSG00000230911	ENSG00000150768	DLAT
1133	ENSG00000253932	ENSG00000164741	DLC1
1134	ENSG00000223676	ENSG00000176124	DLEU1
1135	ENSG00000231607	ENSG00000176124	DLEU1
1136	ENSG00000237152	ENSG00000186047	DLEU7
1137	ENSG00000227375	ENSG00000075711	DLG1
1138	ENSG00000255311	ENSG00000150672	DLG2
1139	ENSG00000231651	ENSG00000082458	DLG3
1140	ENSG00000228748	ENSG00000151208	DLG5
1141	ENSG00000264246	ENSG00000170579	DLGAP1
1142	ENSG00000266373	ENSG00000170579	DLGAP1
1143	ENSG00000266401	ENSG00000170579	DLGAP1
1144	ENSG00000263878	ENSG00000170579	DLGAP1
1145	ENSG00000261520	ENSG00000170579	DLGAP1
1146	ENSG00000262001	ENSG00000170579	DLGAP1
1147	ENSG00000177337	ENSG00000170579	DLGAP1
1148	ENSG00000232907	ENSG00000080845	DLGAP4
1149	ENSG00000231764	ENSG00000006377	DLX6
1150	ENSG00000236828	ENSG00000198947	DMD
1151	ENSG00000236285	ENSG00000198947	DMD
1152	ENSG00000226781	ENSG00000198947	DMD
1153	ENSG00000249001	ENSG00000152592	DMP1
1154	ENSG00000259605	ENSG00000104936	DMPK
1155	ENSG00000267395	ENSG00000104936	DMPK
1156	ENSG00000224046	ENSG00000135164	DMTF1
1157	ENSG00000239011	ENSG00000172869	DMXL1
1158	ENSG00000249494	ENSG00000172869	DMXL1
1159	ENSG00000259668	ENSG00000104093	DMXL2
1160	ENSG00000259678	ENSG00000104093	DMXL2
1161	ENSG00000270028	ENSG00000197653	DNAH10
1162	ENSG00000270005	ENSG00000197653	DNAH10
1163	ENSG00000263331	ENSG00000158486	DNAH3
1164	ENSG00000235847	ENSG00000115423	DNAH6
1165	ENSG00000231150	ENSG00000124721	DNAH8
1166	ENSG00000266368	ENSG00000007174	DNAH9
1167	ENSG00000266106	ENSG00000171595	DNAI2
1168	ENSG00000259708	ENSG00000140403	DNAJA4
1169	ENSG00000272418	ENSG00000140403	DNAJA4
1170	ENSG00000255847	ENSG00000187726	DNAJB13
1171	ENSG00000273338	ENSG00000162616	DNAJB4
1172	ENSG00000242049	ENSG00000179407	DNAJB8
1173	ENSG00000201364	ENSG00000136770	DNAJC1
1174	ENSG00000182796	ENSG00000135392	DNAJC14
1175	ENSG00000237301	ENSG00000116138	DNAJC16
1176	ENSG00000272510	ENSG00000116138	DNAJC16
1177	ENSG00000242808	ENSG00000205981	DNAJC19
1178	ENSG00000224165	ENSG00000115137	DNAJC27
1179	ENSG00000227714	ENSG00000102580	DNAJC3
1180	ENSG00000256116	ENSG00000110011	DNAJC4
1181	ENSG00000236756	ENSG00000213551	DNAJC9
1182	ENSG00000227382	ENSG00000213551	DNAJC9
1183	ENSG00000258660	ENSG00000119661	DNAL1
1184	ENSG00000263235	ENSG00000213918	DNASE1
1185	ENSG00000259780	ENSG00000167968	DNASE1L2
1186	ENSG00000257511	ENSG00000087470	DNM1L
1187	ENSG00000230630	ENSG00000197959	DNM3
1188	ENSG00000227695	ENSG00000107554	DNMBP
1189	ENSG00000232010	ENSG00000142182	DNMT3L
1190	ENSG00000229525	ENSG00000123992	DNPEP
1191	ENSG00000223528	ENSG00000150760	DOCK1
1192	ENSG00000253269	ENSG00000134516	DOCK2
1193	ENSG00000240959	ENSG00000088538	DOCK3
1194	ENSG00000235278	ENSG00000088538	DOCK3
1195	ENSG00000225572	ENSG00000128512	DOCK4
1196	ENSG00000267082	ENSG00000130158	DOCK6
1197	ENSG00000227155	ENSG00000107099	DOCK8
1198	ENSG00000229918	ENSG00000088387	DOCK9
1199	ENSG00000228149	ENSG00000142197	DOPEY2
1200	ENSG00000267122	ENSG00000104885	DOT1L
1201	ENSG00000233529	ENSG00000168631	DPCR1
1202	ENSG00000262533	ENSG00000108963	DPH1
1203	ENSG00000235795	ENSG00000117543	DPH5
1204	ENSG00000233184	ENSG00000117543	DPH5
1205	ENSG00000259516	ENSG00000134146	DPH6
1206	ENSG00000259456	ENSG00000000419	DPM1
1207	ENSG00000227218	ENSG00000136908	DPM2
1208	ENSG00000235026	ENSG00000175497	DPP10
1209	ENSG00000255517	ENSG00000254986	DPP3
1210	ENSG00000230918	ENSG00000197635	DPP4
1211	ENSG00000205790	ENSG00000142002	DPP9
1212	ENSG00000267213	ENSG00000178904	DPY19L3
1213	ENSG00000271228	ENSG00000162961	DPY30
1214	ENSG00000232878	ENSG00000188641	DPYD
1215	ENSG00000235777	ENSG00000188641	DPYD
1216	ENSG00000228057	ENSG00000188641	DPYD
1217	ENSG00000223745	ENSG00000117505	DR1
1218	ENSG00000199248	ENSG00000185721	DRG1
1219	ENSG00000263698	ENSG00000134765	DSC1
1220	ENSG00000265888	ENSG00000134765	DSC1
1221	ENSG00000265888	ENSG00000134755	DSC2
1222	ENSG00000235123	ENSG00000171587	DSCAM
1223	ENSG00000242553	ENSG00000157538	DSCR3
1224	ENSG00000272948	ENSG00000157538	DSCR3
1225	ENSG00000233558	ENSG00000111817	DSE
1226	ENSG00000263424	ENSG00000171451	DSEL
1227	ENSG00000265533	ENSG00000171451	DSEL
1228	ENSG00000266729	ENSG00000134760	DSG1
1229	ENSG00000264859	ENSG00000046604	DSG2
1230	ENSG00000266729	ENSG00000175065	DSG4
1231	ENSG00000249001	ENSG00000152591	DSPP
1232	ENSG00000231441	ENSG00000151914	DST
1233	ENSG00000230495	ENSG00000125868	DSTN
1234	ENSG00000213041	ENSG00000133059	DSTYK
1235	ENSG00000250365	ENSG00000129480	DTD2
1236	ENSG00000220749	ENSG00000143476	DTL
1237	ENSG00000268873	ENSG00000134769	DTNA
1238	ENSG00000224220	ENSG00000138101	DTNB
1239	ENSG00000197744	ENSG00000169570	DTWD2
1240	ENSG00000259539	ENSG00000137857	DUOX1
1241	ENSG00000263201	ENSG00000167264	DUS2
1242	ENSG00000262962	ENSG00000167264	DUS2
1243	ENSG00000255670	ENSG00000111266	DUSP16
1244	ENSG00000224643	ENSG00000162999	DUSP19
1245	ENSG00000233930	ENSG00000184545	DUSP8
1246	ENSG00000259488	ENSG00000128951	DUT
1247	ENSG00000264269	ENSG00000141627	DYM
1248	ENSG00000258959	ENSG00000197102	DYNC1H1
1249	ENSG00000246777	ENSG00000135720	DYNC1LI2
1250	ENSG00000260465	ENSG00000135720	DYNC1LI2
1251	ENSG00000255417	ENSG00000187240	DYNC2H1
1252	ENSG00000254565	ENSG00000187240	DYNC2H1
1253	ENSG00000255350	ENSG00000187240	DYNC2H1
1254	ENSG00000248008	ENSG00000088986	DYNLL1
1255	ENSG00000259867	ENSG00000168589	DYNLRB2
1256	ENSG00000273210	ENSG00000157540	DYRK1A
1257	ENSG00000235872	ENSG00000127334	DYRK2
1258	ENSG00000237605	ENSG00000143479	DYRK3
1259	ENSG00000256748	ENSG00000010219	DYRK4
1260	ENSG00000240869	ENSG00000112242	E2F3
1261	ENSG00000254208	ENSG00000133740	E2F5
1262	ENSG00000255308	ENSG00000129173	E2F8
1263	ENSG00000259780	ENSG00000167967	E4F1
1264	ENSG00000249786	ENSG00000144597	EAF1
1265	ENSG00000231105	ENSG00000117298	ECE1
1266	ENSG00000268756	ENSG00000104823	ECH1
1267	ENSG00000230953	ENSG00000121310	ECHDC2
1268	ENSG00000261663	ENSG00000167969	ECI1
1269	ENSG00000254821	ENSG00000198721	ECI2
1270	ENSG00000213303	ENSG00000130159	ECSIT
1271	ENSG00000220600	ENSG00000203734	ECT2L
1272	ENSG00000233229	ENSG00000158813	EDA
1273	ENSG00000229230	ENSG00000088298	EDEM2
1274	ENSG00000250320	ENSG00000164176	EDIL3
1275	ENSG00000234377	ENSG00000136160	EDNRB
1276	ENSG00000224023	ENSG00000107938	EDRF1
1277	ENSG00000257195	ENSG00000102189	EEA1
1278	ENSG00000258012	ENSG00000102189	EEA1
1279	ENSG00000229862	ENSG00000156508	EEF1A1
1280	ENSG00000254741	ENSG00000104529	EEF1D
1281	ENSG00000272604	ENSG00000185055	EFCAB10
1282	ENSG00000263293	ENSG00000178852	EFCAB13
1283	ENSG00000253347	ENSG00000178852	EFCAB13
1284	ENSG00000228237	ENSG00000159658	EFCAB14
1285	ENSG00000255108	ENSG00000177685	EFCAB4A
1286	ENSG00000237126	ENSG00000115468	EFHD1
1287	ENSG00000229593	ENSG00000084710	EFR3B
1288	ENSG00000228401	ENSG00000172889	EGFL7
1289	ENSG00000248234	ENSG00000164318	EGFLAM
1290	ENSG00000248572	ENSG00000164318	EGFLAM
1291	ENSG00000251257	ENSG00000164318	EGFLAM
1292	ENSG00000224057	ENSG00000146648	EGFR
1293	ENSG00000253125	ENSG00000179388	EGR3
1294	ENSG00000231609	ENSG00000115504	EHBP1
1295	ENSG00000226605	ENSG00000115504	EHBP1
1296	ENSG00000259883	ENSG00000103966	EHD4
1297	ENSG00000223358	ENSG00000113790	EHHADH
1298	ENSG00000203987	ENSG00000181090	EHMT1
1299	ENSG00000237080	ENSG00000204371	EHMT2
1300	ENSG00000254671	ENSG00000149547	EI24
1301	ENSG00000224891	ENSG00000055332	EIF2AK2
1302	ENSG00000234028	ENSG00000172071	EIF2AK3
1303	ENSG00000258646	ENSG00000119718	EIF2B2
1304	ENSG00000234072	ENSG00000115211	EIF2B4
1305	ENSG00000272721	ENSG00000145191	EIF2B5
1306	ENSG00000270903	ENSG00000149100	EIF3M
1307	ENSG00000263826	ENSG00000156976	EIF4A2
1308	ENSG00000257337	ENSG00000063046	EIF4B
1309	ENSG00000263923	ENSG00000151247	EIF4E
1310	ENSG00000237126	ENSG00000135930	EIF4E2
1311	ENSG00000240591	ENSG00000184708	EIF4ENIF1
1312	ENSG00000255125	ENSG00000110321	EIF4G2
1313	ENSG00000269813	ENSG00000066044	ELAVL1
1314	ENSG00000252503	ENSG00000109381	ELF2
1315	ENSG00000234678	ENSG00000163435	ELF3
1316	ENSG00000236081	ENSG00000225968	ELFN1
1317	ENSG00000236942	ENSG00000158711	ELK4
1318	ENSG00000268199	ENSG00000105656	ELL
1319	ENSG00000251314	ENSG00000118985	ELL2
1320	ENSG00000224101	ENSG00000155849	ELMO1
1321	ENSG00000254758	ENSG00000110675	ELMOD1
1322	ENSG00000273196	ENSG00000115459	ELMOD3
1323	ENSG00000259065	ENSG00000156030	ELMSAN1
1324	ENSG00000232415	ENSG00000049540	ELN
1325	ENSG00000230314	ENSG00000197977	ELOVL2
1326	ENSG00000248200	ENSG00000170522	ELOVL6
1327	ENSG00000203418	ENSG00000109911	ELP4
1328	ENSG00000228061	ENSG00000109911	ELP4
1329	ENSG00000230424	ENSG00000127463	EMC1
1330	ENSG00000269982	ENSG00000125037	EMC3
1331	ENSG00000180385	ENSG00000125037	EMC3
1332	ENSG00000270159	ENSG00000131148	EMC8
1333	ENSG00000259321	ENSG00000100908	EMC9
1334	ENSG00000224875	ENSG00000143924	EML4
1335	ENSG00000256013	ENSG00000213853	EMP2
1336	ENSG00000229847	ENSG00000170370	EMX2
1337	ENSG00000257433	ENSG00000111405	ENDOU
1338	ENSG00000263069	ENSG00000173818	ENDOV
1339	ENSG00000225032	ENSG00000106991	ENG
1340	ENSG00000230679	ENSG00000074800	ENO1
1341	ENSG00000225302	ENSG00000188316	ENO4
1342	ENSG00000238189	ENSG00000120658	ENOX1
1343	ENSG00000237115	ENSG00000197594	ENPP1
1344	ENSG00000219532	ENSG00000197594	ENPP1
1345	ENSG00000226085	ENSG00000176177	ENTHD1
1346	ENSG00000260005	ENSG00000167302	ENTHD2
1347	ENSG00000226688	ENSG00000138185	ENTPD1
1348	ENSG00000236394	ENSG00000054179	ENTPD2
1349	ENSG00000223797	ENSG00000168032	ENTPD3
1350	ENSG00000233690	ENSG00000198018	ENTPD7
1351	ENSG00000244513	ENSG00000163378	EOGT
1352	ENSG00000232754	ENSG00000100393	EP300
1353	ENSG00000231993	ENSG00000100393	EP300
1354	ENSG00000256804	ENSG00000185684	EP400NL
1355	ENSG00000225616	ENSG00000159023	EPB41
1356	ENSG00000232406	ENSG00000088367	EPB41L1
1357	ENSG00000251076	ENSG00000129595	EPB41L4A
1358	ENSG00000251187	ENSG00000129595	EPB41L4A
1359	ENSG00000238363	ENSG00000129595	EPB41L4A
1360	ENSG00000224032	ENSG00000129595	EPB41L4A
1361	ENSG00000237124	ENSG00000095203	EPB41L4B
1362	ENSG00000224789	ENSG00000115109	EPB41L5
1363	ENSG00000260928	ENSG00000166947	EPB42
1364	ENSG00000233825	ENSG00000120616	EPC1
1365	ENSG00000229153	ENSG00000146904	EPHA1
1366	ENSG00000227959	ENSG00000142627	EPHA2
1367	ENSG00000272944	ENSG00000116106	EPHA4
1368	ENSG00000250846	ENSG00000145242	EPHA5
1369	ENSG00000243199	ENSG00000145242	EPHA5
1370	ENSG00000242861	ENSG00000143819	EPHX1
1371	ENSG00000270638	ENSG00000112425	EPM2A
1372	ENSG00000235397	ENSG00000072134	EPN2
1373	ENSG00000265263	ENSG00000072134	EPN2
1374	ENSG00000250286	ENSG00000049283	EPN3
1375	ENSG00000238140	ENSG00000085832	EPS15
1376	ENSG00000232027	ENSG00000085832	EPS15
1377	ENSG00000227070	ENSG00000085832	EPS15
1378	ENSG00000240418	ENSG00000127527	EPS15L1
1379	ENSG00000241720	ENSG00000198758	EPS8L3
1380	ENSG00000272109	ENSG00000164307	ERAP1
1381	ENSG00000248734	ENSG00000164307	ERAP1
1382	ENSG00000250132	ENSG00000082805	ERC1
1383	ENSG00000262732	ENSG00000175595	ERCC4
1384	ENSG00000175611	ENSG00000182150	ERCC6L2
1385	ENSG00000233847	ENSG00000049167	ERCC8
1386	ENSG00000237647	ENSG00000104714	ERICH1
1387	ENSG00000233170	ENSG00000147475	ERLIN2
1388	ENSG00000228192	ENSG00000164010	ERMAP
1389	ENSG00000258757	ENSG00000197930	ERO1L
1390	ENSG00000222650	ENSG00000086619	ERO1LB
1391	ENSG00000242779	ENSG00000269526	ERVV-1
1392	ENSG00000244055	ENSG00000242950	ERVW-1
1393	ENSG00000250073	ENSG00000149564	ESAM
1394	ENSG00000259124	ENSG00000119715	ESRRB
1395	ENSG00000258345	ENSG00000139641	ESYT1
1396	ENSG00000258317	ENSG00000139641	ESYT1
1397	ENSG00000267984	ENSG00000105379	ETFB
1398	ENSG00000230550	ENSG00000143845	ETNK2
1399	ENSG00000261065	ENSG00000143845	ETNK2
1400	ENSG00000254588	ENSG00000134954	ETS1
1401	ENSG00000267747	ENSG00000175832	ETV4
1402	ENSG00000234197	ENSG00000244405	ETV5
1403	ENSG00000224666	ENSG00000010030	ETV7
1404	ENSG00000225505	ENSG00000067208	EVI5
1405	ENSG00000261408	ENSG00000167880	EVPL
1406	ENSG00000258520	ENSG00000081177	EXD2
1407	ENSG00000258957	ENSG00000081177	EXD2
1408	ENSG00000230337	ENSG00000171824	EXOSC10
1409	ENSG00000226849	ENSG00000171824	EXOSC10
1410	ENSG00000255224	ENSG00000178896	EXOSC4
1411	ENSG00000273204	ENSG00000162694	EXTL2
1412	ENSG00000246339	ENSG00000012232	EXTL3
1413	ENSG00000254031	ENSG00000104313	EYA1
1414	ENSG00000223542	ENSG00000112319	EYA4
1415	ENSG00000227954	ENSG00000112319	EYA4
1416	ENSG00000218813	ENSG00000188107	EYS
1417	ENSG00000236345	ENSG00000188107	EYS
1418	ENSG00000214558	ENSG00000188107	EYS
1419	ENSG00000231882	ENSG00000126218	F10
1420	ENSG00000251165	ENSG00000088926	F11
1421	ENSG00000225407	ENSG00000181104	F2R
1422	ENSG00000231831	ENSG00000165591	FAAH2
1423	ENSG00000254027	ENSG00000164687	FABP5
1424	ENSG00000254721	ENSG00000168040	FADD
1425	ENSG00000225767	ENSG00000185104	FAF1
1426	ENSG00000226945	ENSG00000162894	FAIM3
1427	ENSG00000227218	ENSG00000167106	FAM102A
1428	ENSG00000243384	ENSG00000168309	FAM107A
1429	ENSG00000244383	ENSG00000168309	FAM107A
1430	ENSG00000236495	ENSG00000065809	FAM107B
1431	ENSG00000101278	ENSG00000125898	FAM110A
1432	ENSG00000253523	ENSG00000169122	FAM110B
1433	ENSG00000245571	ENSG00000166801	FAM111A
1434	ENSG00000253882	ENSG00000170379	FAM115C
1435	ENSG00000250751	ENSG00000121104	FAM117A
1436	ENSG00000271234	ENSG00000112584	FAM120B
1437	ENSG00000183308	ENSG00000155744	FAM126B
1438	ENSG00000225695	ENSG00000155744	FAM126B
1439	ENSG00000246214	ENSG00000154153	FAM134B
1440	ENSG00000224349	ENSG00000082269	FAM135A
1441	ENSG00000233849	ENSG00000035141	FAM136A
1442	ENSG00000248019	ENSG00000138640	FAM13A
1443	ENSG00000250260	ENSG00000031003	FAM13B
1444	ENSG00000246323	ENSG00000031003	FAM13B
1445	ENSG00000228643	ENSG00000189292	FAM150B
1446	ENSG00000249042	ENSG00000152380	FAM151B
1447	ENSG00000249849	ENSG00000170074	FAM153A
1448	ENSG00000236680	ENSG00000155875	FAM154A
1449	ENSG00000256448	ENSG00000054965	FAM168A
1450	ENSG00000256148	ENSG00000054965	FAM168A
1451	ENSG00000271714	ENSG00000198780	FAM169A
1452	ENSG00000199645	ENSG00000198780	FAM169A
1453	ENSG00000250071	ENSG00000198780	FAM169A
1454	ENSG00000227227	ENSG00000144369	FAM171B
1455	ENSG00000253954	ENSG00000185442	FAM174B
1456	ENSG00000213608	ENSG00000163322	FAM175A
1457	ENSG00000272572	ENSG00000119906	FAM178A
1458	ENSG00000258584	ENSG00000140067	FAM181A
1459	ENSG00000253194	ENSG00000111879	FAM184A
1460	ENSG00000244266	ENSG00000185958	FAM186A
1461	ENSG00000199237	ENSG00000135436	FAM186B
1462	ENSG00000258284	ENSG00000135436	FAM186B
1463	ENSG00000257243	ENSG00000135436	FAM186B
1464	ENSG00000240137	ENSG00000163645	FAM194A
1465	ENSG00000228201	ENSG00000172366	FAM195A
1466	ENSG00000248429	ENSG00000164125	FAM198B
1467	ENSG00000267659	ENSG00000108950	FAM20A
1468	ENSG00000175061	ENSG00000181350	FAM211A
1469	ENSG00000227811	ENSG00000197852	FAM212B
1470	ENSG00000260618	ENSG00000047346	FAM214A
1471	ENSG00000260824	ENSG00000178761	FAM219B
1472	ENSG00000237840	ENSG00000172661	FAM21C
1473	ENSG00000234286	ENSG00000188732	FAM221A
1474	ENSG00000255650	ENSG00000139438	FAM222A
1475	ENSG00000223754	ENSG00000186453	FAM228A
1476	ENSG00000232642	ENSG00000219626	FAM228B
1477	ENSG00000234232	ENSG00000203815	FAM231D
1478	ENSG00000244158	ENSG00000188820	FAM26F
1479	ENSG00000236233	ENSG00000170215	FAM27B
1480	ENSG00000244383	ENSG00000198643	FAM3D
1481	ENSG00000233334	ENSG00000189319	FAM53B
1482	ENSG00000260081	ENSG00000147382	FAM58A
1483	ENSG00000256176	ENSG00000139146	FAM60A
1484	ENSG00000259353	ENSG00000128923	FAM63B
1485	ENSG00000260894	ENSG00000039523	FAM65A
1486	ENSG00000261396	ENSG00000039523	FAM65A
1487	ENSG00000214975	ENSG00000111913	FAM65B
1488	ENSG00000231302	ENSG00000042062	FAM65C
1489	ENSG00000234693	ENSG00000042062	FAM65C
1490	ENSG00000229052	ENSG00000154511	FAM69A
1491	ENSG00000233016	ENSG00000165716	FAM69B
1492	ENSG00000235862	ENSG00000162771	FAM71A
1493	ENSG00000229874	ENSG00000196550	FAM72A
1494	ENSG00000236933	ENSG00000188610	FAM72B
1495	ENSG00000219201	ENSG00000180488	FAM73A
1496	ENSG00000203307	ENSG00000188859	FAM78B
1497	ENSG00000259674	ENSG00000157470	FAM81A
1498	ENSG00000259750	ENSG00000157470	FAM81A
1499	ENSG00000253258	ENSG00000147689	FAM83A
1500	ENSG00000261202	ENSG00000133477	FAM83F
1501	ENSG00000254010	ENSG00000168672	FAM84B
1502	ENSG00000254286	ENSG00000168672	FAM84B
1503	ENSG00000249889	ENSG00000186523	FAM86B1
1504	ENSG00000254978	ENSG00000158483	FAM86C1
1505	ENSG00000248671	ENSG00000158483	FAM86C1
1506	ENSG00000227934	ENSG00000182118	FAM89A
1507	ENSG00000271971	ENSG00000188343	FAM92A1
1508	ENSG00000246662	ENSG00000188343	FAM92A1
1509	ENSG00000223849	ENSG00000158169	FANCC
1510	ENSG00000230221	ENSG00000158169	FANCC
1511	ENSG00000229065	ENSG00000158169	FANCC
1512	ENSG00000236841	ENSG00000078098	FAP
1513	ENSG00000257176	ENSG00000064763	FAR2
1514	ENSG00000231194	ENSG00000152767	FARP1
1515	ENSG00000270174	ENSG00000145982	FARS2
1516	ENSG00000269985	ENSG00000145982	FARS2
1517	ENSG00000235958	ENSG00000215251	FASTKD5
1518	ENSG00000271795	ENSG00000086570	FAT2
1519	ENSG00000231806	ENSG00000130957	FBP2
1520	ENSG00000200237	ENSG00000127452	FBXL12
1521	ENSG00000267119	ENSG00000127452	FBXL12
1522	ENSG00000230257	ENSG00000161040	FBXL13
1523	ENSG00000252643	ENSG00000161040	FBXL13
1524	ENSG00000238324	ENSG00000161040	FBXL13
1525	ENSG00000261659	ENSG00000127585	FBXL16
1526	ENSG00000230733	ENSG00000155034	FBXL18
1527	ENSG00000260852	ENSG00000099364	FBXL19
1528	ENSG00000266469	ENSG00000108306	FBXL20
1529	ENSG00000259248	ENSG00000197361	FBXL22
1530	ENSG00000250250	ENSG00000183580	FBXL7
1531	ENSG00000233230	ENSG00000138081	FBXO11
1532	ENSG00000232807	ENSG00000134452	FBXO18
1533	ENSG00000224729	ENSG00000106336	FBXO24
1534	ENSG00000272293	ENSG00000147364	FBXO25
1535	ENSG00000258413	ENSG00000178974	FBXO34
1536	ENSG00000257279	ENSG00000174989	FBXW8
1537	ENSG00000233030	ENSG00000150337	FCGR1A
1538	ENSG00000234998	ENSG00000198019	FCGR1B
1539	ENSG00000233029	ENSG00000198019	FCGR1B
1540	ENSG00000234211	ENSG00000072694	FCGR2B
1541	ENSG00000273112	ENSG00000203747	FCGR3A
1542	ENSG00000225217	ENSG00000203747	FCGR3A
1543	ENSG00000244682	ENSG00000203747	FCGR3A
1544	ENSG00000248930	ENSG00000157107	FCHO2
1545	ENSG00000227217	ENSG00000160856	FCRL3
1546	ENSG00000225855	ENSG00000160752	FDPS
1547	ENSG00000269604	ENSG00000141965	FEM1A
1548	ENSG00000260657	ENSG00000169018	FEM1B
1549	ENSG00000250441	ENSG00000151422	FER
1550	ENSG00000176857	ENSG00000151422	FER
1551	ENSG00000253868	ENSG00000214814	FER1L6
1552	ENSG00000271075	ENSG00000073712	FERMT2
1553	ENSG00000225733	ENSG00000154783	FGD5
1554	ENSG00000257121	ENSG00000180263	FGD6
1555	ENSG00000237774	ENSG00000180263	FGD6
1556	ENSG00000231185	ENSG00000113578	FGF1
1557	ENSG00000248464	ENSG00000070193	FGF10
1558	ENSG00000231383	ENSG00000114279	FGF12
1559	ENSG00000226031	ENSG00000129682	FGF13
1560	ENSG00000234445	ENSG00000102466	FGF14
1561	ENSG00000215399	ENSG00000102466	FGF14
1562	ENSG00000272143	ENSG00000102466	FGF14
1563	ENSG00000273007	ENSG00000138685	FGF2
1564	ENSG00000254054	ENSG00000104760	FGL1
1565	ENSG00000259628	ENSG00000127951	FGL2
1566	ENSG00000236045	ENSG00000142621	FHAD1
1567	ENSG00000233485	ENSG00000142621	FHAD1
1568	ENSG00000238273	ENSG00000115641	FHL2
1569	ENSG00000225793	ENSG00000118407	FILIP1
1570	ENSG00000250815	ENSG00000145216	FIP1L1
1571	ENSG00000272650	ENSG00000145216	FIP1L1
1572	ENSG00000229585	ENSG00000145216	FIP1L1
1573	ENSG00000227014	ENSG00000106080	FKBP14
1574	ENSG00000234684	ENSG00000088832	FKBP1A
1575	ENSG00000258092	ENSG00000004478	FKBP4
1576	ENSG00000258325	ENSG00000004478	FKBP4
1577	ENSG00000212579	ENSG00000096060	FKBP5
1578	ENSG00000252821	ENSG00000122642	FKBP9
1579	ENSG00000237975	ENSG00000143631	FLG
1580	ENSG00000237975	ENSG00000143520	FLG2
1581	ENSG00000254703	ENSG00000151702	FLI1
1582	ENSG00000231010	ENSG00000197182	FLJ27365
1583	ENSG00000235159	ENSG00000197182	FLJ27365
1584	ENSG00000244161	ENSG00000136068	FLNB
1585	ENSG00000242902	ENSG00000128591	FLNC
1586	ENSG00000256341	ENSG00000126500	FLRT1
1587	ENSG00000224721	ENSG00000119686	FLVCR2
1588	ENSG00000242951	ENSG00000119686	FLVCR2
1589	ENSG00000262482	ENSG00000059122	FLYWCH1
1590	ENSG00000233519	ENSG00000155816	FMN2
1591	ENSG00000228818	ENSG00000155816	FMN2
1592	ENSG00000233483	ENSG00000184922	FMNL1
1593	ENSG00000233175	ENSG00000184922	FMNL1
1594	ENSG00000267121	ENSG00000184922	FMNL1
1595	ENSG00000230547	ENSG00000010932	FMO1
1596	ENSG00000231424	ENSG00000010932	FMO1
1597	ENSG00000225243	ENSG00000094963	FMO2
1598	ENSG00000236806	ENSG00000131781	FMO5
1599	ENSG00000237188	ENSG00000131781	FMO5
1600	ENSG00000271721	ENSG00000131781	FMO5
1601	ENSG00000180867	ENSG00000131781	FMO5
1602	ENSG00000233682	ENSG00000164694	FNDC1
1603	ENSG00000223724	ENSG00000102531	FNDC3A
1604	ENSG00000235957	ENSG00000102531	FNDC3A
1605	ENSG00000272158	ENSG00000257365	FNTB
1606	ENSG00000204971	ENSG00000110195	FOLR1
1607	ENSG00000229951	ENSG00000075426	FOSL2
1608	ENSG00000260944	ENSG00000176692	FOXC2
1609	ENSG00000230798	ENSG00000187140	FOXD3
1610	ENSG00000267128	ENSG00000129654	FOXJ1
1611	ENSG00000265136	ENSG00000141568	FOXK2
1612	ENSG00000261845	ENSG00000141568	FOXK2
1613	ENSG00000222493	ENSG00000111206	FOXM1
1614	ENSG00000258920	ENSG00000053254	FOXN3
1615	ENSG00000229456	ENSG00000150907	FOXO1
1616	ENSG00000229901	ENSG00000204060	FOXO6
1617	ENSG00000244203	ENSG00000114861	FOXP1
1618	ENSG00000234753	ENSG00000137166	FOXP4
1619	ENSG00000249565	ENSG00000138759	FRAS1
1620	ENSG00000225850	ENSG00000181274	FRAT2
1621	ENSG00000246448	ENSG00000183090	FREM3
1622	ENSG00000236296	ENSG00000183090	FREM3
1623	ENSG00000251752	ENSG00000172159	FRMD3
1624	ENSG00000237529	ENSG00000172159	FRMD3
1625	ENSG00000235410	ENSG00000151474	FRMD4A
1626	ENSG00000268549	ENSG00000151474	FRMD4A
1627	ENSG00000273474	ENSG00000151474	FRMD4A
1628	ENSG00000258537	ENSG00000139926	FRMD6
1629	ENSG00000237637	ENSG00000073910	FRY
1630	ENSG00000250988	ENSG00000186628	FSD2
1631	ENSG00000252690	ENSG00000186628	FSD2
1632	ENSG00000261136	ENSG00000150667	FSIP1
1633	ENSG00000226747	ENSG00000188738	FSIP2
1634	ENSG00000231646	ENSG00000188738	FSIP2
1635	ENSG00000249568	ENSG00000168843	FSTL5
1636	ENSG00000249419	ENSG00000168843	FSTL5
1637	ENSG00000229036	ENSG00000001036	FUCA2
1638	ENSG00000255929	ENSG00000196371	FUT4
1639	ENSG00000269194	ENSG00000010361	FUZ
1640	ENSG00000203403	ENSG00000266964	FXYD1
1641	ENSG00000254844	ENSG00000137731	FXYD2
1642	ENSG00000254528	ENSG00000137726	FXYD6
1643	ENSG00000247081	ENSG00000164930	FZD6
1644	ENSG00000227591	ENSG00000123689	G0S2
1645	ENSG00000257636	ENSG00000092140	G2E3
1646	ENSG00000228981	ENSG00000109458	GAB1
1647	ENSG00000178972	ENSG00000109458	GAB1
1648	ENSG00000229897	ENSG00000136928	GABBR2
1649	ENSG00000244879	ENSG00000104064	GABPB1
1650	ENSG00000253348	ENSG00000094755	GABRP
1651	ENSG00000220418	ENSG00000111886	GABRR2
1652	ENSG00000235934	ENSG00000128683	GAD1
1653	ENSG00000259077	ENSG00000054983	GALC
1654	ENSG00000259096	ENSG00000054983	GALC
1655	ENSG00000259531	ENSG00000156958	GALK2
1656	ENSG00000232518	ENSG00000143891	GALM
1657	ENSG00000253119	ENSG00000164574	GALNT10
1658	ENSG00000245275	ENSG00000164574	GALNT10
1659	ENSG00000229591	ENSG00000178234	GALNT11
1660	ENSG00000267026	ENSG00000119514	GALNT12
1661	ENSG00000258520	ENSG00000100626	GALNT16
1662	ENSG00000255351	ENSG00000110328	GALNT18
1663	ENSG00000255462	ENSG00000110328	GALNT18
1664	ENSG00000227006	ENSG00000143641	GALNT2
1665	ENSG00000270344	ENSG00000257594	GALNT4
1666	ENSG00000248774	ENSG00000109586	GALNT7
1667	ENSG00000245213	ENSG00000109586	GALNT7
1668	ENSG00000269968	ENSG00000111640	GAPDH
1669	ENSG00000236144	ENSG00000105679	GAPDHS
1670	ENSG00000229369	ENSG00000136895	GARNL3
1671	ENSG00000196295	ENSG00000106105	GARS
1672	ENSG00000233695	ENSG00000183087	GAS6
1673	ENSG00000222019	ENSG00000141013	GAS8
1674	ENSG00000244300	ENSG00000179348	GATA2
1675	ENSG00000219355	ENSG00000257218	GATC
1676	ENSG00000214184	ENSG00000135968	GCC2
1677	ENSG00000270462	ENSG00000005436	GCFC2
1678	ENSG00000271452	ENSG00000005436	GCFC2
1679	ENSG00000270696	ENSG00000005436	GCFC2
1680	ENSG00000249379	ENSG00000001084	GCLC
1681	ENSG00000237685	ENSG00000111846	GCNT2
1682	ENSG00000227135	ENSG00000169224	GCSAML
1683	ENSG00000260934	ENSG00000006007	GDE1
1684	ENSG00000272764	ENSG00000057608	GDI2
1685	ENSG00000231784	ENSG00000179409	GEMIN4
1686	ENSG00000267348	ENSG00000142252	GEMIN7
1687	ENSG00000273151	ENSG00000239857	GET4
1688	ENSG00000226874	ENSG00000006625	GGCT
1689	ENSG00000264520	ENSG00000006625	GGCT
1690	ENSG00000267090	ENSG00000179168	GGN
1691	ENSG00000271933	ENSG00000165678	GHITM
1692	ENSG00000250860	ENSG00000112964	GHR
1693	ENSG00000248873	ENSG00000112964	GHR
1694	ENSG00000231177	ENSG00000157017	GHRL
1695	ENSG00000240288	ENSG00000157017	GHRL
1696	ENSG00000241409	ENSG00000204120	GIGYF2
1697	ENSG00000253174	ENSG00000147536	GINS4
1698	ENSG00000253133	ENSG00000147536	GINS4
1699	ENSG00000224543	ENSG00000123159	GIPC1
1700	ENSG00000213561	ENSG00000137960	GIPC2
1701	ENSG00000273338	ENSG00000137960	GIPC2
1702	ENSG00000234482	ENSG00000143140	GJA5
1703	ENSG00000255811	ENSG00000188910	GJB3
1704	ENSG00000255811	ENSG00000189433	GJB4
1705	ENSG00000216990	ENSG00000164411	GJB7
1706	ENSG00000237640	ENSG00000176402	GJC3
1707	ENSG00000273312	ENSG00000177291	GJD4
1708	ENSG00000243055	ENSG00000198814	GK
1709	ENSG00000223899	ENSG00000170266	GLB1
1710	ENSG00000233108	ENSG00000106415	GLCCI1
1711	ENSG00000228395	ENSG00000119392	GLE1
1712	ENSG00000271709	ENSG00000074047	GLI2
1713	ENSG00000257497	ENSG00000139278	GLIPR1
1714	ENSG00000262686	ENSG00000126603	GLIS2
1715	ENSG00000262712	ENSG00000126603	GLIS2
1716	ENSG00000270978	ENSG00000145888	GLRA1
1717	ENSG00000251348	ENSG00000173221	GLRX
1718	ENSG00000247092	ENSG00000182512	GLRX5
1719	ENSG00000252481	ENSG00000182512	GLRX5
1720	ENSG00000235852	ENSG00000115419	GLS
1721	ENSG00000255838	ENSG00000151948	GLT1D1
1722	ENSG00000216285	ENSG00000120820	GLT8D2
1723	ENSG00000269656	ENSG00000105373	GLTSCR2
1724	ENSG00000254877	ENSG00000166840	GLYATL1
1725	ENSG00000254786	ENSG00000166840	GLYATL1
1726	ENSG00000255240	ENSG00000166840	GLYATL1
1727	ENSG00000242797	ENSG00000168237	GLYCTK
1728	ENSG00000267139	ENSG00000088256	GNA11
1729	ENSG00000267688	ENSG00000088256	GNA11
1730	ENSG00000231357	ENSG00000146535	GNA12
1731	ENSG00000267551	ENSG00000060558	GNA15
1732	ENSG00000267165	ENSG00000141404	GNAL
1733	ENSG00000272372	ENSG00000087258	GNAO1
1734	ENSG00000270951	ENSG00000087460	GNAS
1735	ENSG00000235590	ENSG00000087460	GNAS
1736	ENSG00000225806	ENSG00000087460	GNAS
1737	ENSG00000235776	ENSG00000185838	GNB1L
1738	ENSG00000233937	ENSG00000204628	GNB2L1
1739	ENSG00000272699	ENSG00000114450	GNB4
1740	ENSG00000259327	ENSG00000069966	GNB5
1741	ENSG00000259709	ENSG00000069966	GNB5
1742	ENSG00000259577	ENSG00000069966	GNB5
1743	ENSG00000222760	ENSG00000159921	GNE
1744	ENSG00000232284	ENSG00000172380	GNG12
1745	ENSG00000270710	ENSG00000168243	GNG4
1746	ENSG00000122432	ENSG00000174021	GNG5
1747	ENSG00000272936	ENSG00000163281	GNPDA2
1748	ENSG00000264700	ENSG00000100522	GNPNAT1
1749	ENSG00000259049	ENSG00000100522	GNPNAT1
1750	ENSG00000238940	ENSG00000111670	GNPTAB
1751	ENSG00000260425	ENSG00000090581	GNPTG
1752	ENSG00000232888	ENSG00000090615	GOLGA3
1753	ENSG00000230903	ENSG00000196648	GOLGA6L20
1754	ENSG00000237550	ENSG00000197978	GOLGA6L9
1755	ENSG00000261559	ENSG00000175265	GOLGA8A
1756	ENSG00000270016	ENSG00000261794	GOLGA8H
1757	ENSG00000248334	ENSG00000188626	GOLGA8M
1758	ENSG00000203761	ENSG00000116580	GON4L
1759	ENSG00000231407	ENSG00000120370	GORAB
1760	ENSG00000262879	ENSG00000108433	GOSR2
1761	ENSG00000245768	ENSG00000125166	GOT2
1762	ENSG00000267265	ENSG00000088053	GP6
1763	ENSG00000231584	ENSG00000186281	GPAT2
1764	ENSG00000255735	ENSG00000063660	GPC1
1765	ENSG00000227008	ENSG00000147257	GPC3
1766	ENSG00000235784	ENSG00000183098	GPC6
1767	ENSG00000258561	ENSG00000171723	GPHN
1768	ENSG00000241680	ENSG00000111231	GPN3
1769	ENSG00000225730	ENSG00000069122	GPR116
1770	ENSG00000243495	ENSG00000144820	GPR128
1771	ENSG00000257607	ENSG00000164849	GPR146
1772	ENSG00000235013	ENSG00000135898	GPR55
1773	ENSG00000254942	ENSG00000156097	GPR61
1774	ENSG00000258086	ENSG00000139572	GPR84
1775	ENSG00000258137	ENSG00000139572	GPR84
1776	ENSG00000260467	ENSG00000182885	GPR97
1777	ENSG00000270050	ENSG00000198932	GPRASP1
1778	ENSG00000247498	ENSG00000111291	GPRC5D
1779	ENSG00000255182	ENSG00000167701	GPT
1780	ENSG00000269303	ENSG00000089351	GRAMD1A
1781	ENSG00000254449	ENSG00000023171	GRAMD1B
1782	ENSG00000240776	ENSG00000178075	GRAMD1C
1783	ENSG00000250602	ENSG00000155324	GRAMD3
1784	ENSG00000228007	ENSG00000177885	GRB2
1785	ENSG00000259721	ENSG00000166923	GREM1
1786	ENSG00000224359	ENSG00000180875	GREM2
1787	ENSG00000253153	ENSG00000083307	GRHL2
1788	ENSG00000253991	ENSG00000083307	GRHL2
1789	ENSG00000254024	ENSG00000083307	GRHL2
1790	ENSG00000232298	ENSG00000158055	GRHL3
1791	ENSG00000248627	ENSG00000152208	GRID2
1792	ENSG00000273464	ENSG00000171189	GRIK1
1793	ENSG00000174680	ENSG00000171189	GRIK1
1794	ENSG00000250493	ENSG00000149403	GRIK4
1795	ENSG00000261647	ENSG00000183454	GRIN2A
1796	ENSG00000256306	ENSG00000273079	GRIN2B
1797	ENSG00000266990	ENSG00000116032	GRIN3B
1798	ENSG00000246334	ENSG00000198055	GRK6
1799	ENSG00000233073	ENSG00000198822	GRM3
1800	ENSG00000255082	ENSG00000168959	GRM5
1801	ENSG00000254035	ENSG00000113262	GRM6
1802	ENSG00000236202	ENSG00000196277	GRM7
1803	ENSG00000270207	ENSG00000196277	GRM7
1804	ENSG00000237665	ENSG00000196277	GRM7
1805	ENSG00000236152	ENSG00000196277	GRM7
1806	ENSG00000226258	ENSG00000196277	GRM7
1807	ENSG00000225083	ENSG00000139835	GRTP1
1808	ENSG00000239835	ENSG00000082701	GSK3B
1809	ENSG00000235865	ENSG00000148180	GSN
1810	ENSG00000261216	ENSG00000103342	GSPT1
1811	ENSG00000263307	ENSG00000103342	GSPT1
1812	ENSG00000251175	ENSG00000138780	GSTCD
1813	ENSG00000231840	ENSG00000197448	GSTK1
1814	ENSG00000241720	ENSG00000134202	GSTM3
1815	ENSG00000272955	ENSG00000184674	GSTT1
1816	ENSG00000214347	ENSG00000125651	GTF2F1
1817	ENSG00000253203	ENSG00000183474	GTF2H2C
1818	ENSG00000232729	ENSG00000077809	GTF2I
1819	ENSG00000160828	ENSG00000077809	GTF2I
1820	ENSG00000203602	ENSG00000122034	GTF3A
1821	ENSG00000234945	ENSG00000115207	GTF3C2
1822	ENSG00000234072	ENSG00000115207	GTF3C2
1823	ENSG00000273096	ENSG00000100226	GTPBP1
1824	ENSG00000229598	ENSG00000100226	GTPBP1
1825	ENSG00000272844	ENSG00000163607	GTPBP8
1826	ENSG00000258086	ENSG00000170627	GTSF1
1827	ENSG00000258137	ENSG00000170627	GTSF1
1828	ENSG00000214772	ENSG00000070019	GUCY2C
1829	ENSG00000256751	ENSG00000070019	GUCY2C
1830	ENSG00000273369	ENSG00000151806	GUF1
1831	ENSG00000232303	ENSG00000241043	GVQW1
1832	ENSG00000248828	ENSG00000170180	GYPA
1833	ENSG00000248828	ENSG00000250361	GYPB
1834	ENSG00000258657	ENSG00000100453	GZMB
1835	ENSG00000258657	ENSG00000100450	GZMH
1836	ENSG00000240535	ENSG00000113088	GZMK
1837	ENSG00000206417	ENSG00000184897	H1FX
1838	ENSG00000270021	ENSG00000113648	H2AFY
1839	ENSG00000245322	ENSG00000164032	H2AFZ
1840	ENSG00000272562	ENSG00000163041	H3F3A
1841	ENSG00000237125	ENSG00000164107	HAND2
1842	ENSG00000248690	ENSG00000170961	HAS2
1843	ENSG00000257285	ENSG00000092036	HAUS4
1844	ENSG00000272072	ENSG00000105856	HBP1
1845	ENSG00000232876	ENSG00000112339	HBS1L
1846	ENSG00000256249	ENSG00000196917	HCAR1
1847	ENSG00000256249	ENSG00000182782	HCAR2
1848	ENSG00000256249	ENSG00000255398	HCAR3
1849	ENSG00000272501	ENSG00000206344	HCG27
1850	ENSG00000259650	ENSG00000138622	HCN4
1851	ENSG00000244502	ENSG00000163517	HDAC11
1852	ENSG00000228624	ENSG00000196591	HDAC2
1853	ENSG00000228737	ENSG00000171720	HDAC3
1854	ENSG00000267638	ENSG00000108840	HDAC5
1855	ENSG00000257488	ENSG00000061273	HDAC7
1856	ENSG00000232492	ENSG00000048052	HDAC9
1857	ENSG00000225000	ENSG00000048052	HDAC9
1858	ENSG00000259986	ENSG00000166503	HDGFRP3
1859	ENSG00000267724	ENSG00000167220	HDHD2
1860	ENSG00000267800	ENSG00000167220	HDHD2
1861	ENSG00000258695	ENSG00000187105	HEATR4
1862	ENSG00000250365	ENSG00000129493	HEATR5A
1863	ENSG00000257831	ENSG00000129493	HEATR5A
1864	ENSG00000247498	ENSG00000013583	HEBP1
1865	ENSG00000183935	ENSG00000013583	HEBP1
1866	ENSG00000215878	ENSG00000051620	HEBP2
1867	ENSG00000272446	ENSG00000112406	HECA
1868	ENSG00000231329	ENSG00000112406	HECA
1869	ENSG00000257658	ENSG00000173064	HECTD4
1870	ENSG00000201428	ENSG00000173064	HECTD4
1871	ENSG00000231638	ENSG00000002746	HECW1
1872	ENSG00000229056	ENSG00000138411	HECW2
1873	ENSG00000266473	ENSG00000198265	HELZ
1874	ENSG00000227593	ENSG00000181333	HEPHL1
1875	ENSG00000259589	ENSG00000103657	HERC1
1876	ENSG00000256338	ENSG00000128731	HERC2
1877	ENSG00000252322	ENSG00000138641	HERC3
1878	ENSG00000207524	ENSG00000138641	HERC3
1879	ENSG00000271122	ENSG00000122557	HERPUD2
1880	ENSG00000225057	ENSG00000144485	HES6
1881	ENSG00000261460	ENSG00000213614	HEXA
1882	ENSG00000260339	ENSG00000213614	HEXA
1883	ENSG00000224505	ENSG00000186834	HEXIM1
1884	ENSG00000267288	ENSG00000168517	HEXIM2
1885	ENSG00000224505	ENSG00000168517	HEXIM2
1886	ENSG00000237742	ENSG00000135547	HEY2
1887	ENSG00000215873	ENSG00000162669	HFM1
1888	ENSG00000262049	ENSG00000185359	HGS
1889	ENSG00000200972	ENSG00000054392	HHAT
1890	ENSG00000230970	ENSG00000010282	HHATL
1891	ENSG00000248890	ENSG00000164161	HHIP
1892	ENSG00000263586	ENSG00000167861	HID1
1893	ENSG00000258777	ENSG00000100644	HIF1A
1894	ENSG00000258667	ENSG00000100644	HIF1A
1895	ENSG00000225611	ENSG00000181061	HIGD1A
1896	ENSG00000235527	ENSG00000163349	HIPK1
1897	ENSG00000230638	ENSG00000127124	HIVEP3
1898	ENSG00000272711	ENSG00000159399	HK2
1899	ENSG00000227766	ENSG00000206503	HLA-A
1900	ENSG00000271581	ENSG00000234745	HLA-B
1901	ENSG00000224796	ENSG00000231389	HLA-DPA1
1902	ENSG00000223534	ENSG00000179344	HLA-DQB1
1903	ENSG00000225864	ENSG00000204642	HLA-F
1904	ENSG00000214922	ENSG00000204642	HLA-F
1905	ENSG00000224790	ENSG00000159267	HLCS
1906	ENSG00000263096	ENSG00000108924	HLF
1907	ENSG00000239718	ENSG00000071794	HLTF
1908	ENSG00000257551	ENSG00000136630	HLX
1909	ENSG00000230613	ENSG00000101294	HM13
1910	ENSG00000241749	ENSG00000149948	HMGA2
1911	ENSG00000224117	ENSG00000189403	HMGB1
1912	ENSG00000247372	ENSG00000113161	HMGCR
1913	ENSG00000261604	ENSG00000112972	HMGCS1
1914	ENSG00000270362	ENSG00000118418	HMGN3
1915	ENSG00000241388	ENSG00000135100	HNF1A
1916	ENSG00000271769	ENSG00000135100	HNF1A
1917	ENSG00000272677	ENSG00000138668	HNRNPD
1918	ENSG00000235298	ENSG00000165119	HNRNPK
1919	ENSG00000239868	ENSG00000105323	HNRNPUL1
1920	ENSG00000269019	ENSG00000051128	HOMER3
1921	ENSG00000267062	ENSG00000095066	HOOK2
1922	ENSG00000227117	ENSG00000176635	HORMAD2
1923	ENSG00000233429	ENSG00000105991	HOXA1
1924	ENSG00000253187	ENSG00000253293	HOXA10
1925	ENSG00000240990	ENSG00000005073	HOXA11
1926	ENSG00000243766	ENSG00000106031	HOXA13
1927	ENSG00000233429	ENSG00000105996	HOXA2
1928	ENSG00000254369	ENSG00000105997	HOXA3
1929	ENSG00000253552	ENSG00000105997	HOXA3
1930	ENSG00000254369	ENSG00000197576	HOXA4
1931	ENSG00000253552	ENSG00000197576	HOXA4
1932	ENSG00000254369	ENSG00000106004	HOXA5
1933	ENSG00000254369	ENSG00000106006	HOXA6
1934	ENSG00000254369	ENSG00000122592	HOXA7
1935	ENSG00000253187	ENSG00000078399	HOXA9
1936	ENSG00000229637	ENSG00000159184	HOXB13
1937	ENSG00000230148	ENSG00000173917	HOXB2
1938	ENSG00000239552	ENSG00000120093	HOXB3
1939	ENSG00000233101	ENSG00000120093	HOXB3
1940	ENSG00000230148	ENSG00000120093	HOXB3
1941	ENSG00000233101	ENSG00000182742	HOXB4
1942	ENSG00000233101	ENSG00000120075	HOXB5
1943	ENSG00000233101	ENSG00000108511	HOXB6
1944	ENSG00000251151	ENSG00000180818	HOXC10
1945	ENSG00000228630	ENSG00000123388	HOXC11
1946	ENSG00000249641	ENSG00000123364	HOXC13
1947	ENSG00000250451	ENSG00000197757	HOXC6
1948	ENSG00000250133	ENSG00000197757	HOXC6
1949	ENSG00000250451	ENSG00000180806	HOXC9
1950	ENSG00000250133	ENSG00000180806	HOXC9
1951	ENSG00000224189	ENSG00000128645	HOXD1
1952	ENSG00000272729	ENSG00000128652	HOXD3
1953	ENSG00000237380	ENSG00000128652	HOXD3
1954	ENSG00000237380	ENSG00000175879	HOXD8
1955	ENSG00000237380	ENSG00000128709	HOXD9
1956	ENSG00000203394	ENSG00000127483	HP1BP3
1957	ENSG00000256811	ENSG00000158104	HPD
1958	ENSG00000227392	ENSG00000105707	HPN
1959	ENSG00000237975	ENSG00000197915	HRNR
1960	ENSG00000235251	ENSG00000153936	HS2ST1
1961	ENSG00000230330	ENSG00000182601	HS3ST4
1962	ENSG00000228624	ENSG00000249853	HS3ST5
1963	ENSG00000227591	ENSG00000117594	HSD11B1
1964	ENSG00000266962	ENSG00000108786	HSD17B1
1965	ENSG00000246250	ENSG00000149084	HSD17B12
1966	ENSG00000261235	ENSG00000086696	HSD17B2
1967	ENSG00000254690	ENSG00000185122	HSF1
1968	ENSG00000269243	ENSG00000196684	HSH2D
1969	ENSG00000214198	ENSG00000166598	HSP90B1
1970	ENSG00000232767	ENSG00000165868	HSPA12A
1971	ENSG00000259116	ENSG00000126803	HSPA2
1972	ENSG00000244021	ENSG00000164070	HSPA4L
1973	ENSG00000261668	ENSG00000164070	HSPA4L
1974	ENSG00000267328	ENSG00000004776	HSPB6
1975	ENSG00000232037	ENSG00000142798	HSPG2
1976	ENSG00000224773	ENSG00000147246	HTR2C
1977	ENSG00000238020	ENSG00000186038	HTR3E
1978	ENSG00000146666	ENSG00000136273	HUS1
1979	ENSG00000259833	ENSG00000157423	HYDIN
1980	ENSG00000229348	ENSG00000178922	HYI
1981	ENSG00000232134	ENSG00000067704	IARS2
1982	ENSG00000229970	ENSG00000003147	ICA1
1983	ENSG00000227719	ENSG00000003147	ICA1
1984	ENSG00000267607	ENSG00000090339	ICAM1
1985	ENSG00000266978	ENSG00000090339	ICAM1
1986	ENSG00000267607	ENSG00000105371	ICAM4
1987	ENSG00000235092	ENSG00000115738	ID2
1988	ENSG00000226786	ENSG00000172201	ID4
1989	ENSG00000231908	ENSG00000138413	IDH1
1990	ENSG00000232656	ENSG00000067064	IDI1
1991	ENSG00000267598	ENSG00000160888	IER2
1992	ENSG00000272273	ENSG00000137331	IER3
1993	ENSG00000267800	ENSG00000267228	IER3IP1
[truncated: 7,639 more rows]
