# Supplementary material for: A natural antisense lncRNA controls breast cancer progression by promoting tumor suppressor gene mRNA stability
Source: PLoS Genet. 2018 Nov 29;14(11):e1007802. doi: 10.1371/journal.pgen.1007802 (PMC6289468; doi:10.1371/journal.pgen.1007802)
Supplement: S4 Table — (XLSX) [file pgen.1007802.s008.xlsx]

## Sheet: Table S4.
Table S4. Deregulated NAT-PC pairs in M4 compared to M1.
NAT-Ensembl	NAT Name	R1-M4/M1-Log2FC	R2-M4/M1-Log2FC	R1-M4/M1-FC	R2-M4/M1-FC		PC-Ensembl	PC-Name	R1-M4/M1-Log2FC	R2-M4/M1-Log2FC	R1-M4/M1-FC	R2-M4/M1-FC
ENSG00000260944	RP11-463O9.5	-11.7402	-12.4017	0.000292312	0.000184809		ENSG00000176692	FOXC2	-8.40592	-4.92825	0.00294827	0.0328434		Concordant
ENSG00000254910	RP11-326C3.7	-10.4625	-10.4315	0.000708717	0.000724113		ENSG00000185201	IFITM2	-3.03897	-3.32363	0.121668	0.0998822		Concordant
ENSG00000233766	AC098617.1	-10.1046	-9.55267	0.000908265	0.00133156		ENSG00000168497	SDPR	-6.12937	-7.28997	0.0142849	0.00639		Concordant
ENSG00000250320	CTD-2269F5.1	-9.87805	-8.75154	0.0010627	0.00232019		ENSG00000164176	EDIL3	-5.35755	-8.18488	0.0243902	0.00343643		Concordant
ENSG00000250413	RP11-448G15.1	-9.39017	-6.14975	0.00149031	0.0140845		ENSG00000109667	SLC2A9	-1.46094	-1.6946	0.363258	0.308939		Concordant
ENSG00000250685	RP11-486L19.2	-8.32643	-7.7879	0.00311526	0.00452489		ENSG00000140955	ADAD2	-8.28077	-3.45943	0.00321543	0.0909091		Concordant
ENSG00000226786	RP1-167F1.2	-7.85175	-5.67243	0.004329	0.0196078		ENSG00000172201	ID4	-4.73954	-1.15024	0.0374332	0.450549		Concordant
ENSG00000266939	AC005559.2	-7.65105	-3.36012	0.00497512	0.0973872		ENSG00000099822	HCN2	-2.31046	-1.46882	0.201597	0.361277		Concordant
ENSG00000267121	CTD-2020K17.1	-7.57743	-6.91886	0.0052356	0.00826446		ENSG00000184922	FMNL1	-1.81695	-1.82774	0.28382	0.281706		Concordant
ENSG00000227589	RP5-1092A11.5	-7.2384	-4.39232	0.00662252	0.047619		ENSG00000078900	TP73	-5.89655	-6.36141	0.0167866	0.0121626		Concordant
ENSG00000230148	HOXB-AS1	-7.03342	-7.03342	0.00763359	0.00763359		ENSG00000173917	HOXB2	-1.35967	-7.62471	0.389671	0.00506679		Concordant
ENSG00000250328	CTC-210G5.1	-6.46177	-6.91886	0.0113452	0.00826446		ENSG00000064692	SNCAIP	-8.20364	-6.69665	0.00339202	0.00964067		Concordant
ENSG00000225521	AC005237.4	-6.14975	-6.33985	0.0140845	0.0123457		ENSG00000162804	SNED1	-1.87011	-2.5649	0.273553	0.169001		Concordant
ENSG00000265888	RP11-408H20.2	-4.9542	-5.67243	0.0322581	0.0196078		ENSG00000134765	DSC1	-5.35755	-4.39232	0.0243902	0.047619		Concordant
ENSG00000255092	RP11-58K22.4	-4.9542	-5.67243	0.0322581	0.0196078		ENSG00000085117	CD82	-1.05174	-1.17593	0.482385	0.442597		Concordant
ENSG00000231703	RP4-669H2.1	-4.39232	-4.39232	0.047619	0.047619		ENSG00000182463	TSHZ2	-4.78049	-2.51368	0.0363854	0.175109		Concordant
ENSG00000258793	RP11-404P21.3	-4.39232	-5.67243	0.047619	0.0196078		ENSG00000100739	BDKRB1	-1.89666	-1.74795	0.268565	0.297725		Concordant
ENSG00000203497	PDCD4-AS1	-3.95632	-2.41387	0.0644213	0.187652		ENSG00000150593	PDCD4	-2.43171	-1.3607	0.185345	0.389394		Concordant
ENSG00000225764	LEPREL1-AS1	-3.48492	-4.32536	0.089317	0.0498812		ENSG00000090530	LEPREL1	-1.41191	-2.49441	0.375814	0.177463		Concordant
ENSG00000263096	RP11-515O17.2	-3.45943	-3.45943	0.0909091	0.0909091		ENSG00000108924	HLF	-5.50924	-1.4392	0.0219561	0.368771		Concordant
ENSG00000250802	ZBED3-AS1	-3.44495	-4.67499	0.0918264	0.0391459		ENSG00000132846	ZBED3	-2.67767	-2.56341	0.156293	0.169175		Concordant
ENSG00000253549	RP11-317J10.2	-3.32272	-1.02765	0.0999448	0.490509		ENSG00000164879	CA3	-2.83872	-2.54565	0.139785	0.171271		Concordant
ENSG00000231187	RP11-38L15.3	-3.03759	-1.91921	0.121786	0.2644		ENSG00000204176	SYT15	-1.92866	-3.1383	0.262673	0.113573		Concordant
ENSG00000253445	CTB-79E8.2	-2.89755	-2.63535	0.134199	0.160946		ENSG00000214357	NEURL1B	-3.50039	-3.37884	0.0883647	0.0961318		Concordant
ENSG00000231920	NEBL-AS1	-2.78378	-2.31426	0.145211	0.201065		ENSG00000078114	NEBL	-4.43288	-3.05668	0.0462989	0.120184		Concordant
ENSG00000224165	DNAJC27-AS1	-2.72975	-1.22134	0.150752	0.428885		ENSG00000115137	DNAJC27	-1.11984	-1.11239	0.460143	0.462528		Concordant
ENSG00000250615	CTC-564N23.2	-2.69537	-1.46258	0.154388	0.362844		ENSG00000132846	ZBED3	-2.67767	-2.56341	0.156293	0.169175		Concordant
ENSG00000249407	IL20RB-AS1	-2.51245	-1.67587	0.175258	0.312977		ENSG00000174564	IL20RB	-4.31379	-3.68353	0.050283	0.0778302		Concordant
ENSG00000247675	LRP4-AS1	-2.47365	-2.74723	0.180036	0.148936		ENSG00000134569	LRP4	-4.77419	-4.26167	0.0365449	0.0521327		Concordant
ENSG00000237976	RP11-126K1.6	-2.26388	-1.30691	0.208211	0.404187		ENSG00000143390	RFX5	-1.25777	-1.42259	0.41819	0.373042		Concordant
ENSG00000250451	HOXC-AS1	-2.19576	-3.80633	0.218279	0.0714795		ENSG00000197757	HOXC6	-1.78763	-1.15306	0.289647	0.449669		Concordant
ENSG00000260183	RP11-109P11.1	-1.82742	-7.41785	0.281768	0.00584795		ENSG00000168589	DYNLRB2	-3.79735	-3.45943	0.0719258	0.0909091		Concordant
ENSG00000237126	AC073254.1	-1.69546	-2.08387	0.308756	0.23588		ENSG00000115468	EFHD1	-5.20374	-7.03342	0.0271343	0.00763359		Concordant
ENSG00000232973	CYP1B1-AS1	-1.67781	-3.65194	0.312557	0.0795529		ENSG00000138061	CYP1B1	-3.94866	-1.71062	0.0647641	0.30553		Concordant
ENSG00000266642	RP11-20B24.4	-1.50813	-2.40951	0.351567	0.188219		ENSG00000167536	DHRS13	-1.41798	-2.17806	0.374236	0.220973		Concordant
ENSG00000254027	RP11-363E6.3	-1.36944	-2.5649	0.38704	0.169001		ENSG00000164687	FABP5	-1.87138	-1.07159	0.273311	0.475794		Concordant
ENSG00000262026	RP11-2C24.6	-1.24466	-1.3777	0.422009	0.384831		ENSG00000102870	ZNF629	-1.3501	-1.09745	0.392265	0.467343		Concordant
ENSG00000259583	RP11-66B24.4	1.13432	1.53074	2.19514	2.88934		ENSG00000184254	ALDH1A3	1.78316	3.47992	3.44178	11.1573		Concordant
ENSG00000240541	TM4SF1-AS1	1.2069	1.7286	2.30841	3.31405		ENSG00000169908	TM4SF1	2.62164	2.38209	6.1545	5.21293		Concordant
ENSG00000257671	RP3-416H24.1	1.22622	1.99593	2.33952	3.98873		ENSG00000135480	KRT7	1.37878	1.61971	2.60048	3.07314		Concordant
ENSG00000259985	RP11-549B18.1	1.28423	1.34088	2.43552	2.53305		ENSG00000118276	B4GALT6	1.59863	1.64038	3.02855	3.11748		Concordant
ENSG00000264769	RP11-498C9.12	1.43686	6.33985	2.70732	81		ENSG00000197063	MAFG	1.13515	1.89069	2.19641	3.70814		Concordant
ENSG00000253930	RP11-1149O23.2	1.56484	2.36403	2.95846	5.14806		ENSG00000104689	TNFRSF10A	1.67123	1.81307	3.18487	3.51389		Concordant
ENSG00000229261	RP11-227H15.4	1.57135	9.18239	2.97183	581		ENSG00000156510	HKDC1	2.71272	3.72397	6.55556	13.2137		Concordant
ENSG00000230061	AP001065.2	1.68096	9.36851	3.20641	661		ENSG00000142185	TRPM2	8.09412	7.11191	273.258	138.324		Concordant
ENSG00000262884	CTD-3060P21.1	1.75743	6.50779	3.38095	91		ENSG00000132359	RAP1GAP2	2.57802	1.79963	5.97119	3.4813		Concordant
ENSG00000237686	RP5-1120P11.1	1.81115	2.08402	3.50923	4.23988		ENSG00000181577	C6orf223	6.68974	4.45853	103.231	21.9863		Concordant
ENSG00000229953	RP11-284F21.7	1.81365	1.07027	3.5153	2.09983		ENSG00000132692	BCAN	1.8849	1.44863	3.69327	2.72949		Concordant
ENSG00000254010	RP11-103H7.5	2.09333	1.35264	4.26733	2.55378		ENSG00000168672	FAM84B	1.55233	2.20837	2.93291	4.62154		Concordant
ENSG00000225855	RUSC1-AS1	2.1811	2.15325	4.53498	4.44828		ENSG00000160752	FDPS	2.81704	1.9825	7.04717	3.95176		Concordant
ENSG00000260630	SNAI3-AS1	2.1839	1.31789	4.54379	2.49302		ENSG00000185669	SNAI3	2.20369	1.9324	4.60656	3.8169		Concordant
ENSG00000235897	TM4SF19-AS1	2.23425	6.18855	4.70518	72.9355		ENSG00000145107	TM4SF19	4.8087	5.60247	28.0261	48.5862		Concordant
ENSG00000244161	FLNB-AS1	2.30746	2.06123	4.9501	4.17343		ENSG00000136068	FLNB	1.72925	1.36702	3.31555	2.57937		Concordant
ENSG00000267815	CTB-191K22.5	2.43115	11.1299	5.39324	2241		ENSG00000105357	MYH14	2.45832	12.0637	5.49576	4281		Concordant
ENSG00000248544	CTB-47B11.3	2.69032	7.13955	6.45455	141		ENSG00000055163	CYFIP2	1.18504	1.16581	2.27369	2.24359		Concordant
ENSG00000259264	RP11-60L3.1	2.78791	4.60049	6.90629	24.2597		ENSG00000137868	STRA6	1.19528	3.05172	2.28989	8.29198		Concordant
ENSG00000232692	AP001596.6	2.91789	1.97524	7.55738	3.93194		ENSG00000166265	CYYR1	3.45943	4.39232	11	21		Concordant
ENSG00000261604	CTD-2636A23.2	3.17288	2.74197	9.01843	6.68982		ENSG00000112972	HMGCS1	3.99944	3.35147	15.9938	10.2069		Concordant
ENSG00000225937	PCA3	3.45943	3.45943	11	11		ENSG00000106772	PRUNE2	3.64951	4.88076	12.5491	29.4615		Concordant
ENSG00000266923	RP11-693J15.4	3.45943	1.49476	11	2.81818		ENSG00000205057	CLLU1OS	8.57365	6.33985	381	81		Concordant
ENSG00000268812	RP1-102K2.8	3.59998	2.86584	12.1255	7.28959		ENSG00000128342	LIF	5.86742	4.76075	58.3807	27.11		Concordant
ENSG00000231970	RP11-452K12.7	3.89748	1.18117	14.9024	2.26761		ENSG00000224474	AL355490.1	8.84862	8.90989	461	481		Concordant
ENSG00000232530	RP1-102K2.6	4.39232	5.93074	21	61		ENSG00000128342	LIF	5.86742	4.76075	58.3807	27.11		Concordant
ENSG00000229821	RP11-567E21.3	4.39232	4.39232	21	21		ENSG00000163395	IGFN1	9.64566	7.65105	801	201		Concordant
ENSG00000231806	PCAT7	4.56847	8.78463	23.7273	441		ENSG00000130957	FBP2	6.79442	5.67243	111	51		Concordant
ENSG00000174171	RP11-23P13.6	4.85853	3.68882	29.011	12.8957		ENSG00000137877	SPTBN5	3.29598	1.53417	9.82175	2.89621		Concordant
ENSG00000236266	RP3-467L1.4	4.9542	4.39232	31	21		ENSG00000049246	PER3	1.75504	2.82956	3.37537	7.1086		Concordant
ENSG00000197934	AP001597.1	4.9542	4.9542	31	31		ENSG00000166265	CYYR1	3.45943	4.39232	11	21		Concordant
ENSG00000230928	RP11-34A14.3	4.9542	4.9542	31	31		ENSG00000138131	LOXL4	5.94196	6.20413	61.4762	73.7273		Concordant
ENSG00000224116	INHBA-AS1	4.9542	4.9542	31	31		ENSG00000122641	INHBA	6.49363	4.30979	90.1108	19.8324		Concordant
ENSG00000258177	RP11-394J1.2	5.35755	7.65105	41	201		ENSG00000111145	ELK3	1.96299	1.31762	3.89868	2.49254		Concordant
ENSG00000233332	RP4-799P18.2	5.35755	1.19555	41	2.29032		ENSG00000183780	SLC35F3	3.32323	1.11994	10.009	2.17338		Concordant
ENSG00000244040	IL12A-AS1	5.35755	4.9542	41	31		ENSG00000168811	IL12A	3.62565	1.03194	12.3433	2.04478		Concordant
ENSG00000258010	RP11-210M15.1	5.67243	4.9542	51	31		ENSG00000172379	ARNT2	4.00372	2.13662	16.0413	4.39731		Concordant
ENSG00000230565	ZNF32-AS2	5.93074	5.35755	61	41		ENSG00000169740	ZNF32	13.1051	7.74262	8811	214.171		Concordant
ENSG00000239636	RP4-728D4.2	6.14975	1.38565	71	2.6129		ENSG00000116819	TFAP2E	1.70402	2.18536	3.25806	4.54839		Concordant
ENSG00000246250	RP11-613D13.5	6.33985	7.57743	81	191		ENSG00000149084	HSD17B12	1.00065	1.15578	2.0009	2.22805		Concordant
ENSG00000260929	RP11-327F22.1	6.33985	5.93074	81	61		ENSG00000083799	CYLD	1.0855	1.13779	2.12211	2.20043		Concordant
ENSG00000228838	RP4-784A16.2	6.33985	6.50779	81	91		ENSG00000157193	LRP8	1.3794	1.3984	2.6016	2.63609		Concordant
ENSG00000223901	AP001469.5	6.33985	3.18023	81	9.06452		ENSG00000160285	LSS	1.94819	1.83093	3.85891	3.55766		Concordant
ENSG00000235772	AP001625.6	6.65821	7.49985	101	181		ENSG00000160190	SLC37A1	1.17819	1.60835	2.26293	3.04902		Concordant
ENSG00000267322	SCARNA17	6.65821	5.35755	101	41		ENSG00000167306	MYO5B	1.43036	1.6153	2.69514	3.06375		Concordant
ENSG00000203808	BVES-AS1	6.91886	5.35755	121	41		ENSG00000112276	BVES	2.8445	3.56556	7.18257	11.8397		Concordant
ENSG00000225420	AC104134.2	7.03342	1.49476	131	2.81818		ENSG00000172071	EIF2AK3	1.66224	1.34858	3.16508	2.54662		Concordant
ENSG00000259279	CTD-2033D15.1	7.57743	1.87706	191	3.67327		ENSG00000137801	THBS1	3.57219	2.43586	11.8942	5.41085		Concordant
ENSG00000227053	RP11-395B7.4	7.65105	6.33985	201	81		ENSG00000205277	MUC12	6.65821	6.50779	101	91		Concordant
ENSG00000233930	KRTAP5-AS1	7.7211	6.79442	211	111		ENSG00000184545	DUSP8	2.26474	4.4667	4.80567	22.1111		Concordant
ENSG00000267077	RP11-127I20.5	7.7211	5.67243	211	51		ENSG00000267795	SMIM22	2.48938	1.64533	5.61536	3.1282		Concordant
ENSG00000248936	RP11-36B15.1	7.91289	7.33092	241	161		ENSG00000154274	C4orf19	1.95499	1.31243	3.87712	2.48359		Concordant
ENSG00000230479	AP000695.6	7.97154	2.87607	251	7.34146		ENSG00000159261	CLDN14	5.67243	4.9542	51	31		Concordant
ENSG00000256083	RP11-366L20.3	9.39017	1.12944	671	2.18774		ENSG00000149948	HMGA2	4.24976	1.71328	19.0242	3.27905		Concordant
ENSG00000233818	AP000695.4	9.47371	1.52848	711	2.88482		ENSG00000159261	CLDN14	5.67243	4.9542	51	31		Concordant
ENSG00000228404	AP001468.58	10.6448	8.53528	1601	371		ENSG00000160285	LSS	1.94819	1.83093	3.85891	3.55766		Concordant
ENSG00000258657	RP11-104E19.1	10.8226	11.5023	1811	2901		ENSG00000100453	GZMB	5.35755	6.79442	41	111		Concordant
ENSG00000266978	CTD-2369P2.5	-6.33985	-8.08215	0.0123457	0.00369004		ENSG00000090339	ICAM1	5.45521	4.26062	43.8713	19.1679		Discordant
ENSG00000227028	SLC8A1-AS1	-5.93074	-3.45943	0.0163934	0.0909091		ENSG00000183023	SLC8A1	8.41363	3.65683	341	12.6129		Discordant
ENSG00000268650	AC068499.10	-2.74469	-8.90989	0.149199	0.002079		ENSG00000105650	PDE4C	1.04532	2.55534	2.06383	5.87805		Discordant
ENSG00000255471	RP11-736K20.5	-1.94753	-8.90989	0.259259	0.002079		ENSG00000150687	PRSS23	2.46401	1.93458	5.51749	3.82268		Discordant
ENSG00000233223	AC113189.5	-1.91888	-1.23302	0.264459	0.425425		ENSG00000129226	CD68	2.62582	2.90264	6.17235	7.47792		Discordant
ENSG00000248019	FAM13A-AS1	1.63978	1.10557	3.11618	2.15183		ENSG00000138640	FAM13A	-1.69972	-1.14654	0.307846	0.451709		Discordant
ENSG00000236754	AC004019.13	1.94753	3.45943	3.85714	11		ENSG00000182902	SLC25A18	-2.39501	-1.74772	0.190121	0.297772		Discordant
ENSG00000233695	GAS6-AS1	2.92322	6.14975	7.58537	71		ENSG00000183087	GAS6	-1.74351	-1.06474	0.298642	0.478058		Discordant
ENSG00000267283	AC005306.3	3.04889	1.08095	8.27575	2.11543		ENSG00000133243	BTBD2	-1.34029	-1.09211	0.394942	0.469075		Discordant
ENSG00000262580	RP11-334C17.5	5.53101	3.93411	46.2381	15.2857		ENSG00000141527	CARD14	-2.63381	-1.74086	0.161119	0.299191		Discordant
ENSG00000227844	RP13-143G15.3	6.79442	4.39232	111	21		ENSG00000171408	PDE7B	-6.65821	-7.41785	0.00990099	0.00584795		Discordant
ENSG00000254458	RP11-867G23.13	6.79442	5.35755	111	41		ENSG00000174807	CD248	-3.45943	-4.39232	0.0909091	0.047619		Discordant
ENSG00000255395	CTD-2562J17.2	7.03342	5.35755	131	41		ENSG00000137491	SLCO2B1	-9.05257	-2.46366	0.00188324	0.181287		Discordant
ENSG00000257740	RP11-977G19.12	7.2384	1.078	151	2.11111		ENSG00000144785	RP11-977G19.10	-1.3574	-6.82567	0.390286	0.00881594		Discordant
