# Supplementary material for: A natural antisense lncRNA controls breast cancer progression by promoting tumor suppressor gene mRNA stability
Source: PLoS Genet. 2018 Nov 29;14(11):e1007802. doi: 10.1371/journal.pgen.1007802 (PMC6289468; doi:10.1371/journal.pgen.1007802)
Supplement: S5 Table — (XLSX) [file pgen.1007802.s009.xlsx]

## Sheet: Table S5.
Table S5. List of cancer-associated genes.
Gene_Symbol			References:
42797	Cancer genes		Cancer genes		http://www.bushmanlab.org/links/genelists
42980	Cancer genes				Set	Size	Species	Description	Link	Citation
42983	Cancer genes				Atlas	989	human	"Genes: hybrid gene found in at least one cancer case, or gene amplification or homozygous deletion found in a significant subset of cases in a given cancer-type."	http://atlasgeneticsoncology.org	Huret JL, Minor SL, Dorkeld F, Dessen P, Bernheim A. Atlas of genetics and cytogenetics in oncology and haematology, an interactive database.
42984	Cancer genes									Nucleic Acids Res. 2000 Jan 1;28(1):349-51.
42987	Cancer genes				CANgenes	189	human	191 common genes that were mutated at significant frequency in all tumors of human breast and colorectal cancers.	http://www.sciencemag.org/.../1133427_som_tables.zip	The consensus coding sequences of human breast and colorectal cancers.
AATF	Cancer genes									Science. 2006 Oct 13;314(5797):268-74
ABCA1	Cancer genes				CIS (RTCGD)	587	multiple	Retroviral insertional mutagenesis in mouse hematopoietic tumors.	http://variation.osu.edu/rtcgd/	Akagi K, Suzuki T, Stephens RM, Jenkins NA, Copeland NG. RTCGD: retroviral tagged cancer gene database.
ABCA12	EMT MALAT paper									Nucleic Acids Res. 2004 Jan 1;32(Database issue):D523-7.
ABCA3	Cancer genes				Human Lymphoma	38	human	A list of lymphoid-specific oncogenes compiled by Marina Cavazzana-Calvo and colleagues	humanLymph (tsv /xls)	N/A
ABCB1	Cancer genes, T-ON				Miscellaneous	187	multiple	From Cold Spring Harbor Retroviruses Chapter on Oncogenes, an early version of the CIS database, a list from Dr. Tony Hunter, and misc. additions from the literature.	Miscellaneous (tsv /xls)	Retroviruses, Coffin et al., ed. Cold Spring Harbor Press, Cold Spring Harbor, NY
ABCB10	Cancer genes				Sanger	452	human	Compilation from literature: "genes that are mutated and causally implicated in cancer development"	http://www.sanger.ac.uk/genetics/CGP/Census/	Futreal PA, Coin L, Marshall M, Down T, Hubbard T, Wooster R, Rahman N,
ABCB4	Cancer genes									Nucl. Acids Res. (2007) 35 (suppl 1): D721-D726. doi: 10.1093/nar/gkl811
ABCB5	Cancer genes				Vogelstein	420	human	Cancer genes related to chromosomal breakpoints	http://www.sciencemag.org/content/339/6127/1546.full	Vogelstein B, Papadopoulos N, Velculescu VE, Zhou S, Diaz LA Jr, Kinzler KW.
ABCB8	Cancer genes									Science. 2013 Mar 29;339(6127):1546-58. doi: 10.1126/science.1235122.
ABCC1	Cancer genes
ABCC4	Oncogene-OncoNAT		EMT MALAT paper		Functional and prognostic significance of long non-coding RNA MALAT1 as a metastasis driver in ER negative lymph node negative breast cancer.
ABHD2	Cancer genes				Jadaliha M, Zong X, Malakar P, Ray T, Singh DK, Freier SM, Jensen T, Prasanth SG, Karni R, Ray PS, Prasanth KV.
ABI1	Cancer genes				Oncotarget. 2016 Jun 28;7(26):40418-40436. doi: 10.18632/oncotarget.9622.
ABI2	Oncogene-OncoNAT				PMID:
ABL1	Cancer genes, O-T-ON
ABL2	Cancer genes, O-ON				27250026
ABLIM1	EMT MALAT paper
ABO	Cancer genes		EMT Q		Qiagene	http://www.sabiosciences.com/rt_pcr_product/HTML/PAHS-090A.html
ABR	Cancer genes
ABTB1	Tumor Suppressor-OncoNAT		Cell Cycle		Qiagene	https://www.qiagen.com/us/resources/resourcedetail?id=0ee18e97-d445-4fd7-9aa4-0ef4bece124f&lang=en
ABTB2	Cancer genes
ACACA	Tumor Suppressor-OncoNAT
ACADM	Cancer genes		OncoNAT		The landscape of antisense gene expression in human cancers.
ACAP1	Cancer genes				Balbin OA, Malik R, Dhanasekaran SM, Prensner JR, Cao X, Wu YM, Robinson D, Wang R, Chen G, Beer DG, Nesvizhskii AI, Chinnaiyan AM.
ACAT2	Cell Cycle				Genome Res. 2015 Jul;25(7):1068-79. doi: 10.1101/gr.180596.114. Epub 2015 Jun 10.
ACCS	Cancer genes				PMID:
ACKR3	Cancer genes
ACSL3	Cancer genes				26063736
ACSL5	Cancer genes
ACSL6	Cancer genes
ACTA2	Tumor Suppressor-OncoNAT
ACTB	Cancer genes, EMT Q, O-ON
ACTL9	Cancer genes
ACVR1B	Cancer genes
ACVR2A	Cancer genes
ADAM12	Cancer genes, T-ON
ADAM23	Cancer genes
ADAM29	Cancer genes
ADAM9	Cancer genes
ADAMTS1	Cancer genes
ADAMTS15	Cancer genes
ADAMTS18	Cancer genes, T-ON
ADAMTSL3	Cancer genes
ADARB2	Cancer genes
ADD3	Cancer genes
ADGRE5	Cancer genes
ADGRL2	Cancer genes
ADIPOQ	Tumor Suppressor-OncoNAT
ADIPOR1	Cancer genes
ADPRH	Tumor Suppressor-OncoNAT
AFDN	Cancer genes
AFF1	Cancer genes, O-ON
AFF3	Cancer genes, O-ON
AFF4	Cancer genes
AGAP2	Cancer genes
AGER	Cancer genes
AGTR2	Tumor Suppressor-OncoNAT
AHI1	Cancer genes
AHNAK	EMT Qiagene
AHRR	Tumor Suppressor-OncoNAT
AIFM1	Cancer genes
AIFM2	Cancer genes, T-ON
AIP	Tumor Suppressor-OncoNAT
AKAP12	Cancer genes, T-ON
AKAP13	Cancer genes, O-ON
AKAP9	Cancer genes
AKR1B1	Tumor Suppressor-OncoNAT
AKR1B10	O-T-OncoNAT
AKR1C3	Cancer genes
AKT1	Cancer genes, EMT Q, O-T-ON
AKT2	Cancer genes
AKT2	Oncogene-OncoNAT
AKT3	Cancer genes, O-ON
ALAD	Cancer genes
ALCAM	Tumor Suppressor-OncoNAT
ALDH1A3	EMT MALAT paper
ALDH2	Cancer genes
ALDOB	Cancer genes
ALG14	Cancer genes
ALK	Cancer genes
ALOX12	Cancer genes
ALOX15	Cancer genes, T-ON
ALOX15B	EMT MALAT paper
ALOX5	Cancer genes
ALPL	Tumor Suppressor-OncoNAT
ALS2CL	Cancer genes
AMER1	Cancer genes
AMFR	Cancer genes
AMH	Tumor Suppressor-OncoNAT
AMOT	Cancer genes
ANAPC1	Cell Cycle
ANAPC10	Cell Cycle
ANAPC11	Cell Cycle
ANAPC2	Cell Cycle
ANAPC4	Cell Cycle
ANAPC5	Cell Cycle
ANAPC7	Cell Cycle
ANG	Cancer genes
ANK3	EMT MALAT paper
ANKRD44	Cancer genes
ANKS1B	Oncogene-OncoNAT
ANLN	Cancer genes, Cell cycle
ANP32A	Cancer genes, T-ON
ANP32B	Cancer genes, T-ON
ANP32C	Tumor Suppressor-OncoNAT
ANP32D	Tumor Suppressor-OncoNAT
ANP32E	Cell Cycle
ANXA1	Cancer genes, T-ON
ANXA2	Oncogene-OncoNAT
ANXA3	EMT MALAT paper
ANXA7	Tumor Suppressor-OncoNAT
ANXA8	EMT MALAT paper
AP1M2	EMT MALAT paper
AP3M2	Cancer genes
APAF1	Cancer genes, T-ON
APC	Cancer genes, T-ON
APC2	Cancer genes, cell cycle
APEH	Cancer genes
APH1A	Cancer genes
APITD1	Tumor Suppressor-OncoNAT
APLNR	Cancer genes
APOBEC2	Cancer genes
APP	Tumor Suppressor-OncoNAT
AR	Cancer genes, T-ON
ARAF	Cancer genes, O-ON
ARAFP2	Cancer genes
ARAP2	Cancer genes
AREG	Cancer genes
ARF1	Tumor Suppressor-OncoNAT
ARF6	Cancer genes
ARG1	Tumor Suppressor-OncoNAT
ARHGAP20	Cancer genes
ARHGAP25	Cancer genes, EMT M
ARHGAP26	Cancer genes
ARHGAP29	Tumor Suppressor-OncoNAT
ARHGAP4	Cancer genes
ARHGAP8	EMT MALAT paper
ARHGAP9	Cancer genes
ARHGEF12	Cancer genes, T-ON
ARHGEF2	Cancer genes
ARHGEF4	Cancer genes
ARHGEF5	Oncogene-OncoNAT
ARID1A	Cancer genes
ARID1B	Cancer genes
ARID2	Cancer genes
ARID4A	Cancer genes
ARID5A	Cancer genes
ARL11	Tumor Suppressor-OncoNAT
ARL14	Tumor Suppressor-OncoNAT
ARMCX1	Cancer genes
ARMCX2	Cancer genes
ARMCX3	Cancer genes
ARNT	Cancer genes, EMT M
ARRB2	Tumor Suppressor-OncoNAT
ASCL1	Cancer genes
ASL	Cancer genes
ASNS	Cancer genes
ASPM	Cancer genes, cell cycle
ASPSCR1	Cancer genes
ASTN2	Cancer genes
ASXL1	Cancer genes
ATAD2	Cell Cycle
ATF1	Cancer genes, O-ON
ATF2	Cancer genes
ATF3	Cancer genes, T-ON
ATF4	Cancer genes
ATF5	Cancer genes
ATF7IP	Cancer genes
ATIC	Cancer genes
ATM	Cancer genes, cell cycle, T-ON
ATP8B1	Cancer genes
ATR	Cancer genes, cell cycle, T-ON
ATRX	Cancer genes
AUH	Cancer genes
AURKA	Cancer genes, cell cycle, T-ON
AURKB	Cell Cycle, T-ON
AVPI1	Cancer genes
AXIN1	Cancer genes, T-ON
AXIN2	Cancer genes
AXL	Cancer genes- O-ON
B2M	Cancer genes, EMT Q
B3GNT6	Cancer genes
B4GALT5	Cancer genes
BAALC	Cancer genes
BACH2	Cancer genes, O-ON
BAD	Cancer genes, O-ON
BAG1	Cancer genes, O-ON
BAG3	Cancer genes
BAI1	Tumor Suppressor-OncoNAT
BAK1	Cancer genes, T-ON
BANP	Tumor Suppressor-OncoNAT
BAP1	Cancer genes, T-ON
BARD1	Cancer genes, T-ON
BATF	Cancer genes
BAX	Cancer genes, O-T-ON
BBC3	Cancer genes, O-ON
BCAR1	Tumor Suppressor-OncoNAT
BCAS1	Oncogene-OncoNAT
BCAS3	Cancer genes
BCAS4	Cancer genes
BCCIP	Cell Cycle
BCL10	Cancer genes
BCL11A	Cancer genes, O-ON
BCL11B	Cancer genes, T-ON
BCL2	Cancer genes, O-T-ON
BCL2A1	Cancer genes
BCL2L1	Cancer genes
BCL2L11	Cancer genes, O-ON
BCL2L12	Cancer genes
BCL2L2	Cancer genes
BCL3	Cancer genes, O-T-ON
BCL6	Cancer genes, O-ON
BCL7A	Cancer genes
BCL7B	Cancer genes
BCL9	Cancer genes
BCOR	Cancer genes
BCR	Cancer genes, O-T-ON
BCRP2	Cancer genes
BCRP3	Cancer genes
BCRP4	Cancer genes
BDKRB2	EMT MALAT paper
BECN1	Tumor Suppressor-OncoNAT
BEX2	Tumor Suppressor-OncoNAT
BFSP2	Cancer genes
BGN	Cancer genes, EMT M
BHLHB3	Tumor Suppressor-OncoNAT
BHLHE41	Cancer genes
BID	Cancer genes
BIK	EMT MALAT paper, T-ON
BIN1	Cancer genes, EMT M, T-ON
BIRC2	Cancer genes
BIRC3	Cancer genes
BIRC5	Cell Cycle, T-ON
BIRC6	Cancer genes
BLCAP	Cancer genes, T-ON
BLM	Cancer genes, T-ON
BLOC1S2	Oncogene-OncoNAT
BMI1	Cancer genes, O-T-ON
BMP1	EMT Qiagene
BMP2	EMT Qiagene, T-ON
BMP7	EMT Qiagene
BMPR1A	Cancer genes, T-ON
BMPR1B	Tumor Suppressor-OncoNAT
BNIP3	Cancer genes, T-ON
BOK	Cancer genes
BOP1	Cancer genes
BORCS8-MEF2B	Cancer genes
BRAF	Cancer genes, O-ON
BRAT1	Cancer genes
BRCA1	Cancer genes, cell cycle, O-T-ON
BRCA2	Cancer genes, cell cycle, T-ON
BRD2	Cancer genes
BRD3	Cancer genes
BRD4	Cancer genes
BRE	Cancer genes
BRF1	Tumor Suppressor-OncoNAT
BRI3BP	Oncogene-OncoNAT
BRIP1	Cancer genes
BRMS1	Cancer genes, T-ON
BRWD2	Tumor Suppressor-OncoNAT
BRWD3	Cancer genes
BSG	Tumor Suppressor-OncoNAT
BSPRY	Cancer genes
BTBD14B	Tumor Suppressor-OncoNAT
BTBD19	Cancer genes
BTG1	Cancer genes
BTG2	Cancer genes, T-ON
BTG3	Tumor Suppressor-OncoNAT
BTG4	Tumor Suppressor-OncoNAT
BTK	Cancer genes
BTRC	Cancer genes, T-ON
BUB1	Cancer genes, cell cycle
BUB1B	Cancer genes, cell cycle
BUB3	Cell Cycle
C10orf10	EMT MALAT paper
C10orf116	EMT MALAT paper
C11orf30	Oncogene-OncoNAT
C12orf48	Cell Cycle
C12orf5	Tumor Suppressor-OncoNAT
C13orf34	Cell Cycle
C14orf156	Cell Cycle
C14orf173	Cell Cycle
C15ORF65	Cancer genes
C1orf116	EMT MALAT paper
C1ORF64	Cancer genes
C2CD5	Cancer genes
C2orf40	Tumor Suppressor-OncoNAT
C3	Oncogene-OncoNAT
C3AR1	Cancer genes
C5	Oncogene-OncoNAT
C5orf13	EMT MALAT paper
C6orf105	EMT MALAT paper
C6orf91	Oncogene-OncoNAT
C9orf140	Tumor Suppressor-OncoNAT
CA12	Tumor Suppressor-OncoNAT
CA2	EMT MALAT paper
CA9	EMT MALAT paper, O-T-ON
CABC1	Tumor Suppressor-OncoNAT
CADM1	Tumor Suppressor-OncoNAT
CADM3	Tumor Suppressor-OncoNAT
CADM4	Tumor Suppressor-OncoNAT
CADPS2	Cancer genes
CAGE1	Cancer genes
CALCA	Cancer genes
CALCR	Cancer genes
CALD1	EMT Qiagene
CALM1	Cell Cycle
CAMK1D	Oncogene-OncoNAT
CAMK2B	Cancer genes, EMT M
CAMK2B	EMT MALAT paper
CAMK2D	Cancer genes
CAMK2N1	EMT Qiagene
CAMKK2	Cancer genes
CAMTA1	Cancer genes, T-ON
CANT1	Cancer genes
CAPG	Cancer genes, T-ON
CARD11	Cancer genes, O-ON
CARD8	Cancer genes
CARS	Cancer genes, T-ON
CASC3	Cancer genes
CASC4	Oncogene-OncoNAT
CASC5	Tumor Suppressor-OncoNAT
CASP1	Cancer genes
CASP8	Cancer genes, O-T-ON
CASP9	Cancer genes
CAV1	Cancer genes, T-ON
CAV2	EMT Qiagene, T-ON
CBARA1	EMT MALAT paper
CBFA2T3	Cancer genes, T-ON
CBFB	Cancer genes
CBL	Cancer genes, O-ON
CBLB	Cancer genes, O-ON
CBLC	Cancer genes, O-ON
CBX4	Cancer genes
CBY1	Tumor Suppressor-OncoNAT
CCDC136	Tumor Suppressor-OncoNAT
CCDC6	Cancer genes
CCDC86	Cell Cycle
CCDC92	EMT MALAT paper
CCL7	Cancer genes
CCNA1	Cell Cycle
CCNA2	Cancer genes, cell cycle, T-ON
CCNB1	Cancer genes, cell cycle
CCNB1IP1	Cancer genes
CCNB2	Cell Cycle
CCNB3	Cell Cycle
CCNC	Cancer genes, cell cycle, T-ON
CCND1	Cancer genes, cell cycle, O-T-ON
CCND2	Cancer genes, EMT M, cell cycle, O-T-ON
CCND2-AS1	Cancer genes
CCND3	Cancer genes, cell cycle, O-T-ON
CCNDBP1	Tumor Suppressor-OncoNAT
CCNE1	Cancer genes, cell cycle
CCNE2	Cell Cycle
CCNF	Cancer genes, cell cycle
CCNG1	Cancer genes, cell cycle, T-ON
CCNG2	Cell Cycle
CCNH	Cancer genes, cell cycle
CCNK	Cell Cycle
CCNL1	Cell Cycle
CCNL2	Cell Cycle
CCNT1	Cancer genes, cell cycle
CCNT2	Cell Cycle
CCR1	Cancer genes
CCR7	Cancer genes, O-ON
CCR9	Cancer genes
CCT5	Cell Cycle
CD109	Cancer genes
CD151	Cancer genes
CD200	Cancer genes
CD248	Cancer genes
CD274	Cancer genes, O-ON
CD320	Cell Cycle
CD4	Tumor Suppressor-OncoNAT
CD44	Cancer genes
CD46	Cancer genes
CD52	Cancer genes
CD53	Cancer genes
CD55	Cancer genes
CD58	Tumor Suppressor-OncoNAT
CD59	Tumor Suppressor-OncoNAT
CD6	Cancer genes
CD69	Cancer genes
CD74	Cancer genes
CD79A	Cancer genes
CD79B	Cancer genes
CD81	Tumor Suppressor-OncoNAT
CD82	Cancer genes, T-ON
CD9	Cancer genes, cell cycle
CDA	Cancer genes
CDC14A	Cell Cycle, T-ON
CDC14B	Tumor Suppressor-OncoNAT
CDC16	Cell Cycle
CDC2	Cell Cycle, T-ON
CDC20	Cancer genes, cell cycle
CDC20B	Cell Cycle
CDC23	Cell Cycle
CDC25A	Cancer genes, cell cycle, O-ON
CDC25B	Cancer genes, cell cycle
CDC25C	Cancer genes, cell cycle
CDC27	Cancer genes, cell cycle
CDC34	Cancer genes
CDC42	Cancer genes, O-ON
CDC42EP1	Cancer genes
CDC45L	Cell Cycle
CDC5L	Oncogene-OncoNAT
CDC6	Cancer genes
CDC73	Cancer genes, O-T-ON
CDCA4	Oncogene-OncoNAT
CDCA5	Cell Cycle
CDCA8	Cell Cycle
CDH1	Cancer genes, EMT M, , EMT Q, cell cycle, T-ON
CDH10	Cancer genes
CDH11	Cancer genes, EMT M, T-ON
CDH13	Cancer genes, T-ON
CDH17	Oncogene-OncoNAT
CDH19	Tumor Suppressor-OncoNAT
CDH2	EMT MALAT paper, EMT Q
CDH20	Cancer genes, T-ON
CDH3	EMT MALAT paper
CDH4	Tumor Suppressor-OncoNAT
CDK1	Cancer genes
CDK10	Cell Cycle
CDK11A	Cancer genes
CDK11B	Cancer genes
CDK16	Cancer genes
CDK18	Cancer genes
CDK2	Cancer genes, cell cycle, T-ON
CDK20	Cancer genes
CDK2AP1	Cancer genes, T-ON
CDK2AP2	Tumor Suppressor-OncoNAT
CDK3	Cell Cycle
CDK4	Cancer genes, cell cycle
CDK5	Cancer genes, cell cycle
CDK5R1	Cancer genes
CDK6	Cancer genes, cell cycle, T-ON
CDK7	Cancer genes, cell cycle
CDK8	Cell Cycle
CDK9	Cell Cycle
CDKL1	Cell Cycle
CDKN1A	Cancer genes, cell cycle, T-ON
CDKN1B	Cancer genes, cell cycle, T-ON
CDKN1C	Cancer genes, cell cycle, T-ON
CDKN2A	Cancer genes, cell cycle, O-T-ON
CDKN2AIP	Tumor Suppressor-OncoNAT
CDKN2B	Cancer genes, cell cycle, T-ON
CDKN2C	Cancer genes, EMT M, cell cycle, T-ON
CDKN2D	Cancer genes, cell cycle
CDKN3	Cancer genes, cell cycle
CDS1	EMT MALAT paper
CDT1	Cancer genes
CDX1	Oncogene-OncoNAT
CDX2	Cancer genes, O-ON
CEACAM1	Cancer genes, T-ON
CEACAM7	Cancer genes
CEBPA	Cancer genes, T-ON
CEBPB	Cancer genes, O-ON
CEBPD	Tumor Suppressor-OncoNAT
CELA1	Cancer genes
CELSR2	EMT MALAT paper
CENPE	Cell Cycle
CENPF	Cancer genes, cell cycle
CENPH	Cell Cycle
CENPK	Cell Cycle
CENPM	Cell Cycle
CENPN	Cell Cycle
CENTG1	Oncogene-OncoNAT
CEP350	Oncogene-OncoNAT
CEP55	Cell Cycle, O-ON
CETN1	Cell Cycle
CETN2	Cell Cycle
CETN3	Cell Cycle
CFAP20	Cancer genes
CFL1	Cell Cycle, T-ON
CFL2	Cell Cycle
CFLAR	Cancer genes, T-ON
CFP	Cancer genes
CHAF1B	Cell Cycle
CHCHD7	Cancer genes
CHD1L	Oncogene-OncoNAT
CHD2	Cancer genes
CHD3	Cancer genes
CHD5	Cancer genes, T-ON
CHD9	Cancer genes
CHEK1	Cell Cycle
CHEK2	Cancer genes, cell cycle, T-ON
CHFR	Cancer genes, cell cycle, T-ON
CHGA	Cancer genes
CHIC2	Cancer genes
CHKA	Cancer genes
CHL1	Cancer genes, T-ON
CHMP1A	Tumor Suppressor-OncoNAT
CHN1	Cancer genes, EMT M
CHRNB4	Cancer genes
CHUK	Tumor Suppressor-OncoNAT
CIC	Cancer genes
CIITA	Cancer genes
CIRBP	Cancer genes
CIT	Cell Cycle
CITED2	Cancer genes
CITED4	Cancer genes
CKAP2	Cell Cycle
CKAP4	Tumor Suppressor-OncoNAT
CKAP5	Cell Cycle
CKMT1A	EMT MALAT paper
CKMT1B	EMT MALAT paper
CKS1B	Cancer genes, cell cycle, O-T-ON
CKS1BP7	Cancer genes
CKS2	Cancer genes, cell cycle
CLCA2	Tumor Suppressor-OncoNAT
CLDN1	EMT MALAT paper
CLDN2	Tumor Suppressor-OncoNAT
CLDN23	Tumor Suppressor-OncoNAT
CLDN4	Cancer genes
CLIC4	Cancer genes
CLP1	Cancer genes
CLSPN	Oncogene-OncoNAT, T-ON
CLTC	Cancer genes
CLTCL1	Cancer genes
CLU	Cancer genes, T-ON
CMC4	Cancer genes
CMTM5	Tumor Suppressor-OncoNAT
CMTM7	Cancer genes
CNBP	Cancer genes
CNNM4	Cancer genes
CNOT7	Tumor Suppressor-OncoNAT
CNR2	Cancer genes
CNTN4	Cancer genes, T-ON
CNTN6	Cancer genes, T-ON
CNTRL	Cancer genes
COL11A1	Cancer genes
COL16A1	Cancer genes
COL17A1	EMT MALAT paper
COL19A1	Cancer genes
COL1A1	Cancer genes
COL1A2	Cancer genes, EMT M, EMT Q
COL28A1	Cancer genes
COL3A1	EMT MALAT paper, EMT Q
COL4A3	Cancer genes
COL5A2	EMT MALAT paper, EMT Q
COL7A1	Cancer genes
COPS2	Cancer genes, T-ON
COPZ2	EMT MALAT paper
CORO1A	Cancer genes, EMT M
CORO1C	Cancer genes
CORO2A	Cancer genes
CORO2B	Cancer genes
COTL1	Cancer genes
COX19	Cancer genes
COX6C	Cancer genes
CPLX2	Cancer genes
CPSF3	Tumor Suppressor-OncoNAT
CR1L	Cancer genes
CR2	Cancer genes
CRB2	Cancer genes
CREB1	Cancer genes, T-ON
CREB3L1	Cancer genes, EMT M
CREB3L2	Cancer genes
CREBBP	Cancer genes, T-ON
CREBL2	Tumor Suppressor-OncoNAT
CREG1	Tumor Suppressor-OncoNAT
CRIP2	Cancer genes
CRK	Cancer genes, O-T-ON
CRKL	Cancer genes, O-ON
CRLF2	Cancer genes
CRTC1	Cancer genes, O-ON
CRTC2	Cancer genes
CRTC3	Cancer genes
CRYAA	Cancer genes
CRYAB	Cancer genes
CSE1L	Cancer genes, cell cycle
CSF1	Cancer genes
CSF1R	Cancer genes, O-ON
CSF3	Tumor Suppressor-OncoNAT
CSF3R	Cancer genes
CSMD3	Cancer genes
CSNK1A1	Cancer genes
CSNK2A1	Cancer genes
CSPG4	Cancer genes
CSRNP1	Tumor Suppressor-OncoNAT
CST5	Tumor Suppressor-OncoNAT
CST6	Cancer genes, EMT M, T-ON
CSTA	Cancer genes
CSTB	Cancer genes
CTCF	Tumor Suppressor-OncoNAT
CTDSPL	Tumor Suppressor-OncoNAT
CTGF	Cancer genes, EMT M, T-ON
CTHRC1	Cancer genes
CTIF	Cancer genes
CTNNA1	Cancer genes, T-ON
CTNNAL1	Cell Cycle
CTNNB1	Cancer genes, EMT Q, O-T-ON
CTNND1	Cancer genes, T-ON
CTNND2	Cancer genes
CTSB	Cancer genes
CTSH	Cancer genes
CTSL	Cancer genes
CTSL2	EMT MALAT paper
CTTN	Cancer genes, O-ON
CUBN	Cancer genes
CUEDC1	Cancer genes
CUL1	Cancer genes, cell cycle, T-ON
CUL2	Tumor Suppressor-OncoNAT
CUL4B	Cancer genes
CUL7	Oncogene-OncoNAT
CUX1	Cancer genes, T-ON
CXADR	EMT MALAT paper
CXCL1	Cancer genes, O-ON
CXCL10	Cancer genes
CXCL12	Tumor Suppressor-OncoNAT
CXCL2	Cancer genes, O-ON
CXCL3	Cancer genes, O-ON
CXCR3	Cancer genes
CXCR4	Oncogene-OncoNAT, O-T-ON
CXCR7	Tumor Suppressor-OncoNAT
CYB561D2	Tumor Suppressor-OncoNAT
CYB5R4	Cancer genes
CYBA	Tumor Suppressor-OncoNAT
CYBRD1	EMT MALAT paper
CYGB	Tumor Suppressor-OncoNAT
CYLD	Cancer genes, O-T-ON
CYP19A1	Cancer genes
CYP1A1	Cancer genes
CYP24A1	Oncogene-OncoNAT
CYP27B1	EMT MALAT paper, T-ON
CYP2A6	Cancer genes
CYP2D6	Cancer genes
CYP2W1	Cancer genes
CYP4F11	EMT MALAT paper
CYP7A1	Cancer genes
CYP7B1	Cancer genes
CYR61	Cancer genes, T-ON
DAB2	Cancer genes
DAB2IP	Cancer genes, T-ON
DACH1	Oncogene-OncoNAT
DACH2	Cancer genes
DAPK1	Cancer genes, O-T-ON
DAXX	Cancer genes, O-ON
DBC1	Tumor Suppressor-OncoNAT
DBF4	Cell Cycle
DBI	Cell Cycle
DBN1	Cancer genes
DCC	Cancer genes, T-ON
DCD	Oncogene-OncoNAT
DCN	EMT MALAT paper
DCUN1D1	Cell Cycle, O-ON
DDB2	Cancer genes, O-ON
DDIT3	Cancer genes, O-ON
DDR1	Cancer genes
DDR2	EMT MALAT paper
DDX1	Cancer genes
DDX10	Cancer genes
DDX3X	Tumor Suppressor-OncoNAT
DDX43	Cancer genes
DDX5	Cancer genes, T-ON
DDX6	Cancer genes, O-ON
DEC1-	Tumor Suppressor-OncoNAT
DEFB1	Cancer genes, O-ON
DEK	Cancer genes, O-ON
DENR	Cancer genes, O-ON
DERA	Cell Cycle
DFNA5	Tumor Suppressor-OncoNAT
DGKE	Cancer genes
DHRS3	Cancer genes
DHX34	Tumor Suppressor-OncoNAT
DHX9	Cancer genes, T-ON
DICER1	Cancer genes
DIDO1	Tumor Suppressor-OncoNAT
DIO2	Cancer genes
DIP2C	Cancer genes
DIRAS1	Tumor Suppressor-OncoNAT
DIRAS3	Cancer genes, T-ON
DIRC1	Cancer genes
DIRC2	Cancer genes
DIRC3	Cancer genes
DKC1	Cancer genes
DKFZp762E1312	Cell Cycle
DKK1	Cancer genes, T-ON
DKK3	Tumor Suppressor-OncoNAT
DLC1	Cancer genes, EMT M, T-ON
DLEC1	Tumor Suppressor-OncoNAT
DLEU1	Cancer genes
DLEU2	Cancer genes
DLG1	Cancer genes
DLG3	Tumor Suppressor-OncoNAT
DLG7	Cell Cycle
DLGAP1	Cancer genes
DLGAP5	Tumor Suppressor-OncoNAT
DLK1	Tumor Suppressor-OncoNAT
DLST	Cancer genes
DLX4	Cancer genes
DLX5	Oncogene-OncoNAT
DMBT1	Cancer genes
DMTF1	Cancer genes, T-ON
DNAH9	Cancer genes
DNAJA3	Tumor Suppressor-OncoNAT
DNAJB4	EMT MALAT paper, T-ON
DNAJC11	Tumor Suppressor-OncoNAT
DNAJC24	Cancer genes
DNAJC6	Cancer genes
DNAJC9	Cancer genes
DNAL4	Cancer genes
DNASE1L3	Cancer genes
DNMT1	Cancer genes, T-ON
DNMT3A	Cancer genes
DNMT3B	Oncogene-OncoNAT, O-T-ON
DOK1	Tumor Suppressor-OncoNAT
DOPEY2	Cancer genes
DOT1L	Tumor Suppressor-OncoNAT
DPH1	Cancer genes, T-ON
DPP4	Tumor Suppressor-OncoNAT
DPT	Cancer genes, EMT M
DRAM	Tumor Suppressor-OncoNAT
DRAM1	Cancer genes
DRG1	Tumor Suppressor-OncoNAT
DSC2	EMT MALAT paper, EMT Q
DSG2	Cancer genes
DSG3	EMT MALAT paper
DSP	EMT Qiagene
DST	Cancer genes, EMT M
DTL	Cell Cycle
DTX2	Cancer genes
DTX3	Cancer genes
DTYMK	Cell Cycle
DUSP10	Cancer genes
DUSP2	Cancer genes
DUSP6	Tumor Suppressor-OncoNAT
DUX4	Cancer genes
DYM	Cancer genes
DYRK1A	Cancer genes
DYRK1B	Cancer genes
E2F1	Cancer genes, T-ON
E2F2	Cancer genes, T-ON
E2F3	Cancer genes, T-ON
E2F4	Cancer genes, T-ON
E2F5	EMT MALAT paper, T-ON
E2F6	Cancer genes, T-ON
E2F8	Cell Cycle
EAF2	Tumor Suppressor-OncoNAT
EBAG9	Cancer genes
EBF1	Cancer genes
EBP	Cell Cycle
ECM1	Cancer genes, EMT M
ECT2	Cancer genes, cell cycle, O-T-ON
EDA2R	Tumor Suppressor-OncoNAT
EDN1	Tumor Suppressor-OncoNAT
EDN2	Tumor Suppressor-OncoNAT
EDN3	Oncogene-OncoNAT
EDRF1	Cancer genes
EEF1A1	Cancer genes, T-ON
EEF1A2	Cancer genes, O-ON
EEF1E1	Cell Cycle, T-ON
EFNA1	Oncogene-OncoNAT
EFNA5	Tumor Suppressor-OncoNAT
EGF	Cancer genes, T-ON
EGFL6	Cancer genes
EGFR	Cancer genes, EMT Q, O-T-ON
EGLN1	Cancer genes, T-ON
EGR1	Cancer genes, O-T-ON
EGR2	Tumor Suppressor-OncoNAT
EGR3	Cancer genes
EHF	Tumor Suppressor-OncoNAT
EHMT1	Cancer genes
EIF1AX	Cancer genes
EIF1B	Cancer genes
EIF2AK2	Cancer genes, O-T-ON
EIF2S1	Tumor Suppressor-OncoNAT
EIF3A	Cancer genes
EIF3C	Cancer genes
EIF3E	Cancer genes, O-ON
EIF3F	Cancer genes
EIF3I	Cancer genes
EIF4A2	Cancer genes
EIF4E	Cancer genes
EIF4EBP1	Cancer genes
EIF4G1	Cancer genes
ELA2	Oncogene-OncoNAT
ELAC2	Cancer genes
ELAVL1	Cancer genes
ELF4	Cancer genes
ELK1	Cancer genes, O-ON
ELK2AP	Cancer genes
ELK3	Cancer genes
ELK4	Cancer genes, O-ON
ELL	Cancer genes
ELMO1	Cancer genes
ELMO3	EMT MALAT paper
ELN	Cancer genes
ELOVL5	Cancer genes
EML4	Cancer genes
EMP1	Cancer genes
EMSY	Cancer genes
ENAH	Cancer genes
ENC1	Cancer genes, T-ON
ENO1	Cancer genes, cell cycle, T-ON
ENOX1	EMT MALAT paper
ENPP2	Cancer genes, EMT M
ENPP7	Cancer genes
ENTPD5	Oncogene-OncoNAT
EP300	Cancer genes
EP400	Cancer genes
EPAS1	Tumor Suppressor-OncoNAT
EPB41	Tumor Suppressor-OncoNAT
EPB41L3	Cancer genes, T-ON
EPB41L4B	EMT MALAT paper
EPCAM	Cancer genes, EMT M
EPG5	Cancer genes
EPHA1	Cancer genes, EMT M, O-ON
EPHA2	Cancer genes, O-ON
EPHA3	Cancer genes
EPHA7	Cancer genes
EPHB2	Tumor Suppressor-OncoNAT
EPHB4	Tumor Suppressor-OncoNAT
EPHB6	Cancer genes
EPO	Cancer genes
EPOR	Cancer genes
EPS15	Cancer genes
EPS15L1	Cancer genes
EPS8	Cancer genes
ERAP1	Tumor Suppressor-OncoNAT
ERAP2	Tumor Suppressor-OncoNAT
ERAS	Cancer genes, O-ON
ERBB2	Cancer genes, O-T-ON
ERBB3	Cancer genes, EMT Q, O-ON
ERBB4	Cancer genes, O-ON
ERC1	Cancer genes, cell cycle
ERC2	Cancer genes
ERCC1	Cancer genes
ERCC2	Cancer genes
ERCC3	Cancer genes
ERCC4	Cancer genes
ERCC5	Cancer genes
ERCC6	Cancer genes, T-ON
ERCC8	Cancer genes
EREG	Oncogene-OncoNAT
ERG	Cancer genes, O-ON
ERGIC3	Cancer genes
ERICH1	Cancer genes
ERMP1	EMT MALAT paper
ERRFI1	Cancer genes, O-T-ON
ERVW-1	Cancer genes
ESPL1	Cell Cycle, O-ON
ESR1	Cancer genes, EMT Q, T-ON
ESR2	Cancer genes, T-ON
ESRP1	EMT MALAT paper, T-ON
ESRP2	EMT MALAT paper
ESRRA	Cancer genes
ESRRG	Cancer genes
ETS1	Cancer genes, O-ON
ETS2	Cancer genes, O-T-ON
ETV1	Cancer genes
ETV3	Cancer genes
ETV4	Cancer genes, O-ON
ETV5	Cancer genes
ETV6	Cancer genes, O-ON
ETV7	Oncogene-OncoNAT
EVI1	Oncogene-OncoNAT
EVL	Cancer genes
EWSR1	Cancer genes, O-ON
EXO1	Cell Cycle
EXOC4	Cancer genes
EXPH5	EMT MALAT paper
EXT1	Cancer genes, T-ON
EXT2	Cancer genes, T-ON
EXTL3	Tumor Suppressor-OncoNAT
EYA4	Cancer genes
EZH2	Cancer genes, cell cycle, O-T-ON
F11R	EMT MALAT paper, EMT Q
F3	Oncogene-OncoNAT, O-T-ON
FABP3	Cancer genes, T-ON
FADD	Oncogene-OncoNAT
FADS2	EMT MALAT paper
FAIM	Cancer genes
FAIM2	Oncogene-OncoNAT
FAM10A4	Tumor Suppressor-OncoNAT
FAM117A	Cancer genes
FAM123B	Tumor Suppressor-OncoNAT
FAM169A	EMT MALAT paper
FAM212B	Cancer genes
FAM49A	Cancer genes
FAM57A	Cancer genes
FAM64A	Cell Cycle
FANCA	Cancer genes
FANCC	Cancer genes
FANCD2	Cancer genes
FANCE	Cancer genes
FANCF	Cancer genes
FANCG	Cancer genes
FAP	EMT MALAT paper
FAS	Cancer genes, T-ON
FASN	Oncogene-OncoNAT
FAT1	Cancer genes, T-ON
FAT2	Cancer genes, EMT M, T-ON
FAT3	Tumor Suppressor-OncoNAT
FAT4	Tumor Suppressor-OncoNAT
FAU	Tumor Suppressor-OncoNAT
FBL	Cell Cycle
FBLN1	Cancer genes, EMT M, T-ON
FBLN5	EMT MALAT paper
FBN1	EMT MALAT paper
FBXL7	Cancer genes
FBXO31	Cancer genes, T-ON
FBXO32	Tumor Suppressor-OncoNAT
FBXO5	Cancer genes, cell cycle
FBXW4	Cancer genes
FBXW7	Cancer genes, T-ON
FCGR2B	Cancer genes
FCRL4	Cancer genes
FCRL5	Cancer genes
FDPS	Cell Cycle
FEN1	Cancer genes
FER	Oncogene-OncoNAT
FERMT2	EMT MALAT paper
FES	Cancer genes, O-ON
FEV	Cancer genes, O-ON
FGF1	Cancer genes, T-ON
FGF10	Cancer genes
FGF11	Cancer genes
FGF12	Cancer genes
FGF13	Cancer genes
FGF14	Cancer genes
FGF2	Cancer genes
FGF3	Cancer genes, O-ON
FGF4	Cancer genes, O-ON
FGF5	Cancer genes, O-ON
FGF6	Cancer genes
FGF7	Cancer genes
FGF8	Cancer genes
FGF9	Cancer genes
FGFBP1	EMT MALAT paper, EMT Q
FGFR1	Cancer genes, O-ON
FGFR1OP	Cancer genes, O-ON
FGFR1OP2	Oncogene-OncoNAT
FGFR2	Cancer genes, EMT M, O-ON
FGFR3	Cancer genes, EMT M
FGFR4	Cancer genes
FGR	Cancer genes, O-ON
FH	Cancer genes, T-ON
FHIT	Cancer genes, T-ON
FHL2	Cancer genes
FILIP1L	EMT MALAT paper
FIP1L1	Cancer genes
FLCN	Cancer genes, T-ON
FLI1	Cancer genes, O-T-ON
FLII	Cancer genes
FLNA	Cell Cycle, T-ON
FLNB	Cancer genes, cell cycle
FLT1	Cancer genes, O-ON
FLT3	Cancer genes, T-ON
FMN1	Cell Cycle
FMN2	Cell Cycle
FMNL3	Cancer genes
FMOD	Cancer genes
FN1	Cancer genes, EMT M, EMT Q
FNBP1	Cancer genes
FNBP4	Cancer genes
FNIP1	Cancer genes
FOS	Cancer genes, O-ON
FOSB	Cancer genes, O-ON
FOSL1	Cancer genes, O-ON
FOSL2	Cancer genes
FOXA1	Cancer genes, EMT M, O-ON
FOXA2	EMT MALAT paper, T-ON
FOXC1	EMT MALAT paper, T-ON
FOXC2	Cancer genes, EMT M, EMT Q
FOXE1	Cancer genes
FOXG1	Cancer genes, O-ON
FOXL1	Cancer genes
FOXL2	Cancer genes
FOXM1	Cancer genes
FOXN3	Cell Cycle
FOXO1	Cancer genes, T-ON
FOXO3	Cancer genes, T-ON
FOXO4	Cancer genes
FOXP1	Cancer genes
FOXP1	Tumor Suppressor-OncoNAT
FOXP3	Cancer genes, O-T-ON
FRAP1	Tumor Suppressor-OncoNAT
FRAT1	Cancer genes, O-ON
FRK	Tumor Suppressor-OncoNAT
FRMD8	Cancer genes
FRYL	Cancer genes
FSCB	Cancer genes
FSCN1	Cancer genes
FST	Cancer genes, EMT M
FSTL1	EMT MALAT paper
FSTL3	Cancer genes
FUBP1	Cancer genes
FUNDC2	Oncogene-OncoNAT
FUS	Cancer genes, O-ON
FUT8	Cancer genes
FXYD5	Cancer genes, cell cycle
FYN	Cancer genes, O-ON
FZD3	EMT MALAT paper
FZD7	EMT Qiagene
FZR1	Cell Cycle
G3BP1	Tumor Suppressor-OncoNAT
G3BP2	Tumor Suppressor-OncoNAT
GAB1	Cancer genes
GAB2	Cancer genes, O-ON
GABARAP	Tumor Suppressor-OncoNAT
GABPB1	Cancer genes
GADD45A	Cancer genes, cell cycle
GADD45G	Cancer genes, T-ON
GADD45GIP1	Cancer genes, T-ON
GAK	Cancer genes, T-ON
GALNS	Cancer genes
GALNT5	Cancer genes
GALR1	Tumor Suppressor-OncoNAT
GAPDH	Cell Cycle, EMT Q
GAS1	Cancer genes, T-ON
GAS5	Cancer genes
GAS6	Cancer genes, O-ON
GAS7	Cancer genes
GAS8	Tumor Suppressor-OncoNAT
GATA1	Cancer genes
GATA2	Cancer genes
GATA3	Cancer genes
GATA6	Cancer genes
GBP1	Cancer genes
GCNT3	Cancer genes
GDF10	Cancer genes
GDF15	Cancer genes
GDNF	Oncogene-OncoNAT
GEN1	Cancer genes
GFI1	Cancer genes, O-ON
GFI1B	Cancer genes
GGA1	Cancer genes
GGH	Cancer genes
GGNBP2	Tumor Suppressor-OncoNAT
GGTA1P	Cancer genes
GHITM	Oncogene-OncoNAT
GHR	Cancer genes
GHRH	Cancer genes
GHRL	Cancer genes
GIMAP7	Cancer genes
GINS2	Cell Cycle
GIP	Cancer genes
GJA1	Tumor Suppressor-OncoNAT
GJB2	Tumor Suppressor-OncoNAT
GJB3	EMT MALAT paper
GLB1	Cancer genes
GLI1	Cancer genes, O-ON
GLI2	Cancer genes, O-ON
GLI3	Cancer genes, O-ON
GLI4	Cancer genes, O-ON
GLIPR1	Tumor Suppressor-OncoNAT
GLMN	Cancer genes
GLS2	EMT MALAT paper
GLTSCR1	Tumor Suppressor-OncoNAT
GLTSCR2	Cancer genes, T-ON
GLYR1	EMT MALAT paper
GMFB	Cancer genes
GML	Cancer genes
GMNN	Cell Cycle
GMPS	Cancer genes
GNA11	Cancer genes
GNA12	Cancer genes
GNAI2	Cancer genes
GNAL	EMT MALAT paper
GNAQ	Cancer genes
GNAS	Cancer genes
GNB2L1	Oncogene-OncoNAT
GNG11	EMT Qiagene
GNMT	Tumor Suppressor-OncoNAT
GOLGA5	Cancer genes, O-ON
GOLPH3	Oncogene-OncoNAT
GOPC	Cancer genes, O-ON
GPA33	Cancer genes
GPC3	Cancer genes, T-ON
GPC5	Cancer genes
GPER1	Cancer genes
GPHN	Cancer genes
GPNMB	Cancer genes
GPR132	Oncogene-OncoNAT
GPR161	Cancer genes
GPR68	Cancer genes
GPRC5A	Tumor Suppressor-OncoNAT
GPX1	Cancer genes
GPX3	Tumor Suppressor-OncoNAT
GRB10	Cancer genes
GRB2	Cancer genes
GREM1	Cancer genes, EMT M
GRHL2	EMT MALAT paper
GRIN2D	Cancer genes
GRINA	Oncogene-OncoNAT
GRN	Cancer genes
GRP	Cancer genes, T-ON
GRPR	Cancer genes
GSC	EMT MALAT paper, EMT Q
GSDMA	Cancer genes
GSDMD	Tumor Suppressor-OncoNAT
GSE1	Cancer genes
GSK3B	Cancer genes, EMT Q, O-T-ON
GSN	Cancer genes
GSPT1	Cancer genes
GSTM1	Cancer genes
GSTO1	Cell Cycle
GSTP1	Tumor Suppressor-OncoNAT
GSTT1	Cancer genes
GTF2A1	Cancer genes
GTF2E1	Tumor Suppressor-OncoNAT
GTF2H1	Cancer genes
GTPBP4	Tumor Suppressor-OncoNAT
GTSE1	Cell Cycle, T-ON
GUCY1A2	Cancer genes
H19	Oncogene-OncoNAT, T-ON
H2AFV	Cell Cycle
H2AFX	Cancer genes, cell cycle
H2AFZ	Cell Cycle
H3F3A	Cancer genes
HACE1	Tumor Suppressor-OncoNAT
HAPLN1	Cancer genes
HAS2	Cancer genes, EMT M
HBEGF	EMT MALAT paper
HBP1	Cancer genes, T-ON
hCG_25025	Tumor Suppressor-OncoNAT
HCK	Cancer genes
HDAC1	Tumor Suppressor-OncoNAT
HDAC2	Cancer genes, T-ON
HDAC3	Cancer genes, T-ON
HDAC4	Cancer genes
HDAC6	Cancer genes
HDHD5	Cancer genes
HDLBP	Cancer genes
HECA	Tumor Suppressor-OncoNAT
HERPUD1	Cancer genes
HES1	Cancer genes
HES4	EMT MALAT paper
HES5	EMT MALAT paper
HEXB	Oncogene-OncoNAT
HEXIM1	Cancer genes
HEY1	Cancer genes, cell cycle
HFE	Cancer genes
HGDC	EMT Qiagene
HGF	Cancer genes, O-ON
HHEX	Cancer genes, O-ON
HIC1	Cancer genes, T-ON
HIF1A	Oncogene-OncoNAT, T-ON
HIF1AN	Tumor Suppressor-OncoNAT
HIP1	Cancer genes
HIPK2	Cancer genes, T-ON
HIST1H1B	Cancer genes
HIST1H1C	Cancer genes
HIST1H3B	Cancer genes
HIST1H4I	Cancer genes
HIST2H3C	Cell Cycle
HIVEP1	Cancer genes
HIVEP3	Cancer genes
HKR1	Cancer genes, O-ON
HLA-A	Tumor Suppressor-OncoNAT
HLF	Cancer genes
HLTF	Cancer genes, T-ON
HMGA1	Cancer genes, O-ON
HMGA2	Cancer genes, cell cycle, O-ON
HMGB1	Cancer genes
HMGB2	Cell Cycle
HMGCR	Cancer genes
HMGN2	Cell Cycle
HMGN2P46	Cancer genes
HMMR	Cell Cycle
HNF1A	Cancer genes
HNF4A	Oncogene-OncoNAT
HNRNPA2B1	Cancer genes
HNRNPA3	Cancer genes
HNRNPD	Cancer genes
HNRNPK	Cancer genes
HNRPD	Cell Cycle
HOOK1	EMT MALAT paper
HOOK3	Cancer genes
HOPX	Tumor Suppressor-OncoNAT
HOXA1	Oncogene-OncoNAT
HOXA11	Cancer genes
HOXA13	Cancer genes
HOXA3	Cancer genes
HOXA5	Tumor Suppressor-OncoNAT
HOXA7	Cancer genes
HOXA9	Cancer genes
HOXB13	Tumor Suppressor-OncoNAT
HOXB8	Cancer genes
HOXC11	Cancer genes
HOXC13	Cancer genes
HOXD11	Cancer genes
HOXD13	Cancer genes
HPGD	Tumor Suppressor-OncoNAT
HPR	Cancer genes
HPRT1	Cell Cycle, EMT Q
HPSE	Cancer genes
HRAS	Cancer genes, O-T-ON
HRASLS2	Tumor Suppressor-OncoNAT
HRASLS3	Tumor Suppressor-OncoNAT
HS3ST2	EMT MALAT paper
HSF2	Oncogene-OncoNAT
HSP90AA1	Cancer genes, O-ON
HSP90AA2P	Cancer genes
HSP90AB1	Cancer genes
HSP90B1	Cancer genes
HSPA5	Cancer genes
HSPA9	Cancer genes
HSPB1	Cancer genes, O-ON
HSPBAP1	Cancer genes
HSPC111	Cell Cycle
HSPD1	Cancer genes, cell cycle
HSPG2	Cancer genes
HSPH1	Cancer genes
HTATIP2	Cancer genes, T-ON
HTRA1	Cancer genes, T-ON
HTRA2	Tumor Suppressor-OncoNAT
HTRA3	Tumor Suppressor-OncoNAT
HUS1	Cancer genes, cell cycle
HUWE1	Tumor Suppressor-OncoNAT
HYAL1	Cancer genes, T-ON
HYAL2	Cancer genes
ICAM1	Cancer genes
ICAM5	Cancer genes
ID1	Cell Cycle, O-ON
ID2	Cancer genes
ID3	Cancer genes
ID4	Cancer genes, T-ON
IDH1	Cancer genes, T-ON
IDH2	Cancer genes
IDNK	Cancer genes
IDO1	Cancer genes
IDO2	Cancer genes
IER2	Cancer genes
IER3	Cancer genes, T-ON
IFI16	Oncogene-OncoNAT
IFI27	Cancer genes
IFI30	Cancer genes, EMT M
IFNAR1	Cancer genes
IFNB1	Tumor Suppressor-OncoNAT
IFNG	Tumor Suppressor-OncoNAT
IFNGR2	Cancer genes
IFNK	Oncogene-OncoNAT
IFRD2	Cancer genes
IGF1	Cancer genes, T-ON
IGF1R	Cancer genes, T-ON
IGF2	Cancer genes
IGF2BP1	Cancer genes
IGF2R	Cancer genes, T-ON
IGFALS	Cancer genes
IGFBP1	Cancer genes, T-ON
IGFBP2	Cancer genes, EMT M
IGFBP3	Cancer genes, EMT M, O-T-ON
IGFBP4	EMT MALAT paper, EMT Q, T-ON
IGFBP5	Cancer genes, T-ON
IGFBP6	Cancer genes, T-ON
IGFBP7	Cancer genes, O-T-ON
IGFBPL1	Tumor Suppressor-OncoNAT
IGH	Cancer genes
IGHG1	Cancer genes
IGK	Cancer genes
IGL	Cancer genes
IGSF8	Cancer genes
IKBKE	Oncogene-OncoNAT, T-ON
IKZF1	Cancer genes
IKZF2	Cancer genes, T-ON
IKZF3	Cancer genes, T-ON
IL10	Tumor Suppressor-OncoNAT
IL16	Cancer genes
IL17A	Cancer genes, T-ON
IL17RB	Cancer genes
IL17RD	Tumor Suppressor-OncoNAT
IL18	EMT MALAT paper
IL1B	Cancer genes, EMT M, T-ON
IL1RN	EMT MALAT paper, EMT Q
IL2	Cancer genes, T-ON
IL21R	Cancer genes
IL22	Cancer genes
IL22RA1	Cancer genes
IL23A	Cancer genes
IL24	Cancer genes, T-ON
IL2RA	Cancer genes, T-ON
IL2RB	Cancer genes
IL2RG	Cancer genes
IL3	Cancer genes
IL3RA	Cancer genes
IL4R	Cancer genes, EMT M
IL5	Cancer genes
IL6	Cancer genes, T-ON
IL6ST	Cancer genes
IL7	Cancer genes
IL8	Oncogene-OncoNAT
IL8RB	Oncogene-OncoNAT
IL9	Cancer genes
ILK	EMT Qiagene
INCENP	Cell Cycle
ING1	Tumor Suppressor-OncoNAT
ING2	Cancer genes
ING3	Cancer genes, T-ON
ING4	Cancer genes, T-ON
ING5	Tumor Suppressor-OncoNAT
INHA	Cancer genes, T-ON
INHBA	Tumor Suppressor-OncoNAT
INHBE	Cancer genes
INPP4B	Tumor Suppressor-OncoNAT
INPP5K	Cancer genes
INPPL1	Cancer genes
INTS6	Cancer genes, T-ON
IPO7	Cell Cycle
IQCE	Cancer genes
IRAK2	Cancer genes
IRF1	Cancer genes, T-ON
IRF2BP2	Cancer genes
IRF3	Tumor Suppressor-OncoNAT
IRF4	Cancer genes, O-ON
IRF6	EMT MALAT paper
IRF8	Tumor Suppressor-OncoNAT
IRS1	Tumor Suppressor-OncoNAT
IRX4	EMT MALAT paper
ISG15	Tumor Suppressor-OncoNAT
ISOC2	Tumor Suppressor-OncoNAT
ITGA11	Cancer genes
ITGA5	EMT Qiagene, T-ON
ITGA6	Cell Cycle
ITGA9	Cancer genes
ITGAV	EMT Qiagene
ITGAV	Tumor Suppressor-OncoNAT
ITGAX	Cancer genes
ITGB1	EMT Qiagene, O-T-ON
ITGB3	Tumor Suppressor-OncoNAT
ITGB4	Cancer genes, EMT M
ITK	Cancer genes
ITPA	Oncogene-OncoNAT
JAG1	Cancer genes, EMT Q
JAG2	Cancer genes, EMT M
JAK1	Cancer genes
JAK2	Cancer genes, T-ON
JAK3	Cancer genes
JAKMIP1	Cancer genes
JARID1B	Tumor Suppressor-OncoNAT
JAZF1	Cancer genes
JDP2	Cancer genes, T-ON
JMJD1B	Tumor Suppressor-OncoNAT
JMJD2C	Oncogene-OncoNAT
JMJD5	Tumor Suppressor-OncoNAT
JUN	Cancer genes, O-ON
JUNB	Cancer genes, O-ON
JUND	Cancer genes, O-ON
JUP	EMT MALAT paper, O-T-ON
KANK2	EMT MALAT paper
KAT14	Cancer genes
KAT2B	Tumor Suppressor-OncoNAT
KAT5	Cancer genes, T-ON
KAT6A	Cancer genes
KAT6B	Cancer genes
KCMF1	Cancer genes
KCNH1	Cancer genes
KCNK1	EMT MALAT paper
KCNK5	Cancer genes
KCNQ5	Cancer genes
KCNRG	Tumor Suppressor-OncoNAT
KCTD11	Tumor Suppressor-OncoNAT
KCTD2	Cancer genes
KDM2B	Cancer genes
KDM3A	Cancer genes
KDM4C	Cancer genes
KDM5A	Cancer genes
KDM5C	Cancer genes
KDM6A	Cancer genes
KDM8	Cancer genes
KDR	Cancer genes
KDSR	Cancer genes
KEAP1	Cancer genes
KIAA0040	EMT MALAT paper
KIAA0101	Cell Cycle, T-ON
KIAA0174	Oncogene-OncoNAT
KIAA0774	Tumor Suppressor-OncoNAT
KIAA0895L	Cancer genes
KIAA1147	Cancer genes
KIAA1524	Cancer genes, cell cycle
KIAA1549	Cancer genes
KIF11	Cell Cycle
KIF14	Cancer genes
KIF15	Cell Cycle
KIF18A	Cell Cycle
KIF1B	Tumor Suppressor-OncoNAT
KIF20A	Cell Cycle
KIF22	Cell Cycle
KIF23	Cell Cycle
KIF3B	Cell Cycle
KIF4A	Cell Cycle
KIFC1	Cell Cycle
KISS1	Tumor Suppressor-OncoNAT
KISS1R	Tumor Suppressor-OncoNAT
KIT	Cancer genes, O-T-ON
KITLG	Cancer genes
KIZ	Cancer genes
KL	Tumor Suppressor-OncoNAT
KLF10	Tumor Suppressor-OncoNAT
KLF3	Cancer genes, EMT M
KLF4	Cancer genes, EMT M, T-ON
KLF5	Cancer genes, EMT M, T-ON
KLF6	Cancer genes, EMT M, O-T-ON
KLHL10	Cancer genes
KLK1	Oncogene-OncoNAT
KLK10	Cancer genes, EMT M, T-ON
KLK11	Cancer genes, T-ON
KLK2	Cancer genes
KLK4	Cancer genes
KLK5	Cancer genes, EMT M
KLK6	Cancer genes, T-ON
KLK7	Cancer genes, EMT M
KLK8	EMT MALAT paper
KLRK1	Cancer genes
KMT2A	Cancer genes
KMT2C	Cancer genes
KMT2D	Cancer genes
KNL1	Cancer genes
KNTC1	Cell Cycle
KPNA2	Tumor Suppressor-OncoNAT
KPNA5	Cancer genes
KRAS	Cancer genes, O-T-ON
KRT14	EMT MALAT paper, EMT Q, O-ON
KRT15	EMT MALAT paper
KRT16	EMT MALAT paper
KRT17	EMT MALAT paper
KRT18	Cell Cycle, EMT M
KRT19	EMT Qiagene
KRT26	Cancer genes
KRT5	EMT MALAT paper
KRT6B	EMT MALAT paper
KRT7	EMT Qiagene
KRT73	Cancer genes
KRT81	EMT MALAT paper
KSR1	Cancer genes, T-ON
KTN1	Cancer genes
L1CAM	Cancer genes
L3MBTL	Tumor Suppressor-OncoNAT
LACTB	Cancer genes
LAD1	EMT MALAT paper
LAMA5	Tumor Suppressor-OncoNAT
LAPTM5	Cancer genes
LASP1	Cancer genes
LASS2	Tumor Suppressor-OncoNAT
LATS1	Cancer genes, T-ON
LATS2	Cancer genes, T-ON
LCK	Cancer genes, O-ON
LCN2	Oncogene-OncoNAT, T-ON
LCP1	Cancer genes
LDB1	Cancer genes
LDOC1	Tumor Suppressor-OncoNAT
LEF1	Cancer genes
LEPREL1	EMT MALAT paper
LETMD1	Oncogene-OncoNAT, T-ON
LFNG	Cancer genes
LGALS3	Cancer genes
LGALS3BP	Cancer genes
LGALS7	EMT MALAT paper
LGI1	Cancer genes, T-ON
LGR6	Cancer genes
LHCGR	Cancer genes
LHFP	Cancer genes
LIF	Tumor Suppressor-OncoNAT
LIFR	Cancer genes
LIMD1	Cancer genes, T-ON
LIMK1	Cancer genes, cell cycle
LLGL1	Cell Cycle, T-ON
LLGL2	Cell Cycle
LMCD1	EMT MALAT paper
LMF1	Cancer genes
LMO1	Cancer genes
LMO2	Cancer genes, O-ON
LMO3	Cancer genes
LMO4	Oncogene-OncoNAT
LMO7	Cancer genes
LNPEP	Cancer genes
LOX	Cancer genes, T-ON
LOXL2	Cancer genes
LOXL3	Cancer genes
LOXL4	Cancer genes
LPAR1	Cancer genes
LPP	Cancer genes
LRBA	Cancer genes
LRDD	Tumor Suppressor-OncoNAT
LRGUK	Cancer genes
LRIG1	Cancer genes
LRIG3	Tumor Suppressor-OncoNAT
LRMP	Cancer genes
LRP1B	Tumor Suppressor-OncoNAT
LRP2	Cancer genes
LRP5	Cancer genes
LRRC1	EMT MALAT paper
LRRC25	Cancer genes
LRRC3B	Tumor Suppressor-OncoNAT
LRRFIP1	Cancer genes
LSAMP	Tumor Suppressor-OncoNAT
LSM1	Oncogene-OncoNAT
LSR	EMT MALAT paper
LTA	Cancer genes
LTB	Cancer genes
LTBP1	EMT MALAT paper
LTBP3	Cancer genes
LTBR	Cancer genes
LTF	Tumor Suppressor-OncoNAT
LY6E	Cancer genes
LYK5	Tumor Suppressor-OncoNAT
LYL1	Cancer genes
LYN	Cancer genes, O-T-ON
LYPD1	Tumor Suppressor-OncoNAT
LYPD3	Cancer genes
LZTS1	Tumor Suppressor-OncoNAT
LZTS2	Tumor Suppressor-OncoNAT
M1AP	Cancer genes
M6PRBP1	Oncogene-OncoNAT
MACF1	Cancer genes
MACROD1	Cancer genes
MAD1L1	Cancer genes, cell cycle, O-T-ON
MAD2L1	Cancer genes, cell cycle
MAD2L2	Cell Cycle
MAEA	Oncogene-OncoNAT
MAF	Cancer genes, O-ON
MAFA	Cancer genes, O-ON
MAFB	Cancer genes, O-ON
MAFF	Oncogene-OncoNAT
MAFG	Cancer genes, O-ON
MAFK	Cancer genes, O-ON
MAGEE1	Cancer genes
MAL	Cancer genes, T-ON
MALAT1	Cancer genes
MALT1	Cancer genes
MAMDC4	Cancer genes
MAML1	Tumor Suppressor-OncoNAT
MAML2	Cancer genes, O-ON
MANF	Cancer genes
MAP1B	EMT Qiagene, T-ON
MAP2	Cancer genes
MAP2K1	Cancer genes
MAP2K2	Tumor Suppressor-OncoNAT
MAP2K3	Oncogene-OncoNAT
MAP2K4	Cancer genes, T-ON
MAP2K5	Cancer genes
MAP3K1	Cancer genes
MAP3K4	Tumor Suppressor-OncoNAT
MAP3K6	Cancer genes
MAP3K7	Cancer genes, T-ON
MAP3K8	Cancer genes, O-ON
MAP4	Cancer genes
MAP4K1	Tumor Suppressor-OncoNAT
MAP4K2	Cancer genes
MAPK1	Cancer genes, O-T-ON
MAPK10	Cancer genes
MAPK12	Cancer genes
MAPK13	Cancer genes
MAPK14	Cancer genes, cell cycle, T-ON
MAPK3	Cancer genes, O-T-ON
MAPK4	Cancer genes
MAPK6	Cancer genes
MAPK7	Cancer genes
MAPK8	Cancer genes, T-ON
MAPK9	Cancer genes, T-ON
MAPKAPK2	Cancer genes
MAPRE1	Cancer genes, cell cycle
MAPRE2	Cell Cycle
MAPRE3	Tumor Suppressor-OncoNAT
MARK4	Cancer genes
MARS	Cancer genes
MAS1	Cancer genes, O-ON
MAS1L	Oncogene-OncoNAT
MASTL	Cell Cycle
MATK	Cancer genes
MAX	Cancer genes, O-ON
MBD2	Cancer genes, T-ON
MC2R	Cancer genes
MCC	Cancer genes, T-ON
MCF2	Cancer genes, O-ON
MCL1	Cancer genes
MCM2	Cancer genes, cell cycle
MCM3	Oncogene-OncoNAT
MCM5	Cancer genes
MCPH1	Cancer genes, T-ON
MDC1	Tumor Suppressor-OncoNAT
MDH1	Tumor Suppressor-OncoNAT
MDK	Cancer genes
MDM2	Cancer genes, cell cycle, O-T-ON
MDM4	Cancer genes, T-ON
MDS2	Cancer genes
ME3	Cancer genes
MECOM	Cancer genes
MED12	Cancer genes
MED23	Tumor Suppressor-OncoNAT
MEF2B	Cancer genes
MEF2C	Cancer genes, T-ON
MEF2D	Cancer genes
MEG3	Cancer genes
MEIS1	Cancer genes
MELK	Cell Cycle
MEN1	Cancer genes, T-ON
MERTK	Cancer genes, O-ON
MET	Cancer genes, O-T-ON
METAP2	Cancer genes
METTL21A	Cancer genes
MFHAS1	Cancer genes, O-ON
MIB2	Cancer genes
MID1	Cancer genes
MIER1	Cancer genes
MIF	Cancer genes
MIPOL1	Tumor Suppressor-OncoNAT
MIR106A	Cancer genes
MIR10B	Cancer genes
MIR125A	Cancer genes
MIR125B1	Cancer genes
MIR125B2	Cancer genes
MIR142	Cancer genes
MIR17	Cancer genes
MIR21	Cancer genes
MIR221	Cancer genes
MIR222	Cancer genes
MIR29A	Cancer genes
MIR7-1	Cancer genes
MIRLET7G	Cancer genes
MITF	Cancer genes, O-ON
MIXL1	Cancer genes
MKI67	Cell Cycle
MKL1	Cancer genes
MKRN3	Cancer genes
MLF1	Cancer genes
MLH1	Cancer genes, T-ON
MLL	Oncogene-OncoNAT, T-ON
MLL4	Tumor Suppressor-OncoNAT
MLLT1	Cancer genes
MLLT10	Cancer genes
MLLT11	Cancer genes
MLLT3	Cancer genes
MLLT6	Cancer genes
MLPH	EMT MALAT paper
MME	Cancer genes, EMT M
MMP1	EMT MALAT paper
MMP11	Cancer genes
MMP12	Oncogene-OncoNAT
MMP14	Cancer genes
MMP2	Cancer genes, EMT M, EMT Q, O-T-ON
MMP3	EMT Qiagene
MMP7	Oncogene-OncoNAT
MMP9	Cancer genes, EMT Q
MN1	Cancer genes, O-T-ON
MNAT1	Cancer genes
MND1	Cell Cycle
MNX1	Cancer genes
MOAP1	Tumor Suppressor-OncoNAT
MOBK1B	Cell Cycle
MOS	Cancer genes, O-ON
MPL	Cancer genes, O-ON
MPP1	Cancer genes
MPP3	Tumor Suppressor-OncoNAT
MPPE1	Cancer genes
MPZL2	EMT MALAT paper
MRAS	Oncogene-OncoNAT
MRC1	Cancer genes
MRE11	Cancer genes
MRPL23	Cell Cycle
MRPL35	Cell Cycle
MRPS11	Oncogene-OncoNAT
MRPS17	Cell Cycle
MRPS28	Cell Cycle
MRTO4	Cell Cycle
MRVI1	Cancer genes, T-ON
MSH2	Cancer genes, T-ON
MSH3	Cancer genes
MSH6	Cancer genes
MSI2	Cancer genes
MSMB	Oncogene-OncoNAT, T-ON
MSN	Cancer genes, EMT Q
MST1	Cancer genes
MST1R	Cancer genes, EMT M, EMT Q, O-ON
MT1G	Tumor Suppressor-OncoNAT
MTA1	Cancer genes
MTA3	Cancer genes
MTAP	Tumor Suppressor-OncoNAT
MTCP1	Cancer genes
MTDH	Oncogene-OncoNAT
MTHFD1	Cell Cycle
MTHFR	Cancer genes, T-ON
MTMR3	Cancer genes
MTOR	Cancer genes
MTUS1	Cancer genes, T-ON
MUC1	Cancer genes
MUC13	Cancer genes
MUC16	Cancer genes
MUC17	Cancer genes
MUC2	Cancer genes
MUC20	Oncogene-OncoNAT
MUC4	Cancer genes, O-ON
MUC5AC	Cancer genes
MUC6	Cancer genes
MUTYH	Cancer genes
MVP	Cancer genes, T-ON
MXD1	Cancer genes, T-ON
MXI1	Cancer genes, T-ON
MYB	Cancer genes,
MYB	Oncogene-OncoNAT
MYBBP1A	Cancer genes
MYBL1	Cancer genes, O-ON
MYBL2	Cancer genes
MYBL2	Oncogene-OncoNAT
MYC	Cancer genes, O-T-ON
MYCL	Cancer genes
MYCL1	Oncogene-OncoNAT
MYCLP1	Cancer genes
MYCN	Cancer genes, O-T-ON
MYD88	Cancer genes
MYEOV	Cancer genes
MYH1	Cancer genes
MYH10	Cell Cycle
MYH11	Cancer genes
MYH9	Cancer genes, cell cycle
MYL6	Cell Cycle
MYL7	Cell Cycle
MYL9	EMT MALAT paper
MYLK	Cell Cycle
MYO18B	Tumor Suppressor-OncoNAT
MYO1D	EMT MALAT paper
MYO5C	EMT MALAT paper
MYOD1	Cancer genes
N4BP3	Cancer genes
NAA10	Cancer genes
NAB2	Cancer genes
NACA	Cancer genes
NAE1	Oncogene-OncoNAT
NAIP	EMT MALAT paper
NAP1L4	Tumor Suppressor-OncoNAT
NAPA	Cancer genes
NAT1	Cancer genes
NAT2	Cancer genes
NAT6	Tumor Suppressor-OncoNAT
NAV1	Cancer genes
NBEAP1	Cancer genes
NBL1	Cancer genes
NBN	Cancer genes, cell cycle, T-ON
NBR1	Cancer genes, T-ON
NBR2	Tumor Suppressor-OncoNAT
NCAPD2	Cancer genes
NCAPG	Cell Cycle
NCK1	Cancer genes
NCKIPSD	Cancer genes
NCOA1	Cancer genes
NCOA2	Cancer genes
NCOA3	Cancer genes
NCOA4	Cancer genes, O-ON
NCOA6	Cancer genes
NCOR1	Cancer genes
NCOR2	Cancer genes
NCR3	Tumor Suppressor-OncoNAT
NDC80	Cell Cycle
NDN	Tumor Suppressor-OncoNAT
NDRG1	Cancer genes, EMT M, T-ON
NDRG2	Cancer genes, T-ON
NDRG4	Tumor Suppressor-OncoNAT
NDUFA13	Tumor Suppressor-OncoNAT
NDUFC2	Oncogene-OncoNAT
NEBL	EMT MALAT paper
NECTIN4	Cancer genes
NEDD4	Oncogene-OncoNAT
NEFM	EMT MALAT paper
NEIL1	Cancer genes
NEK2	Cell Cycle
NEK8	Tumor Suppressor-OncoNAT
NELFCD	Cancer genes
NEO1	Tumor Suppressor-OncoNAT
NET1	Cancer genes, O-ON
NEU3	Cancer genes
NEURL3	Cancer genes
NF1	Cancer genes, T-ON
NF2	Cancer genes, T-ON
NFAT5	Cancer genes
NFATC1	Cancer genes
NFATC2	Cancer genes
NFATC3	Cancer genes
NFE2L2	Cancer genes
NFIB	Cancer genes
NFIC	Cancer genes
NFIX	Cancer genes
NFKB1	Cancer genes, O-T-ON
NFKB2	Cancer genes, O-T-ON
NFKBIA	Cancer genes, T-ON
NFKBIE	Cancer genes
NFYA	Tumor Suppressor-OncoNAT
NGFR	Cancer genes, T-ON
NID1	EMT MALAT paper
NIN	Cancer genes
NIPBL	Cancer genes
NIT1	Tumor Suppressor-OncoNAT
NIT2	Tumor Suppressor-OncoNAT
NKAIN2	Cancer genes
NKX2-1	Cancer genes
NKX2-2	Cancer genes
NKX2-5	Cancer genes
NKX3-1	Cancer genes, T-ON
NLE1	Cancer genes
NLRC4	Cancer genes
NLRP2	Cancer genes
NLRP8	Cancer genes
NME1	Oncogene-OncoNAT, T-ON
NME3	Cancer genes
NMI	Oncogene-OncoNAT
NMT1	Cancer genes
NMU	EMT MALAT paper
NNMT	Cancer genes
NOD1	Cancer genes
NODAL	EMT Qiagene
NOG	Tumor Suppressor-OncoNAT
NOL3	Cancer genes
NONO	Cancer genes
NOS2A	Tumor Suppressor-OncoNAT
NOTCH1	Cancer genes, EMT Q, T-ON
NOTCH2	Cancer genes
NOTCH3	Cancer genes
NOTCH4	Cancer genes
NOV	Cancer genes
NOX1	Tumor Suppressor-OncoNAT
NOX4	Tumor Suppressor-OncoNAT
NPAP1	Cancer genes
NPM1	Cancer genes, O-T-ON
NPY	Cancer genes
NPY1R	Cancer genes
NQO1	Cancer genes
NR_001458	Oncogene-OncoNAT
NR_003367	Oncogene-OncoNAT
NR_003543	Oncogene-OncoNAT
NR_015362	Tumor Suppressor-OncoNAT
NR0B2	Tumor Suppressor-OncoNAT
NR2F1	Cancer genes, EMT M
NR2F6	Cancer genes, O-ON
NR3C2	Cancer genes
NR4A1	Tumor Suppressor-OncoNAT
NR4A3	Cancer genes, T-ON
NRAS	Cancer genes, O-ON
NRCAM	Cancer genes
NRF1	Cancer genes
NRIP1	Cancer genes
NRP1	EMT MALAT paper, O-T-ON
NRXN2	Cancer genes, T-ON
NSD1	Cancer genes
NSD2	Cancer genes
NSD3	Cancer genes
NTN1	Tumor Suppressor-OncoNAT
NTRK1	Cancer genes, O-T-ON
NTRK2	Cancer genes
NTRK3	Cancer genes
NUDT1	Cell Cycle
NUDT13	EMT Qiagene
NUDT2	Tumor Suppressor-OncoNAT
NUDT4	Cell Cycle
NUDT6	Cancer genes
NUF2	Cell Cycle
NUMA1	Cancer genes
NUP133	Cancer genes
NUP214	Cancer genes, O-ON
NUP62CL	EMT MALAT paper
NUP88	Oncogene-OncoNAT
NUP98	Cancer genes, T-ON
NUTM1	Cancer genes
NUTM2B	Cancer genes
OBSCN	Cancer genes
OCLN	EMT MALAT paper, EMT Q
OLFM4	Cancer genes
OLFML3	EMT MALAT paper
OLIG2	Cancer genes
OMD	Cancer genes
ONECUT1	Tumor Suppressor-OncoNAT
OPCML	Cancer genes, T-ON
ORAI2	Cancer genes
ORAOV1	Cancer genes
ORC6L	Cell Cycle
OSBPL3	Cancer genes
OSM	Tumor Suppressor-OncoNAT
OTOF	Cancer genes
OTX2	Cancer genes, O-ON
OVCA2	Tumor Suppressor-OncoNAT
OVOL2	EMT MALAT paper
P2RX7	Cancer genes
P2RY14	Cancer genes
P2RY8	Cancer genes
P4HB	Oncogene-OncoNAT
PA2G4	Cell Cycle
PACRG	Tumor Suppressor-OncoNAT
PACSIN2	Cancer genes
PADI2	Cancer genes
PAEP	Cancer genes, T-ON
PAF1	Cancer genes
PAFAH1B2	Cancer genes
PAICS	Cell Cycle
PAK1	Cancer genes, O-ON
PALB2	Cancer genes, T-ON
PANX2	Tumor Suppressor-OncoNAT
PAPPA2	Cancer genes
PARK2	Tumor Suppressor-OncoNAT
PARK7	Oncogene-OncoNAT, T-ON
PARP1	Tumor Suppressor-OncoNAT
PARVB	Cancer genes
PARVG	Tumor Suppressor-OncoNAT
PATJ	Cancer genes
PATZ1	Cancer genes, O-ON
PAWR	Cancer genes, T-ON
PAX2	Cancer genes, O-ON
PAX3	Cancer genes
PAX4	Oncogene-OncoNAT, T-ON
PAX5	Cancer genes
PAX6	Cancer genes, T-ON
PAX7	Cancer genes
PAX8	Cancer genes, O-ON
PAX9	Cancer genes
PBK	Cell Cycle
PBRM1	Cancer genes, T-ON
PBX1	Cancer genes
PBX2	Cancer genes
PBX3	Cancer genes
PCBP4	Tumor Suppressor-OncoNAT
PCDH10	Tumor Suppressor-OncoNAT
PCDHB15	Cancer genes
PCDHB7	Cancer genes
PCED1B	Cancer genes
PCGF2	Tumor Suppressor-OncoNAT
PCM1	Cancer genes
PCNA	Cancer genes, cell cycle
PCOLCE	EMT MALAT paper
PCSK7	Cancer genes
PDCD1	Tumor Suppressor-OncoNAT
PDCD1LG2	Cancer genes
PDCD4	Cancer genes, O-T-ON
PDCD6	Cancer genes
PDE11A	Cancer genes
PDE4A	Cancer genes
PDE4D	Cancer genes
PDE4DIP	Cancer genes
PDGFA	Cancer genes
PDGFB	Cancer genes, O-ON
PDGFC	EMT MALAT paper
PDGFRA	Cancer genes
PDGFRB	Cancer genes
PDGFRL	Cancer genes, T-ON
PDGRB	EMT Qiagene
PDLIM4	Tumor Suppressor-OncoNAT
PDS5B	Cancer genes
PDX1	Cancer genes, T-ON
PDXK	Cancer genes
PEA15	Oncogene-OncoNAT
PEAR1	Cancer genes
PEBP1	Cancer genes, T-ON
PECAM1	Cancer genes, T-ON
PEG10	Cancer genes, O-ON
PEG3	Cancer genes, T-ON
PELP1	Oncogene-OncoNAT
PER1	Cancer genes
PERP	EMT MALAT paper, T-ON
PES1	Tumor Suppressor-OncoNAT
PF4	Tumor Suppressor-OncoNAT
PFDN5	Oncogene-OncoNAT
PFN1	Cancer genes, cell cycle, T-ON
PFN2	Cell Cycle
PGF	Cancer genes
PGGHG	Cancer genes
PGR	Tumor Suppressor-OncoNAT
PHB	Cancer genes, O-T-ON
PHB2	Tumor Suppressor-OncoNAT
PHF17	Tumor Suppressor-OncoNAT
PHF20	Cancer genes
PHF6	Cancer genes
PHIP	Cancer genes
PHLDA2	Tumor Suppressor-OncoNAT
PHLPP1	Cancer genes
PHLPP2	Cancer genes
PHOX2A	Tumor Suppressor-OncoNAT
PHOX2B	Cancer genes
PI3	EMT MALAT paper
PIAS3	Cancer genes
PICALM	Cancer genes
PICK1	Cancer genes
PIGR	Cancer genes
PIGU	Oncogene-OncoNAT
PIK3C3	Tumor Suppressor-OncoNAT
PIK3CA	Cancer genes, O-T-ON
PIK3CD	Cancer genes
PIK3CG	Oncogene-OncoNAT
PIK3R1	Cancer genes
PIK3R2	Cancer genes
PIK3R5	Cancer genes
PIK4CA	Cell Cycle
PIK4CB	Cell Cycle
PIM1	Cancer genes, O-ON
PIM2	Cancer genes, O-ON
PIM3	Cancer genes, O-ON
PINX1	Tumor Suppressor-OncoNAT
PITX1	Cancer genes, T-ON
PKD1	Tumor Suppressor-OncoNAT
PKDREJ	Cancer genes
PKHD1	Cancer genes
PKIG	Cancer genes
PKM	Cancer genes
PKN3	Tumor Suppressor-OncoNAT
PKNOX1	Cancer genes
PLA2G2A	Cancer genes
PLA2G4A	Cancer genes
[truncated: 1,118 more rows]
