# Supplementary material for: A natural antisense lncRNA controls breast cancer progression by promoting tumor suppressor gene mRNA stability
Source: PLoS Genet. 2018 Nov 29;14(11):e1007802. doi: 10.1371/journal.pgen.1007802 (PMC6289468; doi:10.1371/journal.pgen.1007802)
Supplement: S6 Table — (XLSX) [file pgen.1007802.s010.xlsx]

## Sheet: Table S6
Table S6. Deregulated NAT-cancer-associated PC in M4 compared to M1.
NAT-Ensembl	NAT Name	R1-M4/M1-Log2FC	R2-M4/M1-Log2FC	R1-M4/M1-FC	R2-M4/M1-FC		PC-Ensembl	PC-Name	R1-M4/M1-Log2FC	R2-M4/M1-Log2FC	R1-M4/M1-FC	R2-M4/M1-FC
ENSG00000260944	RP11-463O9.5	-11.7402	-12.4017	0.000292312	0.000184809		ENSG00000176692	FOXC2	-8.40592	-4.92825	0.00294827	0.0328434		Concordant
ENSG00000250413	RP11-448G15.1	-9.39017	-6.14975	0.00149031	0.0140845		ENSG00000109667	SLC2A9	-1.46094	-1.6946	0.363258	0.308939		Concordant
ENSG00000226786	RP1-167F1.2	-7.85175	-5.67243	0.004329	0.0196078		ENSG00000172201	ID4	-4.73954	-1.15024	0.0374332	0.450549		Concordant
ENSG00000227589	RP5-1092A11.5	-7.2384	-4.39232	0.00662252	0.047619		ENSG00000078900	TP73	-5.89655	-6.36141	0.0167866	0.0121626		Concordant
ENSG00000255092	RP11-58K22.4	-4.9542	-5.67243	0.0322581	0.0196078		ENSG00000085117	CD82	-1.05174	-1.17593	0.482385	0.442597		Concordant
ENSG00000203497	PDCD4-AS1	-3.95632	-2.41387	0.0644213	0.187652		ENSG00000150593	PDCD4	-2.43171	-1.3607	0.185345	0.389394		Concordant
ENSG00000225764	LEPREL1-AS1	-3.48492	-4.32536	0.089317	0.0498812		ENSG00000090530	LEPREL1	-1.41191	-2.49441	0.375814	0.177463		Concordant
ENSG00000263096	RP11-515O17.2	-3.45943	-3.45943	0.0909091	0.0909091		ENSG00000108924	HLF	-5.50924	-1.4392	0.0219561	0.368771		Concordant
ENSG00000231920	NEBL-AS1	-2.78378	-2.31426	0.145211	0.201065		ENSG00000078114	NEBL	-4.43288	-3.05668	0.0462989	0.120184		Concordant
ENSG00000237976	RP11-126K1.6	-2.26388	-1.30691	0.208211	0.404187		ENSG00000143390	RFX5	-1.25777	-1.42259	0.41819	0.373042		Concordant
ENSG00000259583	RP11-66B24.4	1.13432	1.53074	2.19514	2.88934		ENSG00000184254	ALDH1A3	1.78316	3.47992	3.44178	11.1573		Concordant
ENSG00000240541	TM4SF1-AS1	1.2069	1.7286	2.30841	3.31405		ENSG00000169908	TM4SF1	2.62164	2.38209	6.1545	5.21293		Concordant
ENSG00000257671	RP3-416H24.1	1.22622	1.99593	2.33952	3.98873		ENSG00000135480	KRT7	1.37878	1.61971	2.60048	3.07314		Concordant
ENSG00000264769	RP11-498C9.12	1.43686	6.33985	2.70732	81		ENSG00000197063	MAFG	1.13515	1.89069	2.19641	3.70814		Concordant
ENSG00000253930	RP11-1149O23.2	1.56484	2.36403	2.95846	5.14806		ENSG00000104689	TNFRSF10A	1.67123	1.81307	3.18487	3.51389		Concordant
ENSG00000225855	RUSC1-AS1	2.1811	2.15325	4.53498	4.44828		ENSG00000160752	FDPS	2.81704	1.9825	7.04717	3.95176		Concordant
ENSG00000260630	SNAI3-AS1	2.1839	1.31789	4.54379	2.49302		ENSG00000185669	SNAI3	2.20369	1.9324	4.60656	3.8169		Concordant
ENSG00000244161	FLNB-AS1	2.30746	2.06123	4.9501	4.17343		ENSG00000136068	FLNB	1.72925	1.36702	3.31555	2.57937		Concordant
ENSG00000268812	RP1-102K2.8	3.59998	2.86584	12.1255	7.28959		ENSG00000128342	LIF	5.86742	4.76075	58.3807	27.11		Concordant
ENSG00000232530	RP1-102K2.6	4.39232	5.93074	21	61		ENSG00000128342	LIF	5.86742	4.76075	58.3807	27.11		Concordant
ENSG00000230928	RP11-34A14.3	4.9542	4.9542	31	31		ENSG00000138131	LOXL4	5.94196	6.20413	61.4762	73.7273		Concordant
ENSG00000224116	INHBA-AS1	4.9542	4.9542	31	31		ENSG00000122641	INHBA	6.49363	4.30979	90.1108	19.8324		Concordant
ENSG00000258177	RP11-394J1.2	5.35755	7.65105	41	201		ENSG00000111145	ELK3	1.96299	1.31762	3.89868	2.49254		Concordant
ENSG00000260929	RP11-327F22.1	6.33985	5.93074	81	61		ENSG00000083799	CYLD	1.0855	1.13779	2.12211	2.20043		Concordant
ENSG00000259279	CTD-2033D15.1	7.57743	1.87706	191	3.67327		ENSG00000137801	THBS1	3.57219	2.43586	11.8942	5.41085		Concordant
ENSG00000256083	RP11-366L20.3	9.39017	1.12944	671	2.18774		ENSG00000149948	HMGA2	4.24976	1.71328	19.0242	3.27905		Concordant
ENSG00000266978	CTD-2369P2.5	-6.33985	-8.08215	0.0123457	0.00369004		ENSG00000090339	ICAM1	5.45521	4.26062	43.8713	19.1679		Discordant
ENSG00000233695	GAS6-AS1	2.92322	6.14975	7.58537	71		ENSG00000183087	GAS6	-1.74351	-1.06474	0.298642	0.478058		Discordant
ENSG00000254458	RP11-867G23.13	6.79442	5.35755	111	41		ENSG00000174807	CD248	-3.45943	-4.39232	0.0909091	0.047619		Discordant
