# Supplementary material for: A natural antisense lncRNA controls breast cancer progression by promoting tumor suppressor gene mRNA stability
Source: PLoS Genet. 2018 Nov 29;14(11):e1007802. doi: 10.1371/journal.pgen.1007802 (PMC6289468; doi:10.1371/journal.pgen.1007802)
Supplement: S7 Table — (XLSX) [file pgen.1007802.s011.xlsx]

## Sheet: Table S7
Table S7. Deregulated NAT-cancer-associated PC in M4 compared to M1 where NAT expression is significant correlation with survival rate in TCGA breast invasive carcinoma patients.
NAT-Ensembl	NAT Name	R1-M4/M1-Log2FC	R2-M4/M1-Log2FC	R1-M4/M1-FC	R2-M4/M1-FC		PC-Ensembl	PC-Name	R1-M4/M1-Log2FC	R2-M4/M1-Log2FC	R1-M4/M1-FC	R2-M4/M1-FC		Survival-Cox-p-val
ENSG00000203497	PDCD4-AS1	-3.95632	-2.41387	0.0644213	0.187652		ENSG00000150593	PDCD4	-2.43171	-1.3607	0.185345	0.389394		0.022501	Concordant
ENSG00000225764	LEPREL1-AS1	-3.48492	-4.32536	0.089317	0.0498812		ENSG00000090530	LEPREL1	-1.41191	-2.49441	0.375814	0.177463		0.0080978	Concordant
ENSG00000237976	RP11-126K1.6	-2.26388	-1.30691	0.208211	0.404187		ENSG00000143390	RFX5	-1.25777	-1.42259	0.41819	0.373042		0.0033273	Concordant
