# Supplementary material for: A natural antisense lncRNA controls breast cancer progression by promoting tumor suppressor gene mRNA stability
Source: PLoS Genet. 2018 Nov 29;14(11):e1007802. doi: 10.1371/journal.pgen.1007802 (PMC6289468; doi:10.1371/journal.pgen.1007802)
Supplement: S8 Table — (XLSX) [file pgen.1007802.s012.xlsx]

## Sheet: Table S8.
Table S8. List of oligos, primers and siRNAs
	Sh Oligos
	PDCD4-AS1-sh1-F: 5’ CCGGAAAGCGTTGAGATTACAAGCGCTCGAGCGCTTGTAATCTCAACGCTTTTTTTTG 3’
	PDCD4-AS1-sh1-R: 5’ AATTCAAAAAAAAGCGTTGAGATTACAAGCGCTCGAGCGCTTGTAATCTCAACGCTTT 3’
	PDCD4-AS1-sh2-F: 5’ CCGGAAGCGTTGAGATTACAAGCGTCTCGAGACGCTTGTAATCTCAACGCTTTTTTTG 3’
	PDCD4-AS1-sh2-R: 5’ AATTCAAAAAAAGCGTTGAGATTACAAGCGTCTCGAGACGCTTGTAATCTCAACGCTT 3’
	PDCD4-AS1-sh3-F: 5’ CCGGAACCTTGTTTAGGGAAAGACCCTCGAGGGTCTTTCCCTAAACAAGGTTTTTTTG 3’
	PDCD4-AS1-sh3-R: 5’ AATTCAAAAAAACCTTGTTTAGGGAAAGACCCTCGAGGGTCTTTCCCTAAACAAGGTT 3’
	Primers
	GAPDH-F	TGTTCGTCATGGGTGTGAAC
	GAPDH-R	GAGTCCTTCCACGATACCAAAG
	PDCD4-F	GAGGGATTCTGAAGGAAGATTT
	PDCD4-R	GGATCTGCAGGGTTTACATT
	PDCD4-AS1-F	CAGTCTAATGGGCAGAAGGGC
	PDCD4-AS1-R	AGGGGCACTGATCACATTCT
	SHOC2-F	TGCATAGCCTTCCCTTTGAG
	SHOC2-R	ACAATCTGAGGTGGAAGGTGAC
	RBM20-F	TTGTGTGCTTCTCCCAACAG
	RBM20-R	GGCACGTATGATGTTCCAAG
	BBIP1-F	TGGTGCTGTGTAAACCCAAAC
	BBIP1-R	CAGTGGGTTATTTGCCGTTG
	c-MYC-F	CCACAGCAAACCTCCTCACAG
	c-MYC-R	GCAGGATAGTCCTTCCGAGTG
	MALAT1-F	GACGGAGGTTGAGATGAAGC
	MALAT1-R	ATTCGGGGCTCTGTAGTCCT
	18sRNA-F	GCTTAATTTGACTCAACACGGGA
	18sRNA-R	AGCTATCAATCTGTCAATCCTGTC
	PDCD4-dsRNA-F	CCCCCGTGTTACTGGGTAGAA
	PDCD4-dsRNA-R	ACCCCGCTCTTCTGTCTCTG
	PDCD4-AS1-dsRNA-F	CTCTCCCCCATCCCTCCTC
	PDCD4-AS1-dsRNA-R	CGGGGCTACAAGAAGGCAG
	BACE1-AS1-dsRNA-F	TGATGGATTTGACTACAGCTTCAA
	BACE1-AS1-dsRNA-R	ATGACAAGAGCATTGTGGACAGT
	siRNAs
	siPDCD4-1	IDT Design ID (HSC.RNAI.N014456.12.9 )
	siPDCD4-2	IDT Design ID (HSC.RNAI.N014456.12.1 )
	siHuR	CGUAAGUUAUUUCCUUUAAdTdT
	siTIA1	IDT Design ID ( hs.Ri.TIA1.13.1)
	Gapmers
	Gapmer 1	Isisno 1265606
	Gapmer 2	Isisno 1265608
